# Supplementary material for: Global characterization of biosynthetic gene clusters in non-model eukaryotes using domain architectures
Source: Sci Rep. 2024 Jan 17;14:1534. doi: 10.1038/s41598-023-50095-3 (PMC10794256; doi:10.1038/s41598-023-50095-3)
Supplement: Supplementary file 2 — Supplementary Table S1. [file 41598_2023_50095_MOESM2_ESM.xlsx]

## Sheet: Data used in this study
Identifier	Accession	Type	Species	Strain	Platform	Genome_length	Assembly_level	Contig_N50(Kb)	Scaffold_N50(Kb)	Database	Source(fna)	Source(gff)	Source(faa)	Supergroup	Group	Subgroup	Full_Lineage	BUSCO auto-selected lineage	Annotation
Chromera_velia	GCA_000585135.1	eukaryotes	Chromera velia	-	Illumina GAIIx; Illumina MiSeq	187.455	Contig	2.868	2.868	GenBank	NCBI	-	-	Alveolata	alveolata	colpodellida	Eukaryota;Sar;Alveolata;Colpodellida;Chromeraceae;Chromera	eukaryota_odb10	braker_es
Vitrella_brassicaformis	GCA_001179505.1	eukaryotes	Vitrella brassicaformis	-	-	72.701	Scaffold	33.811	147.631	GenBank	NCBI	NCBI	NCBI	Alveolata	alveolata	colpodellida	Eukaryota;Sar;Alveolata;Colpodellida;Vitrellaceae;Vitrella;Vitrella brassicaformis	alveolata_odb10	official annotation
Amoebophrya_sp.__AT52	GCA_005223375.1	dinoflagellates	Amoebophrya sp. AT5.2	AT5.2	Illumina HiSeq	85.558	Contig	12.329	12.329	GenBank	NCBI	-	-	Alveolata	alveolata	dinophyceae	Eukaryota;Sar;Alveolata;Dinophyceae;Syndiniales;Amoebophryaceae;Amoebophrya;unclassified Amoebophrya	eukaryota_odb10	braker_es
Symbiodinium_goreaui__cladeC1	-	dinoflagellates	Symbiodinium goreaui	clade C1	Illumina	1027.79	-	7.08	98.034	ReefGenomics	http://symbs.reefgenomics.org/download/SymbC1.Genome.Scaffolds.fasta.gz	http://symbs.reefgenomics.org/download/SymbC1.Gene_Models.GFF3.gz	http://symbs.reefgenomics.org/download/SymbC1.Gene_Models.PEP.fasta.gz	Alveolata	alveolata	dinophyceae	Eukaryota;Sar;Alveolata;Dinophyceae;Suessiales;Symbiodiniaceae;Symbiodinium	eukaryota_odb10	official annotation
Cryptophyceae_sp.__CCMP2293	-	cryptomonads	Cryptophyta sp. CCMP2293	CCMP2293	-	534.466	-	6.219	439.318	JGI	JGI;Crypto2293_1	JGI;Crypto2293_1	JGI;Crypto2293_1	Eukaryota	cryptophyta	cryptophyceae	Eukaryota;Cryptophyceae;unclassified Cryptophyta	eukaryota_odb10	official annotation
Goniomonas_avonlea__CCMP3327	GCA_003573635.1	cryptomonads	Goniomonas avonlea	CCMP3327	Illumina HiSeq	91.517	Contig	3.834	3.834	GenBank	NCBI	-	-	Eukaryota	cryptophyta	cyathomonadacea	Eukaryota;Cryptophyceae;Cyathomonadacea;Goniomonadaceae;Goniomonas	eukaryota_odb10	braker_es
Guillardia_theta__CCMP2712	GCF_000315625.1	cryptomonads	Guillardia theta	CCMP2712	Sanger; 454	87.145	Scaffold	40.445	545.808	RefSeq	NCBI	NCBI	NCBI	Eukaryota	cryptophyta	pyrenomonadales	Eukaryota;Cryptophyceae;Pyrenomonadales;Geminigeraceae;Guillardia;Guillardia theta	eukaryota_odb10	official annotation
Cyanophora_paradoxa__CCMP329	GCA_004431415.1	eukaryotes	Cyanophora paradoxa	CCMP329	PacBio RSII	99.94	Contig	207.789	207.789	GenBank	NCBI	-	-	Eukaryota	glaucophyta	glaucocystophyceae	Eukaryota;Glaucocystophyceae;Cyanophoraceae;Cyanophora	eukaryota_odb10	braker_es
Pavlovales_sp.__CCMP2436	-	haptophytes	Pavlovales sp.	CCMP2436	-	165.407	-	6.851	252.369	JGI	JGI;Pavlov2436_1	JGI;Pavlov2436_1	JGI;Pavlov2436_1	Eukaryota	haptophyta	pavlovales	Eukaryota;Haptista;Haptophyta;Pavlovales;unclassified Pavlovales	eukaryota_odb10	official annotation
Chrysochromulina_parva__Ohio	GCA_002887195.1	haptophytes	Chrysochromulina parva	Ohio	Illumina NextSeq; Illumina MiSeq	65.765	Contig	16.059	16.059	GenBank	NCBI	-	-	Eukaryota	haptophyta	prymnesiophyceae	Eukaryota;Haptista;Haptophyta;Prymnesiophyceae;Prymnesiales;Chrysochromulinaceae;Chrysochromulina	eukaryota_odb10	braker_es
Chrysochromulina_tobinii__CCMP291	GCA_001275005.1	haptophytes	Chrysochromulina tobinii	CCMP291	Illumina; 454	59.073	Contig	24.114	24.114	GenBank	NCBI	NCBI	NCBI	Eukaryota	haptophyta	prymnesiophyceae	Eukaryota;Haptista;Haptophyta;Prymnesiophyceae;Prymnesiales;Chrysochromulinaceae;Chrysochromulina	eukaryota_odb10	official annotation
Emiliania_huxleyi__CCMP1516	GCF_000372725.1	haptophytes	Emiliania huxleyi	CCMP1516	Sanger	167.676	Scaffold	29.715	404.808	RefSeq	NCBI	NCBI	NCBI	Eukaryota	haptophyta	prymnesiophyceae	Eukaryota;Haptista;Haptophyta;Prymnesiophyceae;Isochrysidales;Noelaerhabdaceae;Emiliania;Emiliania huxleyi	eukaryota_odb10	official annotation
Phaeocystis_antarctica__CCMP1374	-	haptophytes	Phaeocystis antarctica	CCMP1374	-	198.936	-	1556.47	1556.47	JGI	JGI;Phaant1	JGI;Phaant1	JGI;Phaant1	Eukaryota	haptophyta	prymnesiophyceae	Eukaryota;Haptista;Haptophyta;Prymnesiophyceae;Phaeocystales;Phaeocystaceae;Phaeocystis	eukaryota_odb10	official annotation
Phaeocystis_globosa	-	haptophytes	Phaeocystis globosa	-	-	155.849	-	29.522	358.336	JGI	JGI;Phaglo1	JGI;Phaglo1	JGI;Phaglo1	Eukaryota	haptophyta	prymnesiophyceae	Eukaryota;Haptista;Haptophyta;Prymnesiophyceae;Phaeocystales;Phaeocystaceae;Phaeocystis	eukaryota_odb10	official annotation
Tisochrysis_lutea	-	haptophytes	Tisochrysis lutea	-	Illumina	54.6774	-	7.615	9.83	SEANOE	https://www.seanoe.org/data/00361/47171/data/47136.fasta	-	https://www.seanoe.org/data/00361/47171/data/47137.fasta	Eukaryota	haptophyta	prymnesiophyceae	Eukaryota;Haptista;Haptophyta;Prymnesiophyceae;Isochrysidales;Isochrysidaceae;Tisochrysis	eukaryota_odb10	braker_es (anomaly)
Bigelowiella_natans__CCMP2755	GCA_000320545.1	cercozoans	Bigelowiella natans	CCMP2755	Sanger; 454	91.406	Contig	59.463	59.463	GenBank	NCBI	-	-	Eukaryota	rhizaria	chlorarachniophyceae	Eukaryota;Sar;Rhizaria;Cercozoa;Chlorarachniophyceae;Bigelowiella;Bigelowiella natans	eukaryota_odb10	braker_es
Cyanidioschyzon_merolae__10D	GCF_000091205.1	red algae	Cyanidioschyzon merolae	10D	-	16.547	Complete Genome	859.119	859.119	RefSeq	NCBI	NCBI	NCBI	Eukaryota	rhodophyta	bangiophyceae	Eukaryota;Rhodophyta;Bangiophyceae;Cyanidiales;Cyanidiaceae;Cyanidioschyzon;Cyanidioschyzon merolae	eukaryota_odb10	official annotation
Cyanidioschyzon_merolae__10DT	GCA_011170005.1	red algae	Cyanidioschyzon merolae	10D-T	Illumina HiSeq	16.463	Contig	17.785	17.785	GenBank	NCBI	Re-annotation	Re-annotation	Eukaryota	rhodophyta	bangiophyceae	Eukaryota;Rhodophyta;Bangiophyceae;Cyanidiales;Cyanidiaceae;Cyanidioschyzon	eukaryota_odb10	braker_es (anomaly)
Cyanidioschyzon_merolae__GT	GCA_010725195.1	red algae	Cyanidioschyzon merolae	GT	Illumina HiSeq	16.379	Contig	17.5	17.5	GenBank	NCBI	-	-	Eukaryota	rhodophyta	bangiophyceae	Eukaryota;Rhodophyta;Bangiophyceae;Cyanidiales;Cyanidiaceae;Cyanidioschyzon	eukaryota_odb10	braker_es
Cyanidioschyzon_merolae__SoosCM	GCA_006232315.1	red algae	Cyanidioschyzon merolae	Soos_CM	PacBio RSII	12.337	Contig	616.115	616.115	GenBank	NCBI	-	-	Eukaryota	rhodophyta	bangiophyceae	Eukaryota;Rhodophyta;Bangiophyceae;Cyanidiales;Cyanidiaceae;Cyanidioschyzon	eukaryota_odb10	braker_es
Galdieria_phlegrea__DBV009	-	red algae	Galdieria phlegrea	DBV009	454	11.4132	-	1.993	1.993	RutgerUniversity	http://cyanophora.rutgers.edu/gphlegrea/G.phlegrea.Genome_assembly.Galdi-B-010412.fasta	-	http://cyanophora.rutgers.edu/gphlegrea/G.phlegrea.Predicted_nuclear_ProteinSeq.aa	Eukaryota	rhodophyta	bangiophyceae	Eukaryota;Rhodophyta;Cyanidiophyceae;Rhodophyta;Cyanidiales	eukaryota_odb10	braker_es (anomaly)
Galdieria_phlegrea__SoosGS	GCA_006232345.1	red algae	Galdieria phlegrea	Soos_GS	PacBio RSII	14.871	Contig	201.071	201.071	GenBank	NCBI	-	-	Eukaryota	rhodophyta	bangiophyceae	Eukaryota;Rhodophyta;Bangiophyceae;Cyanidiales;Cyanidiaceae;Galdieria	eukaryota_odb10	braker_es
Galdieria_sulphuraria__074W	GCF_000341285.1	red algae	Galdieria sulphuraria	074W	Sanger; 454	13.712	Scaffold	116.786	172.322	RefSeq	NCBI	NCBI	NCBI	Eukaryota	rhodophyta	bangiophyceae	Eukaryota;Rhodophyta;Bangiophyceae;Cyanidiales;Cyanidiaceae;Galdieria	eukaryota_odb10	official annotation
Galdieria_sulphuraria__2	GCA_006232505.1	red algae	Galdieria sulphuraria	2	PacBio RSII	14.106	Contig	189.411	189.411	GenBank	NCBI	-	-	Eukaryota	rhodophyta	bangiophyceae	Eukaryota;Rhodophyta;Bangiophyceae;Cyanidiales;Cyanidiaceae;Galdieria	eukaryota_odb10	braker_es
Galdieria_sulphuraria__5572	GCA_006232475.1	red algae	Galdieria sulphuraria	5572	PacBio RSII	14.289	Contig	188.305	188.305	GenBank	NCBI	-	-	Eukaryota	rhodophyta	bangiophyceae	Eukaryota;Rhodophyta;Bangiophyceae;Cyanidiales;Cyanidiaceae;Galdieria	eukaryota_odb10	braker_es
Galdieria_sulphuraria__Az2	GCA_006232395.1	red algae	Galdieria sulphuraria	Az2	PacBio RSII	14.056	Contig	165.034	165.034	GenBank	NCBI	-	-	Eukaryota	rhodophyta	bangiophyceae	Eukaryota;Rhodophyta;Bangiophyceae;Cyanidiales;Cyanidiaceae;Galdieria	eukaryota_odb10	braker_es
Galdieria_sulphuraria__MS1	GCA_006232515.1	red algae	Galdieria sulphuraria	MS1	PacBio RSII	14.907	Contig	172.087	172.087	GenBank	NCBI	-	-	Eukaryota	rhodophyta	bangiophyceae	Eukaryota;Rhodophyta;Bangiophyceae;Cyanidiales;Cyanidiaceae;Galdieria	eukaryota_odb10	braker_es
Galdieria_sulphuraria__MtSh	GCA_006232405.1	red algae	Galdieria sulphuraria	MtSh	PacBio RSII	14.999	Contig	186.619	186.619	GenBank	NCBI	-	-	Eukaryota	rhodophyta	bangiophyceae	Eukaryota;Rhodophyta;Bangiophyceae;Cyanidiales;Cyanidiaceae;Galdieria	eukaryota_odb10	braker_es
Galdieria_sulphuraria__RT22	GCA_006232545.1	red algae	Galdieria sulphuraria	RT22	PacBio RSII	15.627	Contig	182.3	182.3	GenBank	NCBI	-	-	Eukaryota	rhodophyta	bangiophyceae	Eukaryota;Rhodophyta;Bangiophyceae;Cyanidiales;Cyanidiaceae;Galdieria	eukaryota_odb10	braker_es
Galdieria_sulphuraria__SAG21	GCA_006232365.1	red algae	Galdieria sulphuraria	SAG21	PacBio RSII	14.318	Contig	158.217	158.217	GenBank	NCBI	-	-	Eukaryota	rhodophyta	bangiophyceae	Eukaryota;Rhodophyta;Bangiophyceae;Cyanidiales;Cyanidiaceae;Galdieria	eukaryota_odb10	braker_es
Galdieria_sulphuraria__YNP55781	GCA_006232335.1	red algae	Galdieria sulphuraria	YNP5578.1	PacBio RSII	14.44	Contig	170.797	170.797	GenBank	NCBI	-	-	Eukaryota	rhodophyta	bangiophyceae	Eukaryota;Rhodophyta;Bangiophyceae;Cyanidiales;Cyanidiaceae;Galdieria	eukaryota_odb10	braker_es
Porphyra_umbilicalis__4086291	GCA_002049455.2	red algae	Porphyra umbilicalis	4086291	PACBIO	87.889	Scaffold	171.716	202.021	GenBank	NCBI	NCBI	NCBI	Eukaryota	rhodophyta	bangiophyceae	Eukaryota;Rhodophyta;Bangiophyceae;Bangiales;Bangiaceae;Porphyra	eukaryota_odb10	official annotation
Porphyridium_purpureum	GCA_000397085.1	red algae	Porphyridium purpureum	-	Illumina GAIIx	19.452	Contig	20.534	20.534	GenBank	NCBI	-	-	Eukaryota	rhodophyta	bangiophyceae	Eukaryota;Rhodophyta;Bangiophyceae;Porphyridiales;Porphyridiaceae;Porphyridium	eukaryota_odb10	braker_es
Porphyridium_purpureum__CCMP1328	GCA_008690995.1	red algae	Porphyridium purpureum	CCMP 1328	Oxford Nanopore MinION	22.192	Contig	1853.72	1853.72	GenBank	NCBI	NCBI	NCBI	Eukaryota	rhodophyta	bangiophyceae	Eukaryota;Rhodophyta;Bangiophyceae;Porphyridiales;Porphyridiaceae;Porphyridium	eukaryota_odb10	official annotation
Pyropia_haitanensis__PH40	GCA_008729055.1	red algae	Pyropia haitanensis	PH40	PacBio RSII	53.255	Scaffold	1068.87	5758.81	GenBank	NCBI	-	-	Eukaryota	rhodophyta	bangiophyceae	Eukaryota;Rhodophyta;Bangiophyceae;Bangiales;Bangiaceae;Pyropia	eukaryota_odb10	braker_es
Pyropia_yezoensis__RZ	GCA_009829735.1	red algae	Pyropia yezoensis	RZ	Illumina HiSeq; PacBio RS; Hi-C	107.591	Chromosome	202.496	34332.3	GenBank	NCBI	-	-	Eukaryota	rhodophyta	bangiophyceae	Eukaryota;Rhodophyta;Bangiophyceae;Bangiales;Bangiaceae;Pyropia	eukaryota_odb10	braker_es
Pyropia_yezoensis__U51	-	red algae	Pyropia yezoensis	U-51	Illumina	43.484	-	1.669	1.669	NRIFS	http://nrifs.fra.affrc.go.jp/ResearchCenter/5_BB/genomes/nori/index.html	http://nrifs.fra.affrc.go.jp/ResearchCenter/5_BB/genomes/nori/index.html	http://nrifs.fra.affrc.go.jp/ResearchCenter/5_BB/genomes/nori/index.html	Eukaryota	rhodophyta	bangiophyceae	Eukaryota;Rhodophyta;Bangiophyceae;Bangiales;Bangiaceae;Pyropia	eukaryota_odb10	official annotation
Chondrus_crispus__Stackhouse	GCF_000350225.1	red algae	Chondrus crispus	Stackhouse	-	104.98	Scaffold	77.654	242.694	RefSeq	NCBI	NCBI	NCBI	Eukaryota	rhodophyta	florideophyceae	Eukaryota;Rhodophyta;Florideophyceae;Rhodymeniophycidae;Gigartinales;Gigartinaceae;Chondrus	eukaryota_odb10	official annotation
Digenea_simplex__OPJA18	GCA_004798425.1	red algae	Digenea simplex	OPJ-A18	Oxford Nanopore PromethION; Illumina NovaSeq	299.321	Contig	57.705	57.705	GenBank	NCBI	-	-	Eukaryota	rhodophyta	florideophyceae	Eukaryota;Rhodophyta;Florideophyceae;Rhodymeniophycidae;Ceramiales;Rhodomelaceae;Polysiphonioideae;Digenea	eukaryota_odb10	braker_es
Gracilariopsis_chorda__SKKU2015	GCA_003194525.1	red algae	Gracilariopsis chorda	SKKU-2015	PacBio	92.18	Contig	220.274	220.274	GenBank	NCBI	NCBI	NCBI	Eukaryota	rhodophyta	florideophyceae	Eukaryota;Rhodophyta;Florideophyceae;Rhodymeniophycidae;Gracilariales;Gracilariaceae;Gracilariopsis	eukaryota_odb10	official annotation
Gracilariopsis_lemaneiformis__981	GCA_003346895.1	red algae	Gracilariopsis lemaneiformis	981	Illumina HiSeq; PacBio	88.693	Scaffold	29.144	34.594	GenBank	NCBI	-	-	Eukaryota	rhodophyta	florideophyceae	Eukaryota;Rhodophyta;Florideophyceae;Rhodymeniophycidae;Gracilariales;Gracilariaceae;Gracilariopsis	eukaryota_odb10	braker_es
Kappaphycus_alvarezii__kp	GCA_002205965.2	red algae	Kappaphycus alvarezii	kp	PacBio; Illumina HiSeq	336.721	Contig	848.967	848.967	GenBank	NCBI	-	-	Eukaryota	rhodophyta	florideophyceae	Eukaryota;Rhodophyta;Florideophyceae;Rhodymeniophycidae;Gigartinales;Solieriaceae;Kappaphycus	eukaryota_odb10	braker_es
Cyclotella_cryptica	-	diatoms	Cyclotella cryptica	-	Illumina	161.759	-	5.43	11.951	UCLA	http://genomes.mcdb.ucla.edu/Cyclotella/	http://genomes.mcdb.ucla.edu/Cyclotella/	http://genomes.mcdb.ucla.edu/Cyclotella/	Stramenopiles	ochrophyta	bacillariophyta	Eukaryota;Sar;Stramenopiles;Ochrophyta;Bacillariophyta;Coscinodiscophyceae;Thalassiosirophycidae;Thalassiosirales;Stephanodiscaceae;Cyclotella	stramenopiles_odb10	braker_ep (validity check fail)
Cyclotella_cryptica__CCMP332	GCA_013187285.1	diatoms	Cyclotella cryptica	CCMP332	Oxford Nanopore MinION	171.139	Scaffold	284.001	494.169	GenBank	NCBI	-	-	Stramenopiles	ochrophyta	bacillariophyta	Eukaryota;Sar;Stramenopiles;Ochrophyta;Bacillariophyta;Coscinodiscophyceae;Thalassiosirophycidae;Thalassiosirales;Stephanodiscaceae;Cyclotella	stramenopiles_odb10	braker_ep
Fistulifera_solaris__JPCCDA0580	GCA_002217885.1	diatoms	Fistulifera solaris	JPCC DA0580	454 GS FLX	49.737	Scaffold	75.175	330.809	GenBank	NCBI	NCBI	NCBI	Stramenopiles	ochrophyta	bacillariophyta	Eukaryota;Sar;Stramenopiles;Ochrophyta;Bacillariophyta;Bacillariophyceae;Bacillariophycidae;Naviculales;Naviculaceae;Fistulifera	stramenopiles_odb10	official annotation
Fragilaria_radians__sac1	GCA_900642245.1	diatoms	Fragilaria radians	sac1	-	98.378	Scaffold	12.314	100.875	GenBank	NCBI	-	-	Stramenopiles	ochrophyta	bacillariophyta	Eukaryota;Sar;Stramenopiles;Ochrophyta;Bacillariophyta;Fragilariophyceae;Fragilariophycidae;Fragilariales;Fragilariaceae;Fragilaria	stramenopiles_odb10	braker_es
Fragilariopsis_cylindrus__CCMP1102JGI	GCA_001750085.1	diatoms	Fragilariopsis cylindrus	CCMP1102	Sanger dideoxy sequencing	80.54	Scaffold	78.226	1295.6	GenBank	NCBI	NCBI	NCBI	Stramenopiles	ochrophyta	bacillariophyta	Eukaryota;Sar;Stramenopiles;Ochrophyta;Bacillariophyta;Bacillariophyceae;Bacillariophycidae;Bacillariales;Bacillariaceae;Fragilariopsis;Fragilariopsis cylindrus	stramenopiles_odb10	official annotation
Fragilariopsis_cylindrus__CCMP1102TGAC	GCA_900095095.1	diatoms	Fragilariopsis cylindrus	CCMP1102	-	68.975	Contig	190.76	190.76	GenBank	NCBI	-	-	Stramenopiles	ochrophyta	bacillariophyta	Eukaryota;Sar;Stramenopiles;Ochrophyta;Bacillariophyta;Bacillariophyceae;Bacillariophycidae;Bacillariales;Bacillariaceae;Fragilariopsis;Fragilariopsis cylindrus	stramenopiles_odb10	braker_ep
Licmophora_abbreviata__CCMP470	GCA_900291995.1	diatoms	Licmophora abbreviata	CCMP470	-	29.21	Contig	6.984	6.984	GenBank	NCBI	-	-	Stramenopiles	ochrophyta	bacillariophyta	Eukaryota;Sar;Stramenopiles;Ochrophyta;Bacillariophyta;Fragilariophyceae;Fragilariophycidae;Licmophorales;Licmophoraceae;Licmophora	stramenopiles_odb10	braker_ep
Nitzschia_sp.__Nitz4	GCA_013372465.1	diatoms	Nitzschia sp. Nitz4	Nitz4	Illumina HiSeq	27.229	Scaffold	62.281	91.515	GenBank	NCBI	-	-	Stramenopiles	ochrophyta	bacillariophyta	Eukaryota;Sar;Stramenopiles;Ochrophyta;Bacillariophyta;Bacillariophyceae;Bacillariophycidae;Bacillariales;Bacillariaceae;Nitzschia;unclassified Nitzschia	stramenopiles_odb10	braker_ep
Phaeodactylum_tricornutum__CCAP10551	GCF_000150955.2	diatoms	Phaeodactylum tricornutum	CCAP 1055/1	-	27.451	Chromosome	417.209	945.026	RefSeq	NCBI	NCBI	NCBI	Stramenopiles	ochrophyta	bacillariophyta	Eukaryota;Sar;Stramenopiles;Ochrophyta;Bacillariophyta;Bacillariophyceae;Bacillariophycidae;Naviculales;Phaeodactylaceae;Phaeodactylum;Phaeodactylum tricornutum	stramenopiles_odb10	official annotation
Pseudonitzschia_multiseries__CLN47	-	diatoms	Pseudo-nitzschia multiseries	CLN-47	-	218.731	-	26.31	147.422	JGI	JGI;Psemu1	JGI;Psemu1	JGI;Psemu1	Stramenopiles	ochrophyta	bacillariophyta	Eukaryota;Sar;Stramenopiles;Ochrophyta;Bacillariophyta;Bacillariophyceae;Bacillariophycidae;Bacillariales;Bacillariaceae;Pseudo-nitzschia	stramenopiles_odb10	official annotation
Pseudonitzschia_multistriata__B856	GCA_900660405.1	diatoms	Pseudo-nitzschia multistriata	B856	-	56.765	Scaffold	30.32	141.206	GenBank	NCBI	NCBI	NCBI	Stramenopiles	ochrophyta	bacillariophyta	Eukaryota;Sar;Stramenopiles;Ochrophyta;Bacillariophyta;Bacillariophyceae;Bacillariophycidae;Bacillariales;Bacillariaceae;Pseudo-nitzschia	stramenopiles_odb10	braker_ep (validity check fail)
Thalassiosira_oceanica__CCMP1005	GCA_000296195.2	diatoms	Thalassiosira oceanica	CCMP1005	454 GS FLX Titanium	92.186	Contig	3.628	3.628	GenBank	NCBI	NCBI	NCBI	Stramenopiles	ochrophyta	bacillariophyta	Eukaryota;Sar;Stramenopiles;Ochrophyta;Bacillariophyta;Coscinodiscophyceae;Thalassiosirophycidae;Thalassiosirales;Thalassiosiraceae;Thalassiosira	stramenopiles_odb10	official annotation
Thalassiosira_pseudonana__CCMP1335	GCF_000149405.2	diatoms	Thalassiosira pseudonana	CCMP1335	-	32.437	Chromosome	1267.2	1992.43	RefSeq	NCBI	NCBI	NCBI	Stramenopiles	ochrophyta	bacillariophyta	Eukaryota;Sar;Stramenopiles;Ochrophyta;Bacillariophyta;Coscinodiscophyceae;Thalassiosirophycidae;Thalassiosirales;Thalassiosiraceae;Thalassiosira;Thalassiosira pseudonana	stramenopiles_odb10	official annotation
Hydrurus_foetidus	GCA_900617105.1	golden algae	Hydrurus foetidus	-	-	171.182	Contig	43.856	43.856	GenBank	NCBI	-	-	Stramenopiles	ochrophyta	chrysophyceae	Eukaryota;Sar;Stramenopiles;Ochrophyta;Chrysophyceae;Hydrurales;Hydruraceae;Hydrurus	eukaryota_odb10	braker_es
Poteriospumella_lacustris__JBM10	GCA_008000375.1	golden algae	Poteriospumella lacustris	JBM10	Illumina HiSeq; PacBio RS	54.713	Scaffold	9.979	52.526	GenBank	NCBI	-	-	Stramenopiles	ochrophyta	chrysophyceae	Eukaryota;Sar;Stramenopiles;Ochrophyta;Chrysophyceae;Chromulinales;Dinobryaceae;Poteriospumella	stramenopiles_odb10	braker_es
Poteriospumella_lacustris__JBNZ41	GCA_008000405.1	golden algae	Poteriospumella lacustris	JBNZ41	Illumina HiSeq	52.788	Scaffold	6.673	24.654	GenBank	NCBI	-	-	Stramenopiles	ochrophyta	chrysophyceae	Eukaryota;Sar;Stramenopiles;Ochrophyta;Chrysophyceae;Chromulinales;Dinobryaceae;Poteriospumella	stramenopiles_odb10	braker_es
Poteriospumella_lacustris__JCB07	GCA_008000325.1	golden algae	Poteriospumella lacustris	JCB07	Illumina HiSeq	49.43	Scaffold	8.061	29.656	GenBank	NCBI	-	-	Stramenopiles	ochrophyta	chrysophyceae	Eukaryota;Sar;Stramenopiles;Ochrophyta;Chrysophyceae;Chromulinales;Dinobryaceae;Poteriospumella	stramenopiles_odb10	braker_ep
Microchloropsis_salina__CCMP1776LANL	GCA_004565275.1	eukaryotes	Microchloropsis salina	CCMP1776	Illumina; 454	27.757	Scaffold	181.586	828.788	GenBank	NCBI	NCBI	NCBI	Stramenopiles	ochrophyta	eustigmatophyceae	Eukaryota;Sar;Stramenopiles;Ochrophyta;Eustigmatophyceae;Eustigmatales;Monodopsidaceae;Microchloropsis;Microchloropsis salina	stramenopiles_odb10	official annotation
Microchloropsis_salina__CCMP1776QIBEBT	GCA_001614245.1	eukaryotes	Microchloropsis salina	CCMP1776	Illumina GA IIx	24.357	Contig	12.186	12.186	GenBank	NCBI	-	-	Stramenopiles	ochrophyta	eustigmatophyceae	Eukaryota;Sar;Stramenopiles;Ochrophyta;Eustigmatophyceae;Eustigmatales;Monodopsidaceae;Microchloropsis;Microchloropsis salina	stramenopiles_odb10	braker_es
Microchloropsis_salina__CCMP537	GCA_004335465.1	eukaryotes	Microchloropsis salina	CCMP537	Illumina GAIIx	23.055	Scaffold	15.756	24.449	GenBank	NCBI	-	-	Stramenopiles	ochrophyta	eustigmatophyceae	Eukaryota;Sar;Stramenopiles;Ochrophyta;Eustigmatophyceae;Eustigmatales;Monodopsidaceae;Microchloropsis;Microchloropsis salina	stramenopiles_odb10	braker_es
Nannochloropsis_gaditana__B31	GCA_000569095.1	eukaryotes	Nannochloropsis gaditana	B-31	454; SOLiD	27.589	Chromosome	39.853	1065.99	GenBank	NCBI	NCBI	NCBI	Stramenopiles	ochrophyta	eustigmatophyceae	Eukaryota;Sar;Stramenopiles;Ochrophyta;Eustigmatophyceae;Eustigmatales;Monodopsidaceae;Nannochloropsis	stramenopiles_odb10	official annotation
Nannochloropsis_gaditana__CCMP1894	GCA_002838785.1	eukaryotes	Nannochloropsis gaditana	CCMP1894	PacBio	30.866	Chromosome	1081.03	1141.55	GenBank	NCBI	-	-	Stramenopiles	ochrophyta	eustigmatophyceae	Eukaryota;Sar;Stramenopiles;Ochrophyta;Eustigmatophyceae;Eustigmatales;Monodopsidaceae;Nannochloropsis	stramenopiles_odb10	braker_ep
Nannochloropsis_gaditana__CCMP526	GCF_000240725.1	eukaryotes	Nannochloropsis gaditana	CCMP526	454 GS FLX Titanium; Illumina GA IIx	33.987	Scaffold	21.34	37.643	RefSeq	NCBI	Re-annotation	Re-annotation	Stramenopiles	ochrophyta	eustigmatophyceae	Eukaryota;Sar;Stramenopiles;Ochrophyta;Eustigmatophyceae;Eustigmatales;Monodopsidaceae;Nannochloropsis;Nannochloropsis gaditana	stramenopiles_odb10	braker_es (busco quality fail)
Nannochloropsis_gaditana__CCMP527	GCA_001614215.1	eukaryotes	Nannochloropsis gaditana	CCMP527	Illumina GA IIx	25.619	Contig	12.737	12.737	GenBank	NCBI	-	-	Stramenopiles	ochrophyta	eustigmatophyceae	Eukaryota;Sar;Stramenopiles;Ochrophyta;Eustigmatophyceae;Eustigmatales;Monodopsidaceae;Nannochloropsis	stramenopiles_odb10	braker_es
Nannochloropsis_granulata__CCMP529	GCA_004335405.1	eukaryotes	Nannochloropsis granulata	CCMP529	Illumina GAIIx	27.651	Scaffold	4.159	14.688	GenBank	NCBI	-	-	Stramenopiles	ochrophyta	eustigmatophyceae	Eukaryota;Sar;Stramenopiles;Ochrophyta;Eustigmatophyceae;Eustigmatales;Monodopsidaceae;Nannochloropsis;Nannochloropsis granulata	stramenopiles_odb10	braker_es
Nannochloropsis_limnetica__CCMP505	GCA_001614225.1	eukaryotes	Nannochloropsis limnetica	CCMP505	Illumina GA IIx	33.509	Contig	2.703	2.703	GenBank	NCBI	-	-	Stramenopiles	ochrophyta	eustigmatophyceae	Eukaryota;Sar;Stramenopiles;Ochrophyta;Eustigmatophyceae;Eustigmatales;Monodopsidaceae;Nannochloropsis	stramenopiles_odb10	braker_es
Nannochloropsis_oceanica__BR2	GCA_009014725.1	eukaryotes	Nannochloropsis oceanica	BR2	Oxford Nanopore MiniION	27.707	Chromosome	59.448	1078.59	GenBank	NCBI	-	-	Stramenopiles	ochrophyta	eustigmatophyceae	Eukaryota;Sar;Stramenopiles;Ochrophyta;Eustigmatophyceae;Eustigmatales;Monodopsidaceae;Nannochloropsis	stramenopiles_odb10	braker_es
Nannochloropsis_oceanica__CCMP1779	-	eukaryotes	Nannochloropsis oceanica	CCMP1779	454,Illumina	28.7	-	24.152	24.152	JGI	JGI;Nanoce1779	JGI;Nanoce1779	JGI;Nanoce1779	Stramenopiles	ochrophyta	eustigmatophyceae	Eukaryota;Sar;Stramenopiles;Ochrophyta;Eustigmatophyceae;Eustigmatales;Monodopsidaceae;Nannochloropsis;Nannochloropsis oceanica	stramenopiles_odb10	official annotation
Nannochloropsis_oceanica__CCMP531	GCA_004335385.1	eukaryotes	Nannochloropsis oceanica	CCMP531	Illumina GAIIx	29.569	Scaffold	2.765	26.762	GenBank	NCBI	-	-	Stramenopiles	ochrophyta	eustigmatophyceae	Eukaryota;Sar;Stramenopiles;Ochrophyta;Eustigmatophyceae;Eustigmatales;Monodopsidaceae;Nannochloropsis;Nannochloropsis oceanica	stramenopiles_odb10	braker_es
Nannochloropsis_oceanica__IMET1	GCA_001870945.1	eukaryotes	Nannochloropsis oceanica	IMET1	454	31.505	Scaffold	39.36	935.195	GenBank	NCBI	-	-	Stramenopiles	ochrophyta	eustigmatophyceae	Eukaryota;Sar;Stramenopiles;Ochrophyta;Eustigmatophyceae;Eustigmatales;Monodopsidaceae;Nannochloropsis;Nannochloropsis oceanica	stramenopiles_odb10	braker_ep
Nannochloropsis_oceanica__KB1	GCA_009014695.1	eukaryotes	Nannochloropsis oceanica	KB1	Oxford Nanopore MiniION	27.048	Chromosome	59.284	1038.81	GenBank	NCBI	-	-	Stramenopiles	ochrophyta	eustigmatophyceae	Eukaryota;Sar;Stramenopiles;Ochrophyta;Eustigmatophyceae;Eustigmatales;Monodopsidaceae;Nannochloropsis	stramenopiles_odb10	braker_es
Nannochloropsis_oceanica__LAMB0001	GCA_000226695.1	eukaryotes	Nannochloropsis oceanica	LAMB0001	Illumina GA IIx	27.64	Contig	12.329	12.329	GenBank	NCBI	-	-	Stramenopiles	ochrophyta	eustigmatophyceae	Eukaryota;Sar;Stramenopiles;Ochrophyta;Eustigmatophyceae;Eustigmatales;Monodopsidaceae;Nannochloropsis	stramenopiles_odb10	braker_es
Nannochloropsis_oceanica__LAMB2011	GCA_004519485.1	eukaryotes	Nannochloropsis oceanica	LAMB2011	PacBio Sequel	29.265	Chromosome	701.908	1148.43	GenBank	NCBI	-	-	Stramenopiles	ochrophyta	eustigmatophyceae	Eukaryota;Sar;Stramenopiles;Ochrophyta;Eustigmatophyceae;Eustigmatales;Monodopsidaceae;Nannochloropsis	stramenopiles_odb10	braker_ep
Nannochloropsis_oceanica__OZ1	GCA_001614235.1	eukaryotes	Nannochloropsis oceanica	OZ-1	454 GS FLX Titanium; Illumina GA IIx	28.022	Contig	39.278	39.278	GenBank	NCBI	-	-	Stramenopiles	ochrophyta	eustigmatophyceae	Eukaryota;Sar;Stramenopiles;Ochrophyta;Eustigmatophyceae;Eustigmatales;Monodopsidaceae;Nannochloropsis;Nannochloropsis oceanica	stramenopiles_odb10	braker_es
Nannochloropsis_oculata__CCMP525	GCA_004335455.1	eukaryotes	Nannochloropsis oculata	CCMP525	Illumina GAIIx	26.275	Scaffold	2.479	27.236	GenBank	NCBI	-	-	Stramenopiles	ochrophyta	eustigmatophyceae	Eukaryota;Sar;Stramenopiles;Ochrophyta;Eustigmatophyceae;Eustigmatales;Monodopsidaceae;Nannochloropsis;Nannochloropsis oculata	stramenopiles_odb10	braker_es
Picochlorum_oculata__UTEXLB1998	-	green algae	Picochlorum oculata	UTEX LB 1998	Illumina	14.52	-	136.8	136.8	RutgerUniversity	http://cyanophora.rutgers.edu/picochlorum/	http://cyanophora.rutgers.edu/picochlorum/	http://cyanophora.rutgers.edu/picochlorum/	Stramenopiles	ochrophyta	eustigmatophyceae	Eukaryota;Viridiplantae;Chlorophyta;core chlorophytes;Trebouxiophyceae;Trebouxiophyceae incertae sedis;Picochlorum	chlorophyta_odb10	official annotation
Aureococcus_anophagefferens__CCMP1984	GCF_000186865.1	pelagophytes	Aureococcus anophagefferens	CCMP1984	Sanger	56.661	Scaffold	34.096	1405.78	RefSeq	NCBI	NCBI	NCBI	Stramenopiles	ochrophyta	pelagophyceae	Eukaryota;Sar;Stramenopiles;Pelagophyceae;Pelagomonadales;Aureococcus	stramenopiles_odb10	official annotation
Pelagophyceae_sp.__CCMP2097	-	pelagophytes	Pelagophyceae sp.	CCMP2097	-	85.8245	-	15.14	186.141	JGI	JGI;Pelago2097_1	JGI;Pelago2097_1	JGI;Pelago2097_1	Stramenopiles	ochrophyta	pelagophyceae	Eukaryota;Sar;Stramenopiles;Pelagophyceae;unclassified Pelagophyceae	stramenopiles_odb10	official annotation
Cladosiphon_okamuranus__S	GCA_001742925.1	brown algae	Cladosiphon okamuranus	S	Illumina HiSeq	169.731	Scaffold	99.235	505.945	GenBank+OIST	NCBI	https://marinegenomics.oist.jp/okinawa_mozuku_s_v2/viewer/download?project_id=67	https://marinegenomics.oist.jp/okinawa_mozuku_s_v2/viewer/download?project_id=67	Stramenopiles	ochrophyta	phaeophyceae	Eukaryota;Sar;Stramenopiles;Ochrophyta;PX clade;Phaeophyceae;Ectocarpales;Chordariaceae;Cladosiphon	stramenopiles_odb10	official annotation
Ectocarpus_siliculosus__Ec32	GCA_000310025.1	brown algae	Ectocarpus siliculosus	Ec 32	-	195.811	Chromosome	32.613	497.38	GenBank	NCBI	NCBI	NCBI	Stramenopiles	ochrophyta	phaeophyceae	Eukaryota;Sar;Stramenopiles;Ochrophyta;PX clade;Phaeophyceae;Ectocarpales;Ectocarpaceae;Ectocarpus	stramenopiles_odb10	official annotation
Ectocarpus_sp.__CCAP131034	GCA_902705575.1	brown algae	Ectocarpus sp. CCAP 1310/34	CCAP 1310/34	-	242.239	Scaffold	8.04	510.467	GenBank	NCBI	-	-	Stramenopiles	ochrophyta	phaeophyceae	Eukaryota;Sar;Stramenopiles;Ochrophyta;PX clade;Phaeophyceae;Ectocarpales;Ectocarpaceae;Ectocarpus;unclassified Ectocarpus	stramenopiles_odb10	braker_ep
Ectocarpus_sp.__Ec32	GCA_004764655.1	brown algae	Ectocarpus sp. Ec32	Ec32	Illumina NextSeq	195.782	Chromosome	34.774	6813.35	GenBank	NCBI	-	-	Stramenopiles	ochrophyta	phaeophyceae	Eukaryota;Sar;Stramenopiles;Ochrophyta;PX clade;Phaeophyceae;Ectocarpales;Ectocarpaceae;Ectocarpus;unclassified Ectocarpus	stramenopiles_odb10	braker_ep
Ectocarpus_sp.CCAP131034__Bft15b	GCA_902602495.3	brown algae	Ectocarpus sp. CCAP 1310/34	Bft15b	-	242.356	Scaffold	11.922	115.928	GenBank	NCBI	NCBI	NCBI	Stramenopiles	ochrophyta	phaeophyceae	Eukaryota;Sar;Stramenopiles;Ochrophyta;PX clade;Phaeophyceae;Ectocarpales;Ectocarpaceae;Ectocarpus;unclassified Ectocarpus	stramenopiles_odb10	official annotation
Macrocystis_pyrifera__MGC001	GCA_012273945.1	brown algae	Macrocystis pyrifera	MGC001	Illumina HiSeq 4000; Nanopore GridIon X5	409.091	Contig	2.573	2.573	GenBank	NCBI	-	-	Stramenopiles	ochrophyta	phaeophyceae	Eukaryota;Sar;Stramenopiles;Ochrophyta;PX clade;Phaeophyceae;Laminariales;Laminariaceae;Macrocystis	eukaryota_odb10	braker_es
Nemacystus_decipiens__Onna1	-	brown algae	Nemacystus decipiens	Onna-1	Illumina	154	-	6.265	1863	OIST	https://marinegenomics.oist.jp/ito_mozuku_v1/download/ito_mozuku_onna1_genome_with_bacteria.fa.zip	https://marinegenomics.oist.jp/ito_mozuku_v1/download/ito_mozuku_onna1_gff_file.zip	https://marinegenomics.oist.jp/ito_mozuku_v1/download/ito_mozuku_onna1_protein_seq.zip	Stramenopiles	ochrophyta	phaeophyceae	Eukaryota;Sar;Stramenopiles;Ochrophyta;PX clade;Phaeophyceae;Ectocarpales;Chordariaceae;Nemacystus	stramenopiles_odb10	official annotation
Saccharina_japonica__Hakodate	GCA_008828725.1	brown algae	Saccharina japonica	Hakodate	Illumina HiSeq; PacBio	535.383	Scaffold	90.005	342.726	GenBank	NCBI	-	-	Stramenopiles	ochrophyta	phaeophyceae	Eukaryota;Sar;Stramenopiles;Ochrophyta;PX clade;Phaeophyceae;Laminariales;Laminariaceae;Saccharina	stramenopiles_odb10	braker_ep
Saccharina_japonica__Ja	GCA_000978595.1	brown algae	Saccharina japonica	Ja	Illumina HiSeq; 454; PacBio	543.426	Scaffold	44.572	252.007	GenBank	NCBI	-	-	Stramenopiles	ochrophyta	phaeophyceae	Eukaryota;Sar;Stramenopiles;Ochrophyta;PX clade;Phaeophyceae;Laminariales;Laminariaceae;Saccharina	stramenopiles_odb10	braker_ep
Undaria_pinnatifida__A029	GCA_012845835.1	brown algae	Undaria pinnatifida	A029	PacBio Sequel	511.28	Scaffold	1670.56	16510.1	GenBank	NCBI	-	-	Stramenopiles	ochrophyta	phaeophyceae	Eukaryota;Sar;Stramenopiles;Ochrophyta;PX clade;Phaeophyceae;Laminariales;Alariaceae;Undaria	stramenopiles_odb10	braker_ep
Ochromonadaceae_sp.__CCMP2298	-	eukaryotes	Ochromonadaceae sp. CCMP2298	CCMP2298	-	61.14	-	4.977	7.503	JGI	JGI;Ochro2298_1	JGI;Ochro2298_1	JGI;Ochro2298_1	Stramenopiles	ochrophyta	synurophyceae	Eukaryota;Sar;Stramenopiles;Ochrophyta;Synurophyceae;Ochromonadales;Ochromonadaceae;unclassified Ochromonadaceae	stramenopiles_odb10	official annotation
Heterococcus_sp.__DN1	GCA_000498555.1	yellow-green algae	Heterococcus sp. DN1	DN1	Illumina GAIIx	60.743	Contig	4.231	4.231	GenBank	NCBI	-	-	Stramenopiles	ochrophyta	xanthophyceae	Eukaryota;Sar;Stramenopiles;Ochrophyta;PX clade;Xanthophyceae;Tribonematales;Heteropediaceae;Heterococcus;unclassified Heterococcus (in: Xanthophyceae)	eukaryota_odb10	braker_es
Tetraselmis_striata__LANL1001	GCA_006384855.1	green algae	Tetraselmis striata	LANL1001	PacBio	227.954	Contig	126.807	126.807	LANL (currently updated at JGI)	JGI;Tetstr1	JGI;Tetstr1	JGI;Tetstr1	Viridiplantae	chlorophyta	chlorodendrophyceae	Eukaryota;Viridiplantae;Chlorophyta;core chlorophytes;Chlorodendrophyceae;Chlorodendrales;Chlorodendraceae;Tetraselmis	chlorophyta_odb10	official annotation
Characiochloris_sp.__AAM3	GCA_004335845.1	green algae	Characiochloris sp. AAM3	AAM3	Illumina HiSeq	95.477	Scaffold	13.824	28.672	GenBank	NCBI	-	-	Viridiplantae	chlorophyta	chlorophyceae	Eukaryota;Viridiplantae;Chlorophyta;core chlorophytes;Chlorophyceae;Chlamydomonadales;Characiochloridaceae;Characiochloris;unclassified Characiochloris	chlorophyta_odb10	braker_ep
Chlamydomonas_applanata__NIES2202	GCA_001662365.1	green algae	Chlamydomonas applanata	NIES-2202	Illunima Miseq	78.504	Scaffold	25.013	105.699	GenBank	NCBI	-	-	Viridiplantae	chlorophyta	chlorophyceae	Eukaryota;Viridiplantae;Chlorophyta;core chlorophytes;Chlorophyceae;Chlamydomonadales;Chlamydomonadaceae;Chlamydomonas	chlorophyta_odb10	braker_ep
Chlamydomonas_asymmetrica__NIES2207	GCA_001662385.1	green algae	Chlamydomonas asymmetrica	NIES-2207	Illunima Miseq	141.916	Scaffold	22.718	114.158	GenBank	NCBI	-	-	Viridiplantae	chlorophyta	chlorophyceae	Eukaryota;Viridiplantae;Chlorophyta;core chlorophytes;Chlorophyceae;Chlamydomonadales;Chlamydomonadaceae;Chlamydomonas	chlorophyta_odb10	braker_ep
Chlamydomonas_eustigma__NIES2499	GCA_002335675.1	green algae	Chlamydomonas eustigma	NIES-2499	454 GS FLX+; Illumina	66.63	Scaffold	59.7	465.125	GenBank	NCBI	NCBI	NCBI	Viridiplantae	chlorophyta	chlorophyceae	Eukaryota;Viridiplantae;Chlorophyta;core chlorophytes;Chlorophyceae;Chlamydomonadales;Chlamydomonadaceae;Chlamydomonas	chlorophyta_odb10	official annotation
Chlamydomonas_reinhardtii__CC1690	GCA_013389655.1	green algae	Chlamydomonas reinhardtii	CC-1690	Oxford Nanopore	111.112	Chromosome	6779.81	6886.22	GenBank	NCBI	-	-	Viridiplantae	chlorophyta	chlorophyceae	Eukaryota;Viridiplantae;Chlorophyta;core chlorophytes;Chlorophyceae;Chlamydomonadales;Chlamydomonadaceae;Chlamydomonas	chlorophyta_odb10	braker_ep
Chlamydomonas_reinhardtii__CC503cw92mt	GCA_000002595.3	green algae	Chlamydomonas reinhardtii	CC-503 cw92 mt+	ABI 3739	111.098	Chromosome	215.409	7783.58	GenBank	NCBI	NCBI	NCBI	Viridiplantae	chlorophyta	chlorophyceae	Eukaryota;Viridiplantae;Chlorophyta;core chlorophytes;Chlorophyceae;Chlamydomonadales;Chlamydomonadaceae;Chlamydomonas	chlorophyta_odb10	official annotation
Chlamydomonas_sp.__3112	GCA_004335865.1	green algae	Chlamydomonas sp. 3112	3112	Illumina HiSeq	120.064	Scaffold	6.379	14.239	GenBank	NCBI	-	-	Viridiplantae	chlorophyta	chlorophyceae	Eukaryota;Viridiplantae;Chlorophyta;core chlorophytes;Chlorophyceae;Chlamydomonadales;Chlamydomonadaceae;Chlamydomonas;unclassified Chlamydomonas	chlorophyta_odb10	braker_es
Chlamydomonas_sp.__3222	GCA_004335795.1	green algae	Chlamydomonas sp. 3222	3222	Illumina HiSeq	120.064	Scaffold	6.379	14.239	GenBank	NCBI	-	-	Viridiplantae	chlorophyta	chlorophyceae	Eukaryota;Viridiplantae;Chlorophyta;core chlorophytes;Chlorophyceae;Chlamydomonadales;Chlamydomonadaceae;Chlamydomonas;unclassified Chlamydomonas	chlorophyta_odb10	braker_es
Chlamydomonas_sp.__AIC	GCA_004335895.1	green algae	Chlamydomonas sp. AIC	AIC	Illumina HiSeq	52.665	Scaffold	17.683	32.757	GenBank	NCBI	-	-	Viridiplantae	chlorophyta	chlorophyceae	Eukaryota;Viridiplantae;Chlorophyta;core chlorophytes;Chlorophyceae;Chlamydomonadales;Chlamydomonadaceae;Chlamydomonas;unclassified Chlamydomonas	chlorophyta_odb10	braker_es
Chlamydomonas_sp.__ICEL	GCA_013435795.1	green algae	Chlamydomonas sp. ICE-L	ICE-L	PacBio Sequel; Illumina HiSeq	541.862	Scaffold	221.978	19230.5	GenBank	NCBI	-	-	Viridiplantae	chlorophyta	chlorophyceae	Eukaryota;Viridiplantae;Chlorophyta;core chlorophytes;Chlorophyceae;Chlamydomonadales;Chlamydomonadaceae;Chlamydomonas;unclassified Chlamydomonas	chlorophyta_odb10	braker_ep
Chlamydomonas_sp.__WS3	GCA_004335755.1	green algae	Chlamydomonas sp. WS3	WS3	Illumina HiSeq	114.12	Scaffold	22.412	24.298	GenBank	NCBI	-	-	Viridiplantae	chlorophyta	chlorophyceae	Eukaryota;Viridiplantae;Chlorophyta;core chlorophytes;Chlorophyceae;Chlamydomonadales;Chlamydomonadaceae;Chlamydomonas;unclassified Chlamydomonas	chlorophyta_odb10	braker_es
Chlamydomonas_sp.__WS7	GCA_004335715.1	green algae	Chlamydomonas sp. WS7	WS7	Illumina HiSeq	114.12	Scaffold	22.412	24.298	GenBank	NCBI	-	-	Viridiplantae	chlorophyta	chlorophyceae	Eukaryota;Viridiplantae;Chlorophyta;core chlorophytes;Chlorophyceae;Chlamydomonadales;Chlamydomonadaceae;Chlamydomonas;unclassified Chlamydomonas	chlorophyta_odb10	braker_es
Chlamydomonas_sphaeroides__NIES2242	GCA_001662425.1	green algae	Chlamydomonas sphaeroides	NIES-2242	Illunima Hiseq 2000	122.189	Scaffold	16.312	44.734	GenBank	NCBI	-	-	Viridiplantae	chlorophyta	chlorophyceae	Eukaryota;Viridiplantae;Chlorophyta;core chlorophytes;Chlorophyceae;Chlamydomonadales;Chlamydomonadaceae;Chlamydomonas	chlorophyta_odb10	braker_ep
Chloromonas_sp.__AAM2	GCA_004335635.1	green algae	Chloromonas sp. AAM2	AAM2	Illumina HiSeq	102.366	Scaffold	16.278	32.535	GenBank	NCBI	-	-	Viridiplantae	chlorophyta	chlorophyceae	Eukaryota;Viridiplantae;Chlorophyta;core chlorophytes;Chlorophyceae;Chlamydomonadales;Chlamydomonadaceae;Chloromonadinia;Chloromonas;unclassified Chloromonas	chlorophyta_odb10	braker_ep
Chromochloris_zofingiensis__SAG21114	-	green algae	Chromochloris zofingiensis	SAG 211-14	Illumina,PacBio,OpGen	60.3632	-	3274.45	3274.45	JGI	JGI;Czofingiensis	JGI;Czofingiensis	JGI;Czofingiensis	Viridiplantae	chlorophyta	chlorophyceae	Eukaryota;Viridiplantae;Chlorophyta;core chlorophytes;Chlorophyceae;Sphaeropleales;Chromochloridaceae;Chromochloris	chlorophyta_odb10	official annotation
Coelastrella_sp.__M60	GCA_001630525.1	green algae	Coelastrella sp. M60	M60	Illumina MiSeq	80.222	Contig	9.337	9.337	GenBank	NCBI	-	-	Viridiplantae	chlorophyta	chlorophyceae	Eukaryota;Viridiplantae;Chlorophyta;core chlorophytes;Chlorophyceae;Sphaeropleales;Scenedesmaceae;Coelastrella;unclassified Coelastrella	chlorophyta_odb10	braker_es
Coelastrella_sp.__UTEXB3026	GCA_002588565.1	green algae	Coelastrella sp. UTEX B 3026	UTEX B 3026	Illumina HiSeq	151.547	Scaffold	7.135	10.679	GenBank	NCBI	-	-	Viridiplantae	chlorophyta	chlorophyceae	Eukaryota;Viridiplantae;Chlorophyta;core chlorophytes;Chlorophyceae;Sphaeropleales;Scenedesmaceae;Coelastrella;unclassified Coelastrella	chlorophyta_odb10	braker_es
Desmodesmus_armatus__SE107	GCA_007449985.2	green algae	Desmodesmus armatus	SE107	PacBio	116.304	Contig	341.806	341.806	GenBank	NCBI	-	-	Viridiplantae	chlorophyta	chlorophyceae	Eukaryota;Viridiplantae;Chlorophyta;core chlorophytes;Chlorophyceae;Sphaeropleales;Scenedesmaceae;Desmodesmus	chlorophyta_odb10	braker_ep
Dunaliella_salina__CCAP1918	GCA_002284615.2	green algae	Dunaliella salina	CCAP 19/18	Illumina; Sanger	343.7	Scaffold	10.635	310	GenBank	NCBI	NCBI	NCBI	Viridiplantae	chlorophyta	chlorophyceae	Eukaryota;Viridiplantae;Chlorophyta;core chlorophytes;Chlorophyceae;Chlamydomonadales;Dunaliellaceae;Dunaliella	chlorophyta_odb10	official annotation
Dunaliella_sp.__M2	GCA_004335885.1	green algae	Dunaliella sp. M2	M2	Illumina HiSeq	25.538	Scaffold	4.649	32.757	GenBank	NCBI	-	-	Viridiplantae	chlorophyta	chlorophyceae	Eukaryota;Viridiplantae;Chlorophyta;core chlorophytes;Chlorophyceae;Chlamydomonadales;Dunaliellaceae;Dunaliella;unclassified Dunaliella	chlorophyta_odb10	braker_es
Dunaliella_sp.__RO	GCA_004335775.1	green algae	Dunaliella sp. RO	RO	Illumina HiSeq	121.879	Scaffold	4.107	8.61	GenBank	NCBI	-	-	Viridiplantae	chlorophyta	chlorophyceae	Eukaryota;Viridiplantae;Chlorophyta;core chlorophytes;Chlorophyceae;Chlamydomonadales;Dunaliellaceae;Dunaliella;unclassified Dunaliella	stramenopiles_odb10	braker_es
Dunaliella_sp.__WIN1	GCA_004335645.1	green algae	Dunaliella sp. WIN1	WIN1	Illumina HiSeq	125.753	Scaffold	3.419	26.979	GenBank	NCBI	-	-	Viridiplantae	chlorophyta	chlorophyceae	Eukaryota;Viridiplantae;Chlorophyta;core chlorophytes;Chlorophyceae;Chlamydomonadales;Dunaliellaceae;Dunaliella;unclassified Dunaliella	chlorophyta_odb10	braker_es
Edaphochlamys_debaryana__NIES2212	GCA_001662405.1	green algae	Edaphochlamys debaryana	NIES-2212	Illunima Miseq	120.364	Scaffold	9.525	27.219	GenBank	NCBI	-	-	Viridiplantae	chlorophyta	chlorophyceae	Eukaryota;Viridiplantae;Chlorophyta;core chlorophytes;Chlorophyceae;Chlamydomonadales;Chlamydomonadales incertae sedis;Edaphochlamys	chlorophyta_odb10	braker_es
Eudorina_sp.2006703Eu15__2010623F1E2	GCA_003117095.1	green algae	Eudorina sp. 2006-703-Eu-15	2010-623-F1-E2	PacBio; Illumina HiSeq	168.621	Scaffold	341.314	377.357	GenBank	NCBI	-	-	Viridiplantae	chlorophyta	chlorophyceae	Eukaryota;Viridiplantae;Chlorophyta;core chlorophytes;Chlorophyceae;Chlamydomonadales;Volvocaceae;Eudorina;unclassified Eudorina	chlorophyta_odb10	braker_ep
Eudorina_sp.2006703Eu15__2010623F1E4	GCA_003117195.1	green algae	Eudorina sp. 2006-703-Eu-15	2010-623-F1-E4	PacBio; Illumina HiSeq	184.032	Scaffold	300.53	564.035	GenBank	NCBI	-	-	Viridiplantae	chlorophyta	chlorophyceae	Eukaryota;Viridiplantae;Chlorophyta;core chlorophytes;Chlorophyceae;Chlamydomonadales;Volvocaceae;Eudorina;unclassified Eudorina	chlorophyta_odb10	braker_ep
Gonium_pectorale__NIES2863	GCA_001584585.1	green algae	Gonium pectorale	NIES-2863	454; Illumina MiSeq; ABI3730	148.806	Scaffold	16.298	1267.14	GenBank	NCBI	NCBI	NCBI	Viridiplantae	chlorophyta	chlorophyceae	Eukaryota;Viridiplantae;Chlorophyta;core chlorophytes;Chlorophyceae;Chlamydomonadales;Volvocaceae;Gonium	chlorophyta_odb10	official annotation
Haematococcus_lacustris__NIES144	GCA_011766145.1	green algae	Haematococcus lacustris	NIES-144	Illumina HiSeq	171.795	Scaffold	5.283	38.941	GenBank	NCBI	NCBI	NCBI	Viridiplantae	chlorophyta	chlorophyceae	Eukaryota;Viridiplantae;Chlorophyta;core chlorophytes;Chlorophyceae;Chlamydomonadales;Haematococcaceae;Haematococcus	chlorophyta_odb10	official annotation
Haematococcus_lacustris__SAG19280	GCA_003970955.1	green algae	Haematococcus lacustris	SAG 192.80	Illumina HiSeq	365.774	Contig	11.925	11.925	GenBank	NCBI	-	-	Viridiplantae	chlorophyta	chlorophyceae	Eukaryota;Viridiplantae;Chlorophyta;core chlorophytes;Chlorophyceae;Chlamydomonadales;Haematococcaceae;Haematococcus	chlorophyta_odb10	braker_es
Haematococcus_sp.__NG2	GCA_004335575.1	green algae	Haematococcus sp. NG2	NG2	Illumina HiSeq	77.83	Scaffold	47.126	591.061	GenBank	NCBI	-	-	Viridiplantae	chlorophyta	chlorophyceae	Eukaryota;Viridiplantae;Chlorophyta;core chlorophytes;Chlorophyceae;Chlamydomonadales;Haematococcaceae;Haematococcus;unclassified Haematococcus	chlorophyta_odb10	braker_ep
Messastrum_gracile__SEMC4	GCA_008037345.1	green algae	Messastrum gracile	SE-MC4	Illumina NovaSeq	60.663	Scaffold	2.844	2.922	GenBank	NCBI	-	-	Viridiplantae	chlorophyta	chlorophyceae	Eukaryota;Viridiplantae;Chlorophyta;core chlorophytes;Chlorophyceae;Sphaeropleales;Selenastraceae;Messastrum	chlorophyta_odb10	braker_es
Monoraphidium_neglectum__SAG4887	GCF_000611645.1	green algae	Monoraphidium neglectum	SAG 48.87	Illumina GAIIx	69.712	Scaffold	9.12	15.604	RefSeq	NCBI	NCBI	NCBI	Viridiplantae	chlorophyta	chlorophyceae	Eukaryota;Viridiplantae;Chlorophyta;core chlorophytes;Chlorophyceae;Sphaeropleales;Selenastraceae;Monoraphidium	chlorophyta_odb10	official annotation
Monoraphidium_sp.__549	GCA_002814315.1	green algae	Monoraphidium sp. 549	549	Illumina HiSeq	74.659	Contig	105.989	105.989	GenBank	NCBI	-	-	Viridiplantae	chlorophyta	chlorophyceae	Eukaryota;Viridiplantae;Chlorophyta;core chlorophytes;Chlorophyceae;Sphaeropleales;Selenastraceae;Monoraphidium;unclassified Monoraphidium	chlorophyta_odb10	braker_ep
Mychonastes_homosphaera__LakeChaohu2015	GCA_009193075.1	green algae	Mychonastes homosphaera	Lake Chaohu2015	PacBio Sequel	24.204	Contig	2001.71	2001.71	GenBank	NCBI	-	-	Viridiplantae	chlorophyta	chlorophyceae	Eukaryota;Viridiplantae;Chlorophyta;core chlorophytes;Chlorophyceae;Sphaeropleales;Mychonastaceae;Mychonastes	chlorophyta_odb10	braker_es
Raphidocelis_subcapitata__NIES35	GCA_003203535.1	green algae	Raphidocelis subcapitata	NIES-35	Illumina MiSeq	51.163	Scaffold	91.765	341.804	GenBank	NCBI	NCBI	NCBI	Viridiplantae	chlorophyta	chlorophyceae	Eukaryota;Viridiplantae;Chlorophyta;core chlorophytes;Chlorophyceae;Sphaeropleales;Selenastraceae;Raphidocelis	chlorophyta_odb10	official annotation
Scenedesmus_sp.__ARA	GCA_004335915.1	green algae	Scenedesmus sp. ARA	ARA	Illumina HiSeq	93.238	Scaffold	37.561	79.822	GenBank	NCBI	-	-	Viridiplantae	chlorophyta	chlorophyceae	Eukaryota;Viridiplantae;Chlorophyta;core chlorophytes;Chlorophyceae;Sphaeropleales;Scenedesmaceae;Scenedesmus;unclassified Scenedesmus	chlorophyta_odb10	braker_ep
Scenedesmus_sp.__ARA3	GCA_004335835.1	green algae	Scenedesmus sp. ARA3	ARA3	Illumina HiSeq	93.238	Scaffold	37.561	79.822	GenBank	NCBI	-	-	Viridiplantae	chlorophyta	chlorophyceae	Eukaryota;Viridiplantae;Chlorophyta;core chlorophytes;Chlorophyceae;Sphaeropleales;Scenedesmaceae;Scenedesmus;unclassified Scenedesmus	chlorophyta_odb10	braker_ep
Tetrabaena_socialis__NIES571	GCA_002891735.1	green algae	Tetrabaena socialis	NIES-571	Illumina HiSeq; Illumina MiSeq	135.78	Scaffold	7.414	145.927	GenBank	NCBI	NCBI	NCBI	Viridiplantae	chlorophyta	chlorophyceae	Eukaryota;Viridiplantae;Chlorophyta;core chlorophytes;Chlorophyceae;Chlamydomonadales;Tetrabaenaceae;Tetrabaena	chlorophyta_odb10	official annotation
Tetradesmus_acuminatus__SAG3881	GCA_902809745.2	green algae	Tetradesmus acuminatus	SAG 38.81	-	119.241	Scaffold	81.888	87.113	GenBank	NCBI	-	-	Viridiplantae	chlorophyta	chlorophyceae	Eukaryota;Viridiplantae;Chlorophyta;core chlorophytes;Chlorophyceae;Sphaeropleales;Scenedesmaceae;Tetradesmus	chlorophyta_odb10	braker_ep
Tetradesmus_obliquus	GCA_900108755.1	green algae	Tetradesmus obliquus	-	-	107.716	Scaffold	151.6	186.615	GenBank	NCBI	-	-	Viridiplantae	chlorophyta	chlorophyceae	Eukaryota;Viridiplantae;Chlorophyta;core chlorophytes;Chlorophyceae;Sphaeropleales;Scenedesmaceae;Tetradesmus	chlorophyta_odb10	braker_ep
Tetradesmus_obliquus__DOE0152z	GCA_002149895.1	green algae	Tetradesmus obliquus	DOE0152z	PacBio	208.176	Contig	155.544	155.544	GenBank	NCBI	-	-	Viridiplantae	chlorophyta	chlorophyceae	Eukaryota;Viridiplantae;Chlorophyta;core chlorophytes;Chlorophyceae;Sphaeropleales;Scenedesmaceae;Tetradesmus	chlorophyta_odb10	braker_ep
Volvox_carteri__Eve	GCF_000143455.1	green algae	Volvox carteri	Eve	Sanger	137.684	Scaffold	43.981	1491.5	RefSeq	NCBI	NCBI	NCBI	Viridiplantae	chlorophyta	chlorophyceae	Eukaryota;Viridiplantae;Chlorophyta;core chlorophytes;Chlorophyceae;Chlamydomonadales;Volvocaceae;Volvox;Volvox carteri	chlorophyta_odb10	official annotation
Volvox_carteri__Evev2	-	green algae	Volvox carteri	Eve v2	Sanger	131.1	-	85.213	2599.76	JGI	JGI;Vcarteri	JGI;Vcarteri	JGI;Vcarteri	Viridiplantae	chlorophyta	chlorophyceae	Eukaryota;Viridiplantae;Chlorophyta;core chlorophytes;Chlorophyceae;Chlamydomonadales;Volvocaceae;Volvox	chlorophyta_odb10	official annotation
Yamagishiella_unicocca__20121026YUF21	GCA_003117035.1	green algae	Yamagishiella unicocca	2012-1026-YU-F2-1	PacBio; Illumina HiSeq	140.837	Contig	543.037	543.037	GenBank	NCBI	-	-	Viridiplantae	chlorophyta	chlorophyceae	Eukaryota;Viridiplantae;Chlorophyta;core chlorophytes;Chlorophyceae;Chlamydomonadales;Volvocaceae;Yamagishiella	chlorophyta_odb10	braker_ep
Yamagishiella_unicocca__20121026YUF26	GCA_003116995.1	green algae	Yamagishiella unicocca	2012-1026-YU-F2-6	PacBio; Illumina HiSeq	134.235	Contig	666.31	666.31	GenBank	NCBI	-	-	Viridiplantae	chlorophyta	chlorophyceae	Eukaryota;Viridiplantae;Chlorophyta;core chlorophytes;Chlorophyceae;Chlamydomonadales;Volvocaceae;Yamagishiella	chlorophyta_odb10	braker_ep
Chloropicon_primus__CCMP1205	GCA_007859695.1	green algae	Chloropicon primus	CCMP1205	Illumina HiSeq; PacBio	17.401	Complete Genome	1089.4	1089.4	GenBank	NCBI	NCBI	NCBI	Viridiplantae	chlorophyta	chloropicophyceae	Eukaryota;Viridiplantae;Chlorophyta;Chloropicophyceae;Chloropicales;Chloropicaceae;Chloropicon	viridiplantae_odb10	official annotation
Bathycoccus_prasinos__RCC1105	GCF_002220235.1	green algae	Bathycoccus prasinos	RCC 1105	-	15.074	Chromosome	663.424	955.652	RefSeq	NCBI	NCBI	NCBI	Viridiplantae	chlorophyta	mamiellophyceae	Eukaryota;Viridiplantae;Chlorophyta;Mamiellophyceae;Mamiellales;Bathycoccaceae;Bathycoccus	chlorophyta_odb10	official annotation
Micromonas_commoda__RCC299	GCF_000090985.2	green algae	Micromonas commoda	RCC299	-	21.109	Complete Genome	1394.11	1394.11	RefSeq	NCBI	NCBI	NCBI	Viridiplantae	chlorophyta	mamiellophyceae	Eukaryota;Viridiplantae;Chlorophyta;Mamiellophyceae;Mamiellales;Mamiellaceae;Micromonas	chlorophyta_odb10	official annotation
Micromonas_pusilla__CCMP1545	GCF_000151265.2	green algae	Micromonas pusilla	CCMP1545	-	21.958	Scaffold	84.001	1183.54	RefSeq	NCBI	NCBI	NCBI	Viridiplantae	chlorophyta	mamiellophyceae	Eukaryota;Viridiplantae;Chlorophyta;Mamiellophyceae;Mamiellales;Mamiellaceae;Micromonas;Micromonas pusilla	chlorophyta_odb10	official annotation
Ostreococcus_mediterraneus__BCC125000	GCA_012295225.1	green algae	Ostreococcus mediterraneus	BCC125000	PacBio RSII; Illumina HiSeq	13.985	Scaffold	235.059	800.924	GenBank	NCBI	-	-	Viridiplantae	chlorophyta	mamiellophyceae	Eukaryota;Viridiplantae;Chlorophyta;Mamiellophyceae;Mamiellales;Bathycoccaceae;Ostreococcus	chlorophyta_odb10	braker_ep
Ostreococcus_sp.__RCC809	-	green algae	Ostreococcus sp.	RCC809	-	13.2963	-	515.24	822.458	JGI	JGI;OstRCC809_2	JGI;OstRCC809_2	JGI;OstRCC809_2	Viridiplantae	chlorophyta	mamiellophyceae	Eukaryota;Viridiplantae;Chlorophyta;Mamiellophyceae;Mamiellales;Bathycoccaceae;Ostreococcus;unclassified Ostreococcus	chlorophyta_odb10	official annotation
Ostreococcus_sp.lucimarinus__CCE9901	GCF_000092065.1	green algae	Ostreococcus sp. 'lucimarinus'	CCE9901	-	13.205	Complete Genome	708.927	708.927	RefSeq	NCBI	NCBI	NCBI	Viridiplantae	chlorophyta	mamiellophyceae	Eukaryota;Viridiplantae;Chlorophyta;Mamiellophyceae;Mamiellales;Bathycoccaceae;Ostreococcus;unclassified Ostreococcus;Ostreococcus sp. 'lucimarinus'	chlorophyta_odb10	official annotation
Ostreococcus_tauri__RCC1115	GCA_002158475.1	green algae	Ostreococcus tauri	RCC 1115	Illumina	14.763	Scaffold	572.89	626.729	GenBank	NCBI	NCBI	NCBI	Viridiplantae	chlorophyta	mamiellophyceae	Eukaryota;Viridiplantae;Chlorophyta;Mamiellophyceae;Mamiellales;Bathycoccaceae;Ostreococcus	chlorophyta_odb10	official annotation
Ostreococcus_tauri__RCC4221	GCF_000214015.3	green algae	Ostreococcus tauri	RCC4221	-	13.033	Chromosome	48.024	770.246	RefSeq	NCBI	NCBI	NCBI	Viridiplantae	chlorophyta	mamiellophyceae	Eukaryota;Viridiplantae;Chlorophyta;Mamiellophyceae;Mamiellales;Bathycoccaceae;Ostreococcus	chlorophyta_odb10	official annotation
Prasinococcaceae_sp.__CCMP1430	GCA_013416795.1	green algae	Prasinococcaceae sp. CCMP 1430	CCMP 1430	Illumina HiSeq	28.571	Scaffold	21.851	305.482	GenBank	NCBI	-	-	Viridiplantae	chlorophyta	palmophyllophyceae	Eukaryota;Viridiplantae;Chlorophyta;Palmophyllophyceae;Prasinococcales;Prasinococcaceae;unclassified Prasinococcaceae	viridiplantae_odb10	braker_es
Picocystis_sp.__ML	GCA_003665715.1	green algae	Picocystis sp. ML	ML	PacBio Sequel	29.646	Contig	153.902	153.902	GenBank	NCBI	-	-	Viridiplantae	chlorophyta	picocystophyceae	Eukaryota;Viridiplantae;Chlorophyta;Picocystophyceae;Picocystales;Picocystaceae;Picocystis;unclassified Picocystis	chlorophyta_odb10	braker_es
Cymbomonas_tetramitiformis__PLYAMNH	GCA_001247695.1	green algae	Cymbomonas tetramitiformis	PLY_AMNH	Illumina HiSeq	281.27	Scaffold	5.748	10.932	GenBank	NCBI	-	-	Viridiplantae	chlorophyta	pyramimonadophyceae	Eukaryota;Viridiplantae;Chlorophyta;Pyramimonadophyceae;Pyramimonadales;Pyramimonadaceae;Cymbomonas	viridiplantae_odb10	braker_es
Asterochloris_sp.__CgrDA1pho	-	green algae	Asterochloris sp. Cgr/DA1pho	Cgr/DA1pho	454	55.8162	-	119.089	784.872	JGI	JGI;Astpho2	JGI;Astpho2	JGI;Astpho2	Viridiplantae	chlorophyta	trebouxiophyceae	Eukaryota;Viridiplantae;Chlorophyta;core chlorophytes;Trebouxiophyceae;Trebouxiales;Trebouxiaceae;Asterochloris;unclassified Asterochloris	chlorophyta_odb10	official annotation
Auxenochlorella_protothecoides__710	GCF_000733215.1	green algae	Auxenochlorella protothecoides	710	454 GS FLX Titanium; Illumina HiSeq 2000	22.925	Scaffold	35.091	285.543	RefSeq	NCBI	NCBI	NCBI	Viridiplantae	chlorophyta	trebouxiophyceae	Eukaryota;Viridiplantae;Chlorophyta;core chlorophytes;Trebouxiophyceae;Chlorellales;Chlorellaceae;Auxenochlorella	chlorophyta_odb10	official annotation
Auxenochlorella_protothecoides__UTEX2341	GCA_002154875.1	green algae	Auxenochlorella protothecoides	UTEX 2341	Illumina HiSeq	32.73	Scaffold	5.798	16.332	GenBank	NCBI	-	-	Viridiplantae	chlorophyta	trebouxiophyceae	Eukaryota;Viridiplantae;Chlorophyta;core chlorophytes;Trebouxiophyceae;Chlorellales;Chlorellaceae;Auxenochlorella	chlorophyta_odb10	braker_es
Auxenochlorella_protothecoides__UTEX25	GCA_003709365.1	green algae	Auxenochlorella protothecoides	UTEX 25	Illumina; 454; PacBio	21.218	Scaffold	27.194	639.896	GenBank	NCBI	NCBI	NCBI	Viridiplantae	chlorophyta	trebouxiophyceae	Eukaryota;Viridiplantae;Chlorophyta;core chlorophytes;Trebouxiophyceae;Chlorellales;Chlorellaceae;Auxenochlorella	chlorophyta_odb10	official annotation
Auxenochlorella_pyrenoidosa__FACHB9	GCA_001430745.1	green algae	Auxenochlorella pyrenoidosa	FACHB-9	454	56.993	Scaffold	11.732	1392.76	GenBank	NCBI	-	-	Viridiplantae	chlorophyta	trebouxiophyceae	Eukaryota;Viridiplantae;Chlorophyta;core chlorophytes;Trebouxiophyceae;Chlorellales;Chlorellaceae;Auxenochlorella	chlorophyta_odb10	braker_es
Botryococcus_braunii__Showa	GCA_002005505.1	green algae	Botryococcus braunii	Showa	PacBio	184.382	Scaffold	163.917	372.998	GenBank	NCBI	-	-	Viridiplantae	chlorophyta	trebouxiophyceae	Eukaryota;Viridiplantae;Chlorophyta;core chlorophytes;Trebouxiophyceae;Trebouxiophyceae incertae sedis;Elliptochloris clade;Botryococcus	chlorophyta_odb10	braker_ep
Chlorella_sorokiniana__1228	GCA_002939045.1	green algae	Chlorella sorokiniana	1228	PacBio	61.391	Contig	2415.09	2415.09	LANL (currently updated at JGI)	JGI;Chloso1228_1	JGI;Chloso1228_1	JGI;Chloso1228_1	Viridiplantae	chlorophyta	trebouxiophyceae	Eukaryota;Viridiplantae;Chlorophyta;core chlorophytes;Trebouxiophyceae;Chlorellales;Chlorellaceae;Chlorella clade;Chlorella	chlorophyta_odb10	official annotation
Chlorella_sorokiniana__1230	GCA_003130725.1	green algae	Chlorella sorokiniana	1230	PacBio	58.535	Chromosome	3818.1	4091.73	LANL (currently updated at JGI)	JGI;Chloso1230_1	JGI;Chloso1230_1	JGI;Chloso1230_1	Viridiplantae	chlorophyta	trebouxiophyceae	Eukaryota;Viridiplantae;Chlorophyta;core chlorophytes;Trebouxiophyceae;Chlorellales;Chlorellaceae;Chlorella clade;Chlorella	chlorophyta_odb10	official annotation
Chlorella_sorokiniana__1412	GCA_003116155.1	green algae	Chlorella sorokiniana	1412	PacBio	57.882	Contig	2025.42	2025.42	JGI	JGI;ChloDOE1412_1	JGI;ChloDOE1412_1	JGI;ChloDOE1412_1	Viridiplantae	chlorophyta	trebouxiophyceae	Eukaryota;Viridiplantae;Chlorophyta;core chlorophytes;Trebouxiophyceae;Chlorellales;Chlorellaceae;Chlorella clade;Chlorella	chlorophyta_odb10	official annotation
Chlorella_sorokiniana__1602	GCA_002245835.2	green algae	Chlorella sorokiniana	1602	PacBio; Illumina HiSeq	59.566	Contig	2592.96	2592.96	GenBank	NCBI	NCBI	NCBI	Viridiplantae	chlorophyta	trebouxiophyceae	Eukaryota;Viridiplantae;Chlorophyta;core chlorophytes;Trebouxiophyceae;Chlorellales;Chlorellaceae;Chlorella clade;Chlorella	chlorophyta_odb10	official annotation
Chlorella_sorokiniana__BD08	GCA_006782965.1	green algae	Chlorella sorokiniana	BD08	Illumina HiSeq	58.687	Scaffold	49.211	7790.47	GenBank	NCBI	-	-	Viridiplantae	chlorophyta	trebouxiophyceae	Eukaryota;Viridiplantae;Chlorophyta;core chlorophytes;Trebouxiophyceae;Chlorellales;Chlorellaceae;Chlorella clade;Chlorella	chlorophyta_odb10	braker_ep
Chlorella_sorokiniana__BD09	GCA_006782985.1	green algae	Chlorella sorokiniana	BD09	Illumina HiSeq	53.971	Scaffold	131.078	4138.38	GenBank	NCBI	-	-	Viridiplantae	chlorophyta	trebouxiophyceae	Eukaryota;Viridiplantae;Chlorophyta;core chlorophytes;Trebouxiophyceae;Chlorellales;Chlorellaceae;Chlorella clade;Chlorella	chlorophyta_odb10	braker_ep
Chlorella_sp.__14F2	-	green algae	Chlorella sp. 14F2	14F2	-	69.515	-	781.327	781.327	LANL	unpublished	unpublished	unpublished	Viridiplantae	chlorophyta	trebouxiophyceae	Eukaryota;Viridiplantae;Trebouxiophyceae;Chlorophyta;Chlorellales	chlorophyta_odb10	official annotation
Chlorella_sp.__4C12	-	green algae	Chlorella sp. 4C12	4C12	-	40.751	-	617.282	617.282	LANL	unpublished	-	-	Viridiplantae	chlorophyta	trebouxiophyceae	Eukaryota;Viridiplantae;Trebouxiophyceae;Chlorophyta;Chlorellales	chlorophyta_odb10	braker_ep
Chlorella_sp.__A99	GCA_003063905.1	green algae	Chlorella sp. A99	A99	Illumina MiSeq; Illumina HiSeq	40.934	Scaffold	22.979	1727.42	GenBank	NCBI	https://marinegenomics.oist.jp/chlorellaA99/viewer/info?project_id=65	https://marinegenomics.oist.jp/chlorellaA99/viewer/info?project_id=65	Viridiplantae	chlorophyta	trebouxiophyceae	Eukaryota;Viridiplantae;Chlorophyta;core chlorophytes;Trebouxiophyceae;Chlorellales;Chlorellaceae;Chlorella clade;Chlorella;unclassified Chlorella	chlorophyta_odb10	official annotation
Chlorella_sp.__ArM0029B	GCA_002896455.3	green algae	Chlorella sp. ArM0029B	ArM0029B	Illumina HiSeq	92.961	Scaffold	17.364	805.067	GenBank	NCBI	-	-	Viridiplantae	chlorophyta	trebouxiophyceae	Eukaryota;Viridiplantae;Chlorophyta;core chlorophytes;Trebouxiophyceae;Chlorellales;Chlorellaceae;Chlorella clade;Chlorella;unclassified Chlorella	chlorophyta_odb10	braker_ep
Chlorella_sp.__CH2018	GCA_009928355.1	green algae	Chlorella sp. CH2018	CH2018	Illumina HiSeq	56.832	Contig	17.989	17.989	GenBank	NCBI	-	-	Viridiplantae	chlorophyta	trebouxiophyceae	Eukaryota;Viridiplantae;Chlorophyta;core chlorophytes;Trebouxiophyceae;Chlorellales;Chlorellaceae;Chlorella clade;Chlorella;unclassified Chlorella	chlorophyta_odb10	braker_es
Chlorella_sp.__Dachan	GCA_006782975.1	green algae	Chlorella sp. Dachan	Dachan	Illumina HiSeq	60.367	Scaffold	35.243	2575.68	GenBank	NCBI	-	-	Viridiplantae	chlorophyta	trebouxiophyceae	Eukaryota;Viridiplantae;Chlorophyta;core chlorophytes;Trebouxiophyceae;Chlorellales;Chlorellaceae;Chlorella clade;Chlorella;unclassified Chlorella	chlorophyta_odb10	braker_ep
Chlorella_sp.__KRBP	GCA_004335735.1	green algae	Chlorella sp. KRBP	KRBP	Illumina HiSeq	126.282	Contig	10.159	10.159	GenBank	NCBI	-	-	Viridiplantae	chlorophyta	trebouxiophyceae	Eukaryota;Viridiplantae;Chlorophyta;core chlorophytes;Trebouxiophyceae;Chlorellales;Chlorellaceae;Chlorella clade;Chlorella;unclassified Chlorella	chlorophyta_odb10	braker_ep
Chlorella_variabilis__NC64A	GCF_000147415.1	green algae	Chlorella variabilis	NC64A	Sanger	46.16	Scaffold	27.941	1469.61	RefSeq	NCBI	NCBI	NCBI	Viridiplantae	chlorophyta	trebouxiophyceae	Eukaryota;Viridiplantae;Chlorophyta;core chlorophytes;Trebouxiophyceae;Chlorellales;Chlorellaceae;Chlorella clade;Chlorella	chlorophyta_odb10	official annotation
Chlorella_vulgaris__NJ7	GCA_009720205.1	green algae	Chlorella vulgaris	NJ-7	454; Illumina GAIIx	39.08	Scaffold	48.348	937.767	GenBank	NCBI	-	-	Viridiplantae	chlorophyta	trebouxiophyceae	Eukaryota;Viridiplantae;Chlorophyta;core chlorophytes;Trebouxiophyceae;Chlorellales;Chlorellaceae;Chlorella clade;Chlorella	chlorophyta_odb10	braker_ep
Chlorella_vulgaris__UMTM1	GCA_008119945.1	green algae	Chlorella vulgaris	UMT-M1	Illumina NovaSeq	48.874	Scaffold	38.801	56.39	GenBank	NCBI	-	-	Viridiplantae	chlorophyta	trebouxiophyceae	Eukaryota;Viridiplantae;Chlorophyta;core chlorophytes;Trebouxiophyceae;Chlorellales;Chlorellaceae;Chlorella clade;Chlorella	chlorophyta_odb10	braker_ep
Chlorella_vulgaris__UTEX259	GCA_009720215.1	green algae	Chlorella vulgaris	UTEX259	454; Illumina GAIIx; Illumina MiSeq	39.135	Scaffold	72.113	497.853	GenBank	NCBI	-	-	Viridiplantae	chlorophyta	trebouxiophyceae	Eukaryota;Viridiplantae;Chlorophyta;core chlorophytes;Trebouxiophyceae;Chlorellales;Chlorellaceae;Chlorella clade;Chlorella	chlorophyta_odb10	braker_ep
Chlorella_vulgaris__UTEX395	GCA_001021125.1	green algae	Chlorella vulgaris	UTEX 395	Illumina HiSeq	37.342	Scaffold	20.333	27.824	GenBank	NCBI	-	-	Viridiplantae	chlorophyta	trebouxiophyceae	Eukaryota;Viridiplantae;Chlorophyta;core chlorophytes;Trebouxiophyceae;Chlorellales;Chlorellaceae;Chlorella clade;Chlorella	chlorophyta_odb10	braker_ep
Chloroidium_sp.__CF	GCA_004335625.1	green algae	Chloroidium sp. CF	CF	Illumina HiSeq	54.312	Scaffold	45.266	2512.64	GenBank	NCBI	-	-	Viridiplantae	chlorophyta	trebouxiophyceae	Eukaryota;Viridiplantae;Chlorophyta;core chlorophytes;Trebouxiophyceae;Trebouxiophyceae incertae sedis;Watanabea clade;Chloroidium;unclassified Chloroidium	chlorophyta_odb10	braker_ep
Chloroidium_sp.__JM	GCA_004335615.1	green algae	Chloroidium sp. JM	JM	Illumina HiSeq	60.445	Scaffold	14.928	1042.45	GenBank	NCBI	-	-	Viridiplantae	chlorophyta	trebouxiophyceae	Eukaryota;Viridiplantae;Chlorophyta;core chlorophytes;Trebouxiophyceae;Trebouxiophyceae incertae sedis;Watanabea clade;Chloroidium;unclassified Chloroidium	chlorophyta_odb10	braker_es
Chloroidium_sp.__UTEX3007	-	green algae	unclassified Chloroidium	UTEX 3007	Illumina	52.5116	-	84.777	148.091	DRYAD	https://datadryad.org/resource/doi:10.5061/dryad.k83g4/12	Re-annotation	Re-annotation	Viridiplantae	chlorophyta	trebouxiophyceae	Eukaryota;Viridiplantae;Chlorophyta;core chlorophytes;Trebouxiophyceae;Trebouxiophyceae incertae sedis;Watanabea clade;Chloroidium;unclassified Chloroidium	chlorophyta_odb10	braker_ep (anomaly)
Choricystis_sp.__BAC9706	GCA_013372505.1	green algae	Choricystis sp. BAC 9706	BAC 9706	Illumina MiSeq	32.958	Scaffold	35.389	521.038	GenBank	NCBI	-	-	Viridiplantae	chlorophyta	trebouxiophyceae	Eukaryota;Viridiplantae;Chlorophyta;core chlorophytes;Trebouxiophyceae;Trebouxiophyceae incertae sedis;Choricystis clade;Choricystis;unclassified Choricystis	chlorophyta_odb10	braker_es
Coccomyxa_sp.__LA000219	GCA_000812005.1	green algae	Coccomyxa sp. LA000219	LA000219	Illumina HiSeq	48.546	Scaffold	694.571	2254.07	GenBank	NCBI	-	-	Viridiplantae	chlorophyta	trebouxiophyceae	Eukaryota;Viridiplantae;Chlorophyta;core chlorophytes;Trebouxiophyceae;Trebouxiophyceae incertae sedis;Elliptochloris clade;Coccomyxa;unclassified Coccomyxa	chlorophyta_odb10	braker_ep
Coccomyxa_subellipsoidea__C169	GCF_000258705.1	green algae	Coccomyxa subellipsoidea	C-169	Sanger	48.827	Contig	1959.57	1959.57	RefSeq	NCBI	NCBI	NCBI	Viridiplantae	chlorophyta	trebouxiophyceae	Eukaryota;Viridiplantae;Chlorophyta;core chlorophytes;Trebouxiophyceae;Trebouxiophyceae incertae sedis;Elliptochloris clade;Coccomyxa;Coccomyxa subellipsoidea	chlorophyta_odb10	official annotation
Helicosporidium_sp.__ATCC50920	GCA_000690575.1	green algae	Helicosporidium sp. ATCC 50920	ATCC 50920	Illumina HiSeq; Illumina GAIIx	12.374	Contig	3.036	3.036	GenBank	NCBI	NCBI	NCBI	Viridiplantae	chlorophyta	trebouxiophyceae	Eukaryota;Viridiplantae;Chlorophyta;core chlorophytes;Trebouxiophyceae;Chlorellales;Chlorellaceae;Helicosporidium;unclassified Helicosporidium	chlorophyta_odb10	official annotation
Micractinium_conductrix__SAG24180	GCA_002245815.2	green algae	Micractinium conductrix	SAG 241.80	PacBio	61.019	Contig	1210.49	1210.49	GenBank	NCBI	NCBI	NCBI	Viridiplantae	chlorophyta	trebouxiophyceae	Eukaryota;Viridiplantae;Chlorophyta;core chlorophytes;Trebouxiophyceae;Chlorellales;Chlorellaceae;Chlorella clade;Micractinium	chlorophyta_odb10	official annotation
Nannochloris_sp.__RS	GCA_004335565.1	green algae	Nannochloris sp. RS	RS	Illumina HiSeq	13.562	Scaffold	10.691	1176.25	GenBank	NCBI	-	-	Viridiplantae	chlorophyta	trebouxiophyceae	Eukaryota;Viridiplantae;Chlorophyta;core chlorophytes;Trebouxiophyceae;Chlorellales;Chlorellaceae;Nannochloris;unclassified Nannochloris	chlorophyta_odb10	braker_ep
Nannochloris_sp.__X1	GCA_004335555.1	green algae	Nannochloris sp. X1	X1	Illumina HiSeq	13.742	Scaffold	5.621	52.627	GenBank	NCBI	-	-	Viridiplantae	chlorophyta	trebouxiophyceae	Eukaryota;Viridiplantae;Chlorophyta;core chlorophytes;Trebouxiophyceae;Chlorellales;Chlorellaceae;Nannochloris;unclassified Nannochloris	chlorophyta_odb10	braker_es
Parachlorella_kessleri__NIES2152	GCA_001598975.1	green algae	Parachlorella kessleri	NIES-2152	454 GS FLX+	59.188	Contig	33.885	33.885	GenBank	NCBI	-	-	Viridiplantae	chlorophyta	trebouxiophyceae	Eukaryota;Viridiplantae;Chlorophyta;core chlorophytes;Trebouxiophyceae;Chlorellales;Chlorellaceae;Parachlorella	chlorophyta_odb10	braker_ep
Picochlorum_costavermella__RCC4223CNRS	GCA_011316045.1	green algae	Picochlorum costavermella	RCC4223	PacBio RSII; Illumina MiSeq	14.642	Scaffold	691.049	691.353	GenBank	NCBI	-	-	Viridiplantae	chlorophyta	trebouxiophyceae	Eukaryota;Viridiplantae;Chlorophyta;core chlorophytes;Trebouxiophyceae;Trebouxiophyceae incertae sedis;Picochlorum	chlorophyta_odb10	braker_ep
Picochlorum_costavermella__RCC4223UGENT	-	green algae	Picochlorum costavermella	RCC4223	PacBio	13.33	-	10.87	764.18	GhentUniversity	https://bioinformatics.psb.ugent.be/gdb/RCC4223/picochlorum_RCC4223.final.genome.fasta.gz	https://bioinformatics.psb.ugent.be/gdb/RCC4223/RCC4223__20151222.gff3	https://bioinformatics.psb.ugent.be/gdb/RCC4223/mRNA_pseudo_RCC4223__pep_20151207.tfa	Viridiplantae	chlorophyta	trebouxiophyceae	Eukaryota;Viridiplantae;Chlorophyta;core chlorophytes;Trebouxiophyceae;Trebouxiophyceae incertae sedis;Picochlorum	chlorophyta_odb10	official annotation
Picochlorum_oklahomensis__UTEXB2795	-	green algae	Picochlorum oklahomensis	UTEX B2795	PacBio	13.47	-	1108	1108	RutgerUniversity	http://cyanophora.rutgers.edu/picochlorum/	http://cyanophora.rutgers.edu/picochlorum/	http://cyanophora.rutgers.edu/picochlorum/	Viridiplantae	chlorophyta	trebouxiophyceae	Eukaryota;Viridiplantae;Chlorophyta;core chlorophytes;Trebouxiophyceae;Trebouxiophyceae incertae sedis;Picochlorum	chlorophyta_odb10	official annotation
Picochlorum_sp.__NBRC102739	-	green algae	unclassified Picochlorum	NBRC102739	Illumina	22.76	-	77.5	77.5	RutgerUniversity	http://cyanophora.rutgers.edu/picochlorum/	http://cyanophora.rutgers.edu/picochlorum/	http://cyanophora.rutgers.edu/picochlorum/	Viridiplantae	chlorophyta	trebouxiophyceae	Eukaryota;Viridiplantae;Chlorophyta;core chlorophytes;Trebouxiophyceae;Trebouxiophyceae incertae sedis;Picochlorum	chlorophyta_odb10	official annotation
Picochlorum_sp.__SENEW3	GCA_000876415.1	green algae	Picochlorum sp. SENEW3	SENEW3	Illumina MiSeq	13.391	Scaffold	126.215	126.215	GenBank	NCBI	Re-annotation	Re-annotation	Viridiplantae	chlorophyta	trebouxiophyceae	Eukaryota;Viridiplantae;Chlorophyta;core chlorophytes;Trebouxiophyceae;Trebouxiophyceae incertae sedis;Picochlorum;unclassified Picochlorum	chlorophyta_odb10	braker_ep (anomaly)
Picochlorum_sp.BH2019__NREL1	GCA_009650465.1	green algae	Picochlorum sp. BH-2019	NREL1	PacBio RSII	14.391	Contig	1122.05	1122.05	LANL (currently updated at JGI)	JGI;Picre1	JGI;Picre1	JGI;Picre1	Viridiplantae	chlorophyta	trebouxiophyceae	Eukaryota;Viridiplantae;Chlorophyta;core chlorophytes;Trebouxiophyceae;Trebouxiophyceae incertae sedis;Picochlorum;unclassified Picochlorum	chlorophyta_odb10	official annotation
Picochlorum_sp.celeri	GCA_010909725.1	green algae	Picochlorum sp. 'celeri'	-	PacBio Sequel; Illumina HiSeq	27.43	Scaffold	1125.49	1163.84	GenBank	NCBI	-	-	Viridiplantae	chlorophyta	trebouxiophyceae	Eukaryota;Viridiplantae;Chlorophyta;core chlorophytes;Trebouxiophyceae;Trebouxiophyceae incertae sedis;Picochlorum;unclassified Picochlorum	eukaryota_odb10	braker_es
Picochlorum_sp.soloecismus__DOE101	GCA_002818215.1	green algae	Picochlorum sp. 'soloecismus'	DOE 101	Illumina; 454	15.252	Scaffold	621.321	724.71	LANL (currently updated at JGI)	JGI;Picsp_1	JGI;Picsp_1	JGI;Picsp_1	Viridiplantae	chlorophyta	trebouxiophyceae	Eukaryota;Viridiplantae;Chlorophyta;core chlorophytes;Trebouxiophyceae;Trebouxiophyceae incertae sedis;Picochlorum;unclassified Picochlorum	chlorophyta_odb10	braker_ep (validity check fail)
Prototheca_bovis__SAG2021	GCA_003612995.1	green algae	Prototheca bovis	SAG 2021	Illumina MiSeq; 454	24.745	Contig	7.94	7.94	GenBank	NCBI	-	-	Viridiplantae	chlorophyta	trebouxiophyceae	Eukaryota;Viridiplantae;Chlorophyta;core chlorophytes;Trebouxiophyceae;Chlorellales;Chlorellaceae;Prototheca	chlorophyta_odb10	braker_es
Prototheca_ciferrii__SAG2063	GCA_003613005.1	green algae	Prototheca ciferrii	SAG 2063	Illumina MiSeq; 454	26.449	Scaffold	5.354	7.016	GenBank	NCBI	-	-	Viridiplantae	chlorophyta	trebouxiophyceae	Eukaryota;Viridiplantae;Chlorophyta;core chlorophytes;Trebouxiophyceae;Chlorellales;Chlorellaceae;Prototheca	chlorophyta_odb10	braker_es
Prototheca_cutis__JCM15793	GCA_002897115.1	green algae	Prototheca cutis	JCM 15793	HiSeq 2500	19.969	Scaffold	58.511	1409.61	GenBank	NCBI	-	-	Viridiplantae	chlorophyta	trebouxiophyceae	Eukaryota;Viridiplantae;Chlorophyta;core chlorophytes;Trebouxiophyceae;Chlorellales;Chlorellaceae;Prototheca	chlorophyta_odb10	braker_es
Prototheca_stagnorum__JCM9641	GCA_002794665.1	green algae	Prototheca stagnorum	JCM 9641	HiSeq 2500	16.896	Scaffold	34.34	1107.25	GenBank	NCBI	-	-	Viridiplantae	chlorophyta	trebouxiophyceae	Eukaryota;Viridiplantae;Chlorophyta;core chlorophytes;Trebouxiophyceae;Chlorellales;Chlorellaceae;Prototheca	chlorophyta_odb10	braker_es
Prototheca_wickerhamii__HMC1	GCA_003255715.1	green algae	Prototheca wickerhamii	HMC1	Illumina	27.691	Scaffold	7.951	31.071	GenBank	NCBI	-	-	Viridiplantae	chlorophyta	trebouxiophyceae	Eukaryota;Viridiplantae;Chlorophyta;core chlorophytes;Trebouxiophyceae;Chlorellales;Chlorellaceae;Prototheca	chlorophyta_odb10	braker_es
Stichococcus_bacillaris__P1	GCA_010646915.1	green algae	Stichococcus bacillaris	P1	IonTorrent	51.993	Contig	6.365	6.365	GenBank	NCBI	-	-	Viridiplantae	chlorophyta	trebouxiophyceae	Eukaryota;Viridiplantae;Chlorophyta;core chlorophytes;Trebouxiophyceae;Prasiolales;Prasiolaceae;Stichococcus	chlorophyta_odb10	braker_es
Symbiochloris_reticulata__SAG5387	-	green algae	Symbiochloris reticulata	SAG 53.87		58.316	-	35.389	37.32	JGI	JGI;Dicre1	JGI;Dicre1	JGI;Dicre1	Viridiplantae	chlorophyta	trebouxiophyceae	Eukaryota;Viridiplantae;Chlorophyta;core chlorophytes;Trebouxiophyceae;Trebouxiales;Trebouxiaceae;Symbiochloris	chlorophyta_odb10	official annotation
Trebouxia_gelatinosa__LA000220	GCA_000818905.1	green algae	Trebouxia gelatinosa	LA000220	Illumina HiSeq	61.726	Scaffold	951.886	3512.6	GenBank	NCBI	-	-	Viridiplantae	chlorophyta	trebouxiophyceae	Eukaryota;Viridiplantae;Chlorophyta;core chlorophytes;Trebouxiophyceae;Trebouxiales;Trebouxiaceae;Trebouxia	eukaryota_odb10	braker_es
Trebouxia_sp.__TZW2008	GCA_002118135.1	green algae	Trebouxia sp. TZW2008	TZW2008	Illumina Hiseq2500	69.347	Scaffold	184.823	223.445	GenBank	NCBI	-	-	Viridiplantae	chlorophyta	trebouxiophyceae	Eukaryota;Viridiplantae;Chlorophyta;core chlorophytes;Trebouxiophyceae;Trebouxiales;Trebouxiaceae;Trebouxia;unclassified Trebouxia	chlorophyta_odb10	braker_ep
Trebouxiophyceae_sp.__KSI1	GCA_003568905.1	green algae	Trebouxiophyceae sp. KSI-1	KSI-1	Illumina Miseq	44.686	Scaffold	16.541	21.38	GenBank	NCBI	-	-	Viridiplantae	chlorophyta	trebouxiophyceae	Eukaryota;Viridiplantae;Chlorophyta;core chlorophytes;Trebouxiophyceae;unclassified Trebouxiophyceae	chlorophyta_odb10	braker_es
Caulerpa_lentillifera__Okinawa	-	green algae	Caulerpa lentillifera	Okinawa	Illumina,PacBio	28.7784	-	334.13	947.762	OIST	https://marinegenomics.oist.jp/umibudo/download/clen_genome_scaffold-v1.1.fa.gz	https://marinegenomics.oist.jp/umibudo/download/clen_genemodels-v1.1.gff.gz	https://marinegenomics.oist.jp/umibudo/download/clen_genemodels-v1.1.faa.gz	Viridiplantae	chlorophyta	ulvophyceae	Eukaryota;Viridiplantae;Chlorophyta;Ulvophyceae;TCBD clade;Bryopsidales;Caulerpaceae;Caulerpa	chlorophyta_odb10	official annotation
Ulva_mutabilis__wildtype	GCA_900538255.1	green algae	Ulva mutabilis	wild-type	-	98.485	Scaffold	527.412	600.008	GenBank	NCBI	-	-	Viridiplantae	chlorophyta	ulvophyceae	Eukaryota;Viridiplantae;Chlorophyta;Ulvophyceae;OUU clade;Ulvales;Ulvaceae;Ulva	chlorophyta_odb10	braker_es
Ulva_prolifera__YS2018	GCA_004138255.1	green algae	Ulva prolifera	YS-2018	PacBio Sequel	87.889	Scaffold	391.64	675.063	GenBank	NCBI	-	-	Viridiplantae	chlorophyta	ulvophyceae	Eukaryota;Viridiplantae;Chlorophyta;Ulvophyceae;OUU clade;Ulvales;Ulvaceae;Ulva	eukaryota_odb10	braker_es
Chlorokybus_atmophyticus__cultivar01	GCA_009103225.1	green plants	Chlorokybus atmophyticus	cultivar01	Illumina HiSeq	74.33	Scaffold	43.061	752.385	GenBank	NCBI	-	-	Viridiplantae	streptophyta	chlorokybophyceae	Eukaryota;Viridiplantae;Streptophyta;Chlorokybophyceae;Chlorokybales;Chlorokybaceae;Chlorokybus	viridiplantae_odb10	braker_es
Klebsormidium_nitens__NIES2285	GCA_000708835.1	green plants	Klebsormidium nitens	NIES-2285	454; Illumina GAIIx	104.21	Scaffold	72.512	134.93	GenBank	NCBI	NCBI	NCBI	Viridiplantae	streptophyta	klebsormidiophyceae	Eukaryota;Viridiplantae;Streptophyta;Klebsormidiophyceae;Klebsormidiales;Klebsormidiaceae;Klebsormidium	viridiplantae_odb10	official annotation
Mesostigma_viride__cultivar02	GCA_009103195.1	green plants	Mesostigma viride	cultivar02	Illumina HiSeq	281.412	Scaffold	13.708	113.221	GenBank	NCBI	-	-	Viridiplantae	streptophyta	mesostigmatophyceae	Eukaryota;Viridiplantae;Streptophyta;Mesostigmatophyceae;Mesostigmatales;Mesostigmataceae;Mesostigma	viridiplantae_odb10	braker_es
Mesostigma_viride__NIES296CAAS	GCA_009746045.1	green plants	Mesostigma viride	NIES-296	PacBio RSII; Illumina; Bionano	441.699	Scaffold	319.906	2558.73	GenBank	NCBI	-	-	Viridiplantae	streptophyta	mesostigmatophyceae	Eukaryota;Viridiplantae;Streptophyta;Mesostigmatophyceae;Mesostigmatales;Mesostigmataceae;Mesostigma	viridiplantae_odb10	braker_es
Mesostigma_viride__NIES296UTokyo	GCA_004000685.1	green plants	Mesostigma viride	NIES 296	Illumina MiSeq; Illumina HiSeq	145.899	Contig	3.263	3.263	GenBank	NCBI	-	-	Viridiplantae	streptophyta	mesostigmatophyceae	Eukaryota;Viridiplantae;Streptophyta;Mesostigmatophyceae;Mesostigmatales;Mesostigmataceae;Mesostigma	eukaryota_odb10	braker_es
Chara_braunii__S276	GCA_003427395.1	green plants	Chara braunii	S276	Illumina HiSEQ2000/2500	1751.21	Scaffold	11.762	2261.43	GenBank	NCBI	NCBI	NCBI	Viridiplantae	streptophyta	streptophytina	Eukaryota;Viridiplantae;Streptophyta;Streptophytina;Charophyceae;Charales;Characeae;Chara	viridiplantae_odb10	official annotation
Mesotaenium_endlicherianum__SAG1297	GCA_009602735.1	green plants	Mesotaenium endlicherianum	SAG 12.97	Illumina HiSeq	173.751	Scaffold	19.321	448.375	GenBank	NCBI	-	-	Viridiplantae	streptophyta	streptophytina	Eukaryota;Viridiplantae;Streptophyta;Streptophytina;Zygnemophyceae;Zygnematophycidae;Zygnematales;Mesotaeniaceae;Mesotaenium	viridiplantae_odb10	braker_es
