# Supplementary material for: Global characterization of biosynthetic gene clusters in non-model eukaryotes using domain architectures
Source: Sci Rep. 2024 Jan 17;14:1534. doi: 10.1038/s41598-023-50095-3 (PMC10794256; doi:10.1038/s41598-023-50095-3)
Supplement: Supplementary file 3 — Supplementary Table S2. [file 41598_2023_50095_MOESM3_ESM.xlsx]

## Sheet: Sheet1
BGC ID	class	subclass	strand	length	complete prediction	source organism	evidence	compound	chemical activity	the number of domains	biosynthetic domain architecture (delimited by "~")
BGC0000001	modular PKS	Modular type I	mixed	58636	locaed at contig edge	Bacteria:Terrabacteria group:Actinomycetota:Actinomycetes:Micromonosporales:Micromonosporaceae:Micromonospora:Micromonospora maris:Micromonospora maris AB-18-032	Knock-out studies	abyssomicin C;atrop-abyssomicin C	cytotoxic,antibacterial	42	PCMT~p450~fabH~FkbH~PP bind~Hyb KS~AT~ACP~Mod KS~AT~DH~KR~PP~Mod KS~AT~DH~KR~ACP~Mod KS~AT~DH~KR~PP~Docking Nterm~Mod KS~AT~DH~KR~PP~Mod KS~AT~DH~ER~KR~ACP~Docking Nterm~Mod KS~AT~ACP~p450~TE~ER
BGC0000017	modular PKS	Modular type I	mixed	24604	locaed at contig edge	Bacteria:Terrabacteria group:Cyanobacteria/Melainabacteria group:Cyanobacteria:Oscillatoriophycideae:Oscillatoriales:Microcoleaceae:Kamptonema:Kamptonema sp. PCC 6506	Enzymatic assays	anatoxin-a;homoanatoxin-a	neurotoxic	21	TE~Acyl-CoA dh N~Acyl-CoA dh M~Acyl-CoA dh 1~AMP bind~Hyb KS~AT~DH~ER~KR~PP~Hyb KS~AT~DH~KR~ACP~Hyb KS~AT~cMT~ACP~Pkinase
BGC0000023	modular PKS	Modular type I	mixed	55147	locaed at contig edge	Bacteria:Pseudomonadota:delta/epsilon subdivisions:Deltaproteobacteria:Myxococcales:Cystobacterineae:Archangiaceae:Stigmatella:Stigmatella aurantiaca:Stigmatella aurantiaca DW4/3-1	Knock-out studies	aurafuron A	cytotoxic,antifungal,surfactant	48	Acyl-CoA dh M~Acyl-CoA dh 1~CAL~Polyketide cyc2~p450~p450~Hyb KS~AT~DH~KR~ACP~Hyb KS~AT~DH~KR~PP~Hyb KS~AT~KR~PP~Hyb KS~AT~ER~KR~PP~Hyb KS~AT~DH~KR~PP~Hyb KS~AT~KR~PP~Hyb KS~AT~DH2~ER~PP~p450~ACP~Hyb KS~AT~AT~DH~ER~KR~ACP
BGC0000024	modular PKS	Modular type I	mixed	25378	locaed at contig edge	Bacteria:Terrabacteria group:Actinomycetota:Actinomycetes:Streptomycetales:Streptomycetaceae:Streptomyces:Streptomyces thioluteus	Knock-out studies,Enzymatic assays,Heterologous expression	aureothin	insecticidal,cytotoxic,antifungal,antibacterial,antiprotozoal	23	AMP bind~PP~Mod KS~AT~DH~KR~PP~p450~Docking Nterm~Mod KS~AT~DH~ER~KR~PP~Docking Cterm~Docking Nterm~Mod KS~AT~ACP~Mod KS~ACP~TE
BGC0000028	modular PKS	Modular type I	mixed	73977	locaed at contig edge	Bacteria:Terrabacteria group:Actinomycetota:Actinomycetes:Streptomycetales:Streptomycetaceae:Streptomyces:Streptomyces lohii	Knock-out studies,Enzymatic assays	bafilomycin B1	immunosuppressive,antifungal,antibacterial,antineoplastic	72	AMP bind~AMP bind~Aminotran 1 2~AT~ACP~Mod KS~AT~KR~ACP~Mod KS~AT~KR~ACP~Mod KS~AT~PP~Docking Cterm~Docking Nterm~Mod KS~AT~KR~PP~Mod KS~AT~KR~PP~Mod KS~AT~DH~KR~PP~Docking Cterm~Docking Nterm~Mod KS~AT~DH~KR~PP~Mod KS~AT~DH~ER~KR~ACP~Docking Cterm~Docking Nterm~Mod KS~AT~KR~ACP~Mod KS~AT~DH~KR~PP~Docking Cterm~Mod KS~AT~DH~KR~ACP~TE~PP bind~Acyl-CoA dh N~Acyl-CoA dh M~Acyl-CoA dh 1~FkbH~PCMT~Met…
BGC0000029	modular PKS	Modular type I	mixed	76249	locaed at contig edge	Bacteria:Terrabacteria group:Actinomycetota:Actinomycetes:Streptomycetales:Streptomycetaceae:Streptomyces:unclassified Streptomyces:Streptomyces sp. DSM 21069	Knock-out studies,Enzymatic assays	BE-14106	cytotoxic,antifungal,antibacterial	74	Hyb KS~AT~PP~Mod KS~AT~DH~KR~PP~Mod KS~AT~DH~KR~PP~Mod KS~AT~DH~KR~PP~PP~Mod KS~AT~DH~KR~PP~Mod KS~AT~DH~KR~ACP~AMP bind~AT~PP bind~AMP bind~p450~Mod KS~AT~DH~KR~PP~Mod KS~AT~DH~KR~PP~Docking Cterm~Abhydrolase 6~PF00561~Mod KS~AT~DH~KR~PP~TE~Docking Nterm~Mod KS~AT~DH~KR~ACP~Mod KS~AT~DH~KR~ACP~Docking Cterm~Docking Nterm~Mod KS~AT~DH~KR~PP~Docking Cterm~TE~PF00561
BGC0000031	modular PKS	Modular type I	mixed	67835	locaed at contig edge	Bacteria:Terrabacteria group:Actinomycetota:Actinomycetes:Streptomycetales:Streptomycetaceae:Streptomyces:Streptomyces parvulus	Knock-out studies	borrelidin	cytotoxic,antifungal,antibacterial,antiviral,inhibitor	53	Abhydrolase 6~PF00561~TE~KR~Abhydrolase 6~PF00561~AT~ACP~Docking Cterm~Docking Nterm~Mod KS~AT~KR~PP~Docking Cterm~Docking Nterm~Mod KS~AT~DH~KR~ACP~Mod KS~AT~DH~KR~ACP~Docking Cterm~Docking Nterm~Mod KS~AT~KR~PP~Docking Cterm~Docking Nterm~Mod KS~AT~DH~ER~KR~PP~Docking Cterm~Docking Nterm~Mod KS~AT~KR~PP~TE~p450~Aminotran 3~ER~Polyketide cyc~ADH N~ADH zinc N
BGC0000036	modular PKS	Modular type I+Iterative type I	mixed	99989	locaed at contig edge	Bacteria:Terrabacteria group:Actinomycetota:Actinomycetes:Streptomycetales:Streptomycetaceae:Streptomyces:Streptomyces antibioticus	Knock-out studies,Enzymatic assays,Heterologous expression,Gene expression correlated with compound production	chlorothricin;deschlorothricin	antibacterial	87	MGT~Hyb KS~AT~DH~KR~PP~Trp halogenase~PP bind~ksIII~ksIII~RmlD sub bind~TE~NAD bind 4~MGT~Hyb KS~AT~ACP~Mod KS~AT~DH~KR~ACP~Mod KS~AT~DH~KR~PP~Docking Cterm~Docking Nterm~Mod KS~AT~DH~KR~PP~Mod KS~AT~DH~ER~KR~PP~Docking Cterm~p450~Docking Nterm~Mod KS~AT~DH~ER~KR~PP~Mod KS~AT~DH~KR~PP~Mod KS~AT~DH~KR~PP~Docking Cterm~Mod KS~AT~DH~KR~ACP~Docking Cterm~Docking Nterm~Mod KS~AT~DH~ER~KR~ACP~Mod KS~AT…
BGC0000038	modular PKS	Modular type I	mixed	56131	complete prediction	Bacteria:Terrabacteria group:Actinomycetota:Actinomycetes:Streptomycetales:Streptomycetaceae:Streptomyces:Streptomyces albidoflavus group:Streptomyces coelicolor:Streptomyces coelicolor A3(2)	Knock-out studies	coelimycin P1	surfactant	40	AfsA~ATP-grasp~Docking Nterm~Mod KS~AT~DH~KR~ACP~TD~Docking Nterm~Mod KS~AT~DH~KR~PP~Mod KS~AT~DH~KR~ACP~Docking Cterm~Hyb KS~AT~PP~Mod KS~AT~DH~KR~PP~Mod KS~AT~DH~KR~ACP~Docking Cterm~Abhydrolase 6~PF00561~Aminotran 3~KR~TE
BGC0000044	modular PKS	other PKS	+	19888	complete prediction	Bacteria:Pseudomonadota:delta/epsilon subdivisions:Deltaproteobacteria:Myxococcales:Cystobacterineae:Archangiaceae:Stigmatella:Stigmatella aurantiaca:Stigmatella aurantiaca DW4/3-1	Heterologous expression	dawenol	-	13	AT~Enediyne-KS~Hyb KS~AT~KR~DH~Trans-AT KS~Hyb KS~Hyb KS~Hyb KS~DH~ACPS~DH
BGC0000046	modular PKS	Iterative type I	+	7404	locaed at contig edge	Eukaryota:Opisthokonta:Fungi:Dikarya:Ascomycota:saccharomyceta:Pezizomycotina:leotiomyceta:dothideomyceta:Dothideomycetes:Pleosporomycetidae:Pleosporales:Pleosporineae:Pleosporaceae:Alternaria:Alternaria sect. Brassicicola:Alternaria brassicicola	Knock-out studies	depudecin	inhibitor	6	Itr KS~AT~DH~ER~KR~PP
BGC0000055	modular PKS	Modular type I	mixed	54172	complete prediction	Bacteria:Terrabacteria group:Actinomycetota:Actinomycetes:Pseudonocardiales:Pseudonocardiaceae:Saccharopolyspora:Saccharopolyspora erythraea:Saccharopolyspora erythraea NRRL 2338	Knock-out studies,Enzymatic assays,Heterologous expression,Gene expression correlated with compound production	erythromycin A;erythromycin B;erythromycin C;erythromycin D	antibacterial,inhibitor	43	p450~dTDP sugar isom~Aminotran 1 2~MGT~NAD bind 4~AT~PP~Mod KS~AT~KR~PP~Mod KS~AT~KR~PP~Docking Nterm~Mod KS~AT~KR~ACP~Mod KS~AT~DH~ER~KR~ACP~Docking Cterm~Docking Nterm~Mod KS~AT~KR~PP~Mod KS~AT~KR~PP~TE~p450~MGT~oMT~TE~p450~DegT DnrJ EryC1
BGC0000065	modular PKS	Iterative type I	mixed	21587	locaed at contig edge	Bacteria:Terrabacteria group:Actinomycetota:Actinomycetes:Streptomycetales:Streptomycetaceae:Streptomyces:Streptomyces galbus	Knock-out studies	rustmicin	antifungal	12	KR~Methyltransf 3~Acyl-CoA dh N~Acyl-CoA dh M~Acyl-CoA dh 1~PP bind~p450~ksIII~Hyb KS~KR~AT~PP bind
BGC0000070	modular PKS	Iterative type I	+	17791	locaed at contig edge	Eukaryota:Opisthokonta:Fungi:Dikarya:Ascomycota:saccharomyceta:Pezizomycotina:leotiomyceta:Eurotiomycetes:Eurotiomycetidae:Eurotiales:Aspergillaceae:Penicillium:Penicillium aethiopicum	Knock-out studies,Enzymatic assays,Heterologous expression,Gene expression correlated with compound production	griseofulvin;epidechlorogriseofulvin;norlichexanthone;dehydrogriseofulvin;4-desmethylgriseofulvin;griseoxanthone B	cytotoxic,antioxidant,antifungal	7	Trp halogenase~SAT~Itr KS~AT~PT~ACP~p450
BGC0000081	NRPS+modular PKS	other NRPS+Iterative type I+Enediyne type I	mixed	117769	locaed at contig edge	Bacteria:Terrabacteria group:Actinomycetota:Actinomycetes:Pseudonocardiales:Pseudonocardiaceae:Streptoalloteichus:unclassified Streptoalloteichus:Streptoalloteichus sp. ATCC 53650	Enzymatic assays	kedarcidin	cytotoxic,antibacterial	56	Aminotran 1 2~Aminotran 1 2~Abhydrolase 6~PF00561~p450~Enediyne-KS~AT~KR~DH~Acyl-CoA dh N~Acyl-CoA dh 1~p450~PF00561~Aminotran 5~MGT~PF04055~MGT~Acyl-CoA dh 1~Acyl-CoA dh N~Acyl-CoA dh M~Acyl-CoA dh 1~KR~PP bind~Itr KS~t2fas~Itr KS~Abhydrolase 6~AMP bind~AMP bind~Neocarzinostat~Cond LCL~AMP bind~PCP~Cond LCL~PF00881~Acyl-CoA dh N~Acyl-CoA dh M~Acyl-CoA dh 1~AMP bind~AMP bind~PCP~Hyb KS~AT~KR~DH2~…
BGC0000083	modular PKS	Modular type I+Trans-AT type I	mixed	50543	locaed at contig edge	Bacteria:Terrabacteria group:Actinomycetota:Actinomycetes:Streptomycetales:Streptomycetaceae:Streptomyces:Streptomyces amphibiosporus	Knock-out studies	lactimidomycin;8,9-dihydrolactimidomycin;8-hydroxy-8,9-dihydrolactidomycin;17-hydroxy-8-desmethoxy-isomigrastatin	cytotoxic,antifungal,antiviral,inhibitor	51	AT~TE~PP bind~Asn synthase~GATase 7~Trans-AT KS~Trans-AT docking~DH2~KR~PP~Trans-AT KS~Trans-AT docking~ACP~Trans-AT KS~Trans-AT docking~KR~PP~Trans-AT KS~Trans-AT docking~PP~Trans-AT KS~DH2~KR~cMT~PP bind~Trans-AT KS~Trans-AT docking~KR~cMT~PP~Trans-AT KS~DHt~Trans-AT KS~Trans-AT docking~DH2~KR~PP~PP~Trans-AT KS~Trans-AT docking~DH2~PP~Trans-AT KS~Trans-AT docking~DH2~KR~PP bind~TE~AT~p450~ACPS
BGC0000090	modular PKS	other PKS	mixed	62692	locaed at contig edge	Bacteria:Terrabacteria group:Actinomycetota:Actinomycetes:Pseudonocardiales:Pseudonocardiaceae:Actinosynnema:Actinosynnema pretiosum:Actinosynnema pretiosum subsp. pretiosum	Knock-out studies,Heterologous expression	macbecin;macbecin II	cytotoxic,anticancer	56	DHQ synthase~CAL~KR~ACP~Mod KS~AT~DH~ER~KR~PP~Mod KS~AT~DH~ER~KR~ACP~Mod KS~AT~KR~PP~Docking Cterm~Docking Nterm~Mod KS~AT~DH~KR~PP~Mod KS~AT~KR~ACP~Docking Cterm~Mod KS~AT~DH~ER~KR~ACP~Mod KS~AT~DH~KR~PP~Aminotran 1 2~Carbam trans N~FkbH~Acyl-CoA dh N~Acyl-CoA dh M~Acyl-CoA dh 1~PP bind~PCMT~Methyltransf 3~p450~p450~oMT~oMT
BGC0000097	modular PKS	Modular type I	mixed	79471	locaed at contig edge	Bacteria:Terrabacteria group:Actinomycetota:Actinomycetes:Streptomycetales:Streptomycetaceae:Streptomyces:unclassified Streptomyces:Streptomyces sp. MP39-85	Knock-out studies	ML-449	antifungal,antibacterial	80	Hyb KS~AT~ACP~Mod KS~AT~DH~KR~PP~Mod KS~AT~DH~KR~PP~Mod KS~AT~DH~KR~ACP~Docking Cterm~Docking Nterm~Mod KS~AT~DH~KR~PP~PP~Mod KS~AT~DH~KR~PP~Mod KS~AT~DH~KR~ACP~AMP bind~AT~PP bind~AMP bind~p450~Mod KS~AT~DH~KR~PP~Mod KS~AT~DH~KR~PP~Docking Cterm~Abhydrolase 6~PF00561~Mod KS~AT~DH~KR~PP~TE~Docking Nterm~Mod KS~AT~DH~KR~PP~Mod KS~AT~DH~KR~ACP~Docking Cterm~Docking Nterm~Mod KS~AT~DH~KR~PP~Docking …
BGC0000104	modular PKS+TPS	Iterative type I	mixed	25486	complete prediction	Eukaryota:Opisthokonta:Fungi:Dikarya:Ascomycota:saccharomyceta:Pezizomycotina:leotiomyceta:Eurotiomycetes:Eurotiomycetidae:Eurotiales:Aspergillaceae:Penicillium:Penicillium brevicompactum	Knock-out studies	mycophenolic acid	inhibitor	8	ubiA~Itr KS~AT~DH~PP bind~cMT~p450~Abhydrolase 6
BGC0000110	modular PKS	Modular type I	mixed	37287	locaed at contig edge	Bacteria:Terrabacteria group:Actinomycetota:Actinomycetes:Streptomycetales:Streptomycetaceae:Streptomyces:Streptomyces orinoci	Heterologous expression	spectinabilin;orinocin;SNF4435C;SNF4435D	immunosuppressive,antiprotozoal,anthelmintic,antiviral	35	AMP bind~PP~Mod KS~AT~DH~KR~PP~p450~Docking Nterm~Mod KS~AT~DH~KR~ACP~Mod KS~AT~DH~KR~PP~Docking Cterm~Mod KS~AT~DH~ER~KR~ACP~Docking Cterm~Docking Nterm~Mod KS~AT~ACP~Mod KS~AT~PP~TE
BGC0000112	modular PKS	Iterative type I+Enediyne type I	mixed	60411	complete prediction	Bacteria:Terrabacteria group:Actinomycetota:Actinomycetes:Streptomycetales:Streptomycetaceae:Streptomyces:Streptomyces carzinostaticus:Streptomyces carzinostaticus subsp. neocarzinostaticus	Knock-out studies,Enzymatic assays,Gene expression correlated with compound production	neocarzinostatin	cytotoxic,antibacterial	22	RmlD sub bind~Mod KS~AT~DH~KR~ACP~AMP bind~NAD bind 4~Glycos transf 2~Neocarzinostat~PF00561~Abhydrolase 6~PF00561~p450~PF00561~p450~Enediyne-KS~AT~KR~DH~RmlD sub bind~AfsA
BGC0000114	modular PKS	Modular type I	mixed	92939	locaed at contig edge	Bacteria:Terrabacteria group:Actinomycetota:Actinomycetes:Streptomycetales:Streptomycetaceae:Streptomyces:Streptomyces violaceusniger group:Streptomyces violaceusniger	Gene expression correlated with compound production	nigericin	antimalarial,ionophore,cytotoxic,antifungal,antibacterial	98	oMT~Hyb KS~AT~ACP~Mod KS~AT~DH~ACP~Docking Cterm~Docking Nterm~Mod KS~AT~DH~ER~KR~ACP~Docking Cterm~Docking Nterm~Mod KS~AT~DH~KR~ACP~Mod KS~AT~DH~ER~KR~PP~Docking Cterm~Docking Nterm~Mod KS~AT~DH~KR~ACP~Mod KS~AT~DH~ER~KR~ACP~Docking Cterm~Docking Nterm~Mod KS~AT~DH~KR~ACP~Mod KS~AT~DH~ER~KR~ACP~Docking Cterm~Docking Nterm~Mod KS~AT~KR~PP~Docking Cterm~Abhydrolase 6~PF00561~p450~PP~Docking Nterm…
BGC0000115	modular PKS	Modular type I	mixed	110823	locaed at contig edge	Bacteria:Terrabacteria group:Actinomycetota:Actinomycetes:Streptomycetales:Streptomycetaceae:Streptomyces:Streptomyces noursei:Streptomyces noursei ATCC 11455	Knock-out studies	nystatin A1	antifungal	103	ACPS~RmlD sub bind~Docking Nterm~Mod KS~AT~DH~KR~ACP~Mod KS~AT~KR~ACP~Mod KS~AT~KR~ACP~Mod KS~AT~KR~PP~Mod KS~AT~KR~ACP~Mod KS~AT~KR~PP~Docking Cterm~Mod KS~AT~DH~ER~KR~PP~Mod KS~AT~KR~ACP~Mod KS~AT~DH~KR~PP~Docking Cterm~Docking Nterm~Mod KS~AT~DH~KR~PP~TE~p450~p450~DegT DnrJ EryC1~Mod KS~AT~DH~PP~Docking Cterm~Docking Nterm~Mod KS~AT~KR~ACP~Mod KS~AT~KR~PP~Docking Cterm~Mod KS~AT~DH~KR~ACP~Mod …
BGC0000119	modular PKS	Iterative type I	mixed	79551	locaed at contig edge	Bacteria:Terrabacteria group:Actinomycetota:Actinomycetes:Streptomycetales:Streptomycetaceae:Streptomyces:Streptomyces pactum	Knock-out studies,Enzymatic assays,Heterologous expression	7-deoxypactamycin	antiprotozoal,antifungal,antibacterial,cytotoxic	23	GATase 7~p450~DegT DnrJ EryC1~Carbam trans N~PIG-L~PF04055~PP bind~Glycos transf 2~Itr KS~PF04055~PF04055~Abhydrolase 6~PF00561~Hyb KS~AT~DH~KR~PP~ksIII~AMP bind~Aminotran 3~KR~Asn synthase
BGC0000120	modular PKS	Iterative type I	mixed	39822	locaed at contig edge	Eukaryota:Opisthokonta:Fungi:Dikarya:Ascomycota:saccharomyceta:Pezizomycotina:leotiomyceta:Eurotiomycetes:Eurotiomycetidae:Eurotiales:Aspergillaceae:Penicillium:Penicillium expansum	Knock-out studies,Heterologous expression,Gene expression correlated with compound production	patulin	cytotoxic	8	p450~ER~p450~Itr KS~AT~DH~KR~PP
BGC0000144	modular PKS	Modular type I	mixed	114749	locaed at contig edge	Bacteria:Terrabacteria group:Actinomycetota:Actinomycetes:Streptomycetales:Streptomycetaceae:Streptomyces:Streptomyces albus	Knock-out studies	salinomycin	anticoccidial,antifungal,antiprotozoal	96	Aminotran 3~ADH N~fabH~Hyb KS~AT~PP~Mod KS~AT~DH~KR~PP~Mod KS~AT~DH~ER~KR~PP~Docking Cterm~Docking Nterm~Mod KS~AT~DH~KR~ACP~Mod KS~AT~DH~ER~KR~PP~Docking Cterm~Docking Nterm~Mod KS~AT~ACP~Mod KS~AT~KR~ACP~Docking Cterm~Docking Nterm~Mod KS~AT~KR~PP~Docking Cterm~Docking Nterm~Mod KS~AT~DH~ER~KR~ACP~Mod KS~AT~KR~ACP~Docking Cterm~Docking Nterm~Mod KS~AT~DH~PP~Docking Cterm~Docking Nterm~Mod KS~AT…
BGC0000147	modular PKS	Modular type I	mixed	53791	locaed at contig edge	Bacteria:Pseudomonadota:delta/epsilon subdivisions:Deltaproteobacteria:Myxococcales:Sorangiineae:Polyangiaceae:Sorangium:Sorangium cellulosum	Heterologous expression	soraphen A	antifungal	50	Acyl-CoA dh N~Acyl-CoA dh M~Acyl-CoA dh 1~AT~PCP~ACP~Hyb KS~AT~AT~KR~PP~Mod KS~AT~DH~ER~KR~ACP~Mod KS~AT~DH~ER~KR~PP~Docking Cterm~Docking Nterm~Mod KS~AT~KR~PP~Mod KS~AT~DH~ER~KR~PP~Mod KS~AT~KR~PP~Mod KS~AT~KR~PP~Mod KS~AT~DH~KR~PP~TE~oMT
BGC0000149	modular PKS	Modular type I	mixed	87827	locaed at contig edge	Bacteria:Pseudomonadota:delta/epsilon subdivisions:Deltaproteobacteria:Myxococcales:Sorangiineae:Polyangiaceae:Sorangium:Sorangium cellulosum	Knock-out studies	spirangien O	cytotoxic,antifungal	86	TE~oMT~ACP~Hyb KS~AT~AT~DH~KR~PP~Mod KS~AT~DH~ER~KR~ACP~Docking Cterm~Docking Nterm~Mod KS~AT~KR~PP~Mod KS~AT~DH~KR~PP~Docking Cterm~Mod KS~AT~DHt~KR~ACP~Docking Cterm~Docking Nterm~Mod KS~AT~KR~PP~Mod KS~AT~DH~ER~KR~PP~Mod KS~AT~KR~PP~Docking Cterm~Mod KS~AT~KR~PP~Mod KS~AT~KR~PP~Mod KS~AT~DH~KR~PP~Docking Cterm~Docking Nterm~Mod KS~AT~KR~ACP~Mod KS~AT~DH~KR~ACP~Docking Cterm~Mod KS~AT~DH~KR~ACP…
BGC0000150	NRPS+modular PKS	other NRPS+Enediyne type I	mixed	43136	complete prediction	Bacteria:Terrabacteria group:Actinomycetota:Actinomycetes:Micromonosporales:Micromonosporaceae:Salinispora:Salinispora tropica:Salinispora tropica CNB-440	Enzymatic assays	sporolide A;sporolide B	-	13	p450~Enediyne-KS~AT~KR~DH~NAD bind 4~Acyl-CoA dh N~PF00561~Cond LCL~ER~p450~AMP bind~PCP
BGC0000151	modular PKS	Modular type I	mixed	145118	complete prediction	Bacteria:Terrabacteria group:Actinomycetota:Actinomycetes:Streptomycetales:Streptomycetaceae:Streptomyces:Streptomyces ambofaciens:Streptomyces ambofaciens ATCC 23877	Knock-out studies,Gene expression correlated with compound production	stambomycin A;stambomycin B;stambomycin C;stambomycin D	cytotoxic,antibacterial,antiproliferative	133	Mod KS~AT~KR~PP~Mod KS~AT~DH~ER~KR~ACP~Mod KS~AT~KR~ACP~Mod KS~AT~KR~PP~Mod KS~AT~KR~PP~Docking Cterm~Docking Nterm~Mod KS~AT~DH~ER~KR~PP~Mod KS~AT~KR~PP~Docking Cterm~Hyb KS~AT~ACP~Mod KS~AT~DH~KR~PP~Mod KS~AT~KR~ACP~Mod KS~AT~KR~PP~Docking Cterm~Docking Nterm~Mod KS~AT~KR~PP~Mod KS~AT~KR~ACP~Mod KS~AT~KR~PP~Mod KS~AT~KR~ACP~TE~Docking Nterm~Mod KS~AT~DH~KR~ACP~Mod KS~AT~DH~KR~ACP~Docking Cterm~…
BGC0000153	NRPS+modular PKS	other NRPS+Modular type I	mixed	58863	locaed at contig edge	Bacteria:Pseudomonadota:delta/epsilon subdivisions:Deltaproteobacteria:Myxococcales:Cystobacterineae:Archangiaceae:Stigmatella:Stigmatella aurantiaca:Stigmatella aurantiaca Sg a15	Knock-out studies	stigmatellin	antifungal	46	p450~Pkinase~ACP~Hyb KS~AT~AT~DH2~KR~ACP~Hyb KS~AT~KR~PP~Hyb KS~AT~DH~KR~ACP~Hyb KS~AT~oMT~KR~PP~Hyb KS~AT~oMT~KR~PP~Hyb KS~AT~DH2~ER~KR~ACP~Hyb KS~AT~DH2~PP~Hyb KS~AT~KR~PP~Hyb KS~AT~PP~oMT
BGC0000154	modular PKS	Iterative type I	mixed	28343	complete prediction	Eukaryota:Opisthokonta:Fungi:Dikarya:Ascomycota:saccharomyceta:Pezizomycotina:leotiomyceta:Eurotiomycetes:Eurotiomycetidae:Eurotiales:Trichocomaceae:Talaromyces:Talaromyces sect. Talaromyces:Talaromyces stipitatus:Talaromyces stipitatus ATCC 10500	Knock-out studies	stipitatic acid	antiplasmodial	11	p450~p450~SAT~Itr KS~AT~PP bind~PP bind~cMT~TD~2OG-FeII Oxy~KR
BGC0000156	modular PKS	Iterative type I	+	5382	locaed at contig edge	Eukaryota:Opisthokonta:Fungi:Dikarya:Ascomycota:saccharomyceta:Pezizomycotina:leotiomyceta:Eurotiomycetes:Eurotiomycetidae:Eurotiales:Aspergillaceae:Aspergillus:Aspergillus subgen. Circumdati:Aspergillus niger	Heterologous expression,Gene expression correlated with compound production	TAN-1612;1-(2,3,5,10-tetrahydroxy-7-methoxy-4-oxo-1,2,3,4-tetrahydroanthracen-2-yl)pentane-2,4-dione;desmethyl TAN-1612	inhibitor	5	SAT~Itr KS~AT~PT~ACP
BGC0000158	modular PKS	Modular type I	-	64850	locaed at contig edge	Bacteria:Terrabacteria group:Actinomycetota:Actinomycetes:Streptomycetales:Streptomycetaceae:Streptomyces:Streptomyces griseochromogenes	Knock-out studies	tautomycetin	cytotoxic,antifungal,inhibitor	54	p450~TE~ER~Flavoprotein~Mod KS~AT~DH~ER~KR~PP~Mod KS~AT~DH~ER~KR~PP~Mod KS~AT~DH~KR~PP~Mod KS~AT~KR~PP~TE~Hyb KS~AT~ACP~Mod KS~AT~DH~KR~PP~Mod KS~AT~KR~PP~Mod KS~AT~DH~KR~PP~Mod KS~AT~DH~KR~PP~Mod KS~AT~DH~ER~KR~ACP
BGC0000159	modular PKS	Modular type I	-	83141	locaed at contig edge	Bacteria:Terrabacteria group:Actinomycetota:Actinomycetes:Streptomycetales:Streptomycetaceae:Streptomyces:Streptomyces spiroverticillatus	Knock-out studies	tautomycin	cytotoxic,antifungal,antibacterial,inhibitor	72	Mod KS~AT~DH~KR~PP~Mod KS~AT~DH~ER~KR~PP~Mod KS~AT~DH~KR~PP~TE~Mod KS~AT~DH~ER~KR~PP~Mod KS~AT~KR~PP~Mod KS~AT~DH~ER~KR~PP~AT~PP~Mod KS~AT~DH~KR~ACP~Mod KS~AT~KR~PP~Mod KS~AT~DH~KR~PP~Mod KS~AT~DH~KR~ACP~Mod KS~AT~DH~ER~KR~ACP~Mod KS~AT~KR~PP~FkbH~Acyl-CoA dh N~Acyl-CoA dh M~Acyl-CoA dh 1~PP bind~PCMT~Methyltransf 3~TE
BGC0000161	modular PKS	Iterative type I	mixed	29119	complete prediction	Eukaryota:Opisthokonta:Fungi:Dikarya:Ascomycota:saccharomyceta:Pezizomycotina:leotiomyceta:Eurotiomycetes:Eurotiomycetidae:Eurotiales:Aspergillaceae:Aspergillus:Aspergillus subgen. Circumdati:Aspergillus terreus:Aspergillus terreus NIH2624	Knock-out studies,Heterologous expression,Gene expression correlated with compound production	isoterrein	-	10	NAD bind 4~DH~KR~SAT~Itr KS~AT~PT~PP bind~ACP~TE
BGC0000165	modular PKS	Modular type I	mixed	74255	complete prediction	Bacteria:Terrabacteria group:Actinomycetota:Actinomycetes:Micromonosporales:Micromonosporaceae:Dactylosporangium:Dactylosporangium aurantiacum:Dactylosporangium aurantiacum subsp. hamdenensis	Knock-out studies,Enzymatic assays	tiacumicin B	antibacterial	59	RmlD sub bind~RmlD sub bind~TE~ksIII~Hyb KS~AT~DH~KR~PP~RmlD sub bind~ER~p450~Trp halogenase~p450~AT~PP~Mod KS~AT~KR~PP~Mod KS~AT~DH~KR~PP~Mod KS~AT~DH~KR~ACP~Docking Cterm~Docking Nterm~Mod KS~AT~KR~PP~Mod KS~AT~DH~KR~ACP~Docking Cterm~Mod KS~AT~KR~PP~Docking Cterm~Docking Nterm~Mod KS~AT~DH~KR~ACP~Mod KS~AT~DH~KR~ACP~TE
BGC0000168	modular PKS	Iterative type I	mixed	29980	locaed at contig edge	Eukaryota:Opisthokonta:Fungi:Dikarya:Ascomycota:saccharomyceta:Pezizomycotina:leotiomyceta:Eurotiomycetes:Eurotiomycetidae:Eurotiales:Aspergillaceae:Penicillium:Penicillium aethiopicum	Knock-out studies,Enzymatic assays,Gene expression correlated with compound production	viridicatumtoxin;previridicatumtoxin;5-hydroxyanthrotainin;8-O-desmethylanthrotainin	antibacterial	12	p450~Beta elim lyase~2OG-FeII Oxy~SAT~Itr KS~AT~PT~PP bind~AMP bind~dmat~p450~APH
BGC0000171	modular PKS	Modular type I	mixed	48935	locaed at contig edge	Bacteria:Terrabacteria group:Actinomycetota:Actinomycetes:Streptomycetales:Streptomycetaceae:Streptomyces:Streptomyces violaceusniger group:Streptomyces himastatinicus:Streptomyces himastatinicus ATCC 53653	Knock-out studies	9-methylstreptimidone	cytotoxic,antifungal	36	AMP bind~TE~AT~PP bind~Asn synthase~GATase 7~Trans-AT KS~DH2~KR~PP~Trans-AT KS~PP bind~Trans-AT KS~DHt~KR~PP~Trans-AT KS~Trans-AT docking~ACP~Trans-AT KS~Trans-AT docking~DH2~KR~cMT~PP~Flavoprotein~Acyl-CoA dh N~Acyl-CoA dh 1~Acyl-CoA dh N~Acyl-CoA dh M~Acyl-CoA dh 1~Acyl-CoA dh N~Acyl-CoA dh M~Acyl-CoA dh 1~Acyl-CoA dh N~Acyl-CoA dh 1
BGC0000173	modular PKS	Modular type I	+	63766	locaed at contig edge	Bacteria:Pseudomonadota:Betaproteobacteria:Burkholderiales:Burkholderiaceae:Burkholderia:Burkholderia gladioli	Knock-out studies,Gene expression correlated with compound production	isobongkrekic acid;bongkrekic acid	cytotoxic,antifungal,inhibitor	66	p450~AT~AT~Trans-AT KS~Chal sti synt N~GNAT~ACP~PP~Hyb KS~Trans-AT docking~ACP beta~ACP beta~Trans-AT KS~Trans-AT docking~DH2~KR~cMT~ACP~Trans-AT KS~Trans-AT docking~KR~PP~Trans-AT KS~Trans-AT docking~DH2~KR~PP~Trans-AT KS~Trans-AT docking~KR~ACP~Trans-AT KS~DH2~ACP~DH2~Trans-AT KS~Trans-AT docking~DH2~KR~PP~Trans-AT KS~Trans-AT docking~DH2~KR~PP~Trans-AT KS~Trans-AT docking~DH2~KR~cMT~ACP~ACP~AC…
BGC0000175	modular PKS	Trans-AT type I	+	36116	locaed at contig edge	Bacteria:Terrabacteria group:Actinomycetota:Actinomycetes:Streptomycetales:Streptomycetaceae:Streptomyces:unclassified Streptomyces:Streptomyces sp. YIM 56141	Knock-out studies	cycloheximide	antifungal,inhibitor	32	AT~PP bind~Asn synthase~GATase 7~Trans-AT KS~Trans-AT docking~DH2~KR~PP bind~Trans-AT KS~PP bind~Trans-AT KS~DHt~KR~PP~Trans-AT KS~Trans-AT docking~ACP~Trans-AT KS~DHt~DH2~KR~cMT~PP~TE~KR~p450~AMP bind~PP bind~TD~LANC like~Pkinase
BGC0000176	modular PKS	other PKS	+	69641	locaed at contig edge	Bacteria:Terrabacteria group:Bacillota:Bacilli:Bacillales:Bacillaceae:Bacillus:Bacillus subtilis group:Bacillus amyloliquefaciens group:Bacillus velezensis:Bacillus velezensis FZB42	Knock-out studies	difficidin	antibacterial	75	AT~PP bind~AMP bind~KR~PP~Trans-AT KS~DH2~KR~cMT~PP~PP~Trans-AT KS~Trans-AT docking~DH2~KR~ACP~Trans-AT KS~Trans-AT docking~DH2~ACP~Trans-AT KS~Trans-AT docking~KR~PP bind~Trans-AT KS~DH2~PP bind~Trans-AT KS~PP bind~Trans-AT docking~DH2~KR~cMT~PP~PP bind~Trans-AT KS~Trans-AT docking~DH2~KR~PP bind~Trans-AT KS~Trans-AT docking~DH2~KR~PP~Trans-AT KS~Trans-AT docking~KR~PP bind~Trans-AT KS~DH2~ACP~K…
BGC0000177	modular PKS	Modular type I+Trans-AT type I	+	49311	locaed at contig edge	Bacteria:Terrabacteria group:Actinomycetota:Actinomycetes:Streptomycetales:Streptomycetaceae:Streptomyces:Streptomyces platensis:Streptomyces platensis subsp. rosaceus	Knock-out studies,Heterologous expression	iso-migrastatin;migrastatin;dorrigocin A;dorrigocin B;13-epi-dorrigocin A	cytotoxic,antifungal,inhibitor	53	AT~TE~PP bind~Asn synthase~GATase 7~Trans-AT KS~Trans-AT docking~DH2~KR~PP~Trans-AT KS~Trans-AT docking~PP bind~Trans-AT KS~Trans-AT docking~KR~PP~Trans-AT KS~Trans-AT docking~ACP beta~Trans-AT KS~DH2~KR~cMT~PP bind~Trans-AT KS~Trans-AT docking~KR~cMT~PP~Trans-AT KS~DHt~PP~Trans-AT KS~Trans-AT docking~DH2~KR~PP bind~PP~Trans-AT KS~Trans-AT docking~DH2~PP~Trans-AT KS~Trans-AT docking~DH2~KR~PP bin…
BGC0000179	modular PKS	Trans-AT type I	+	88362	complete prediction	Bacteria:Pseudomonadota:delta/epsilon subdivisions:Deltaproteobacteria:Myxococcales:Sorangiineae:Polyangiaceae:Sorangium:Sorangium cellulosum:Sorangium cellulosum So ce56	Knock-out studies	etnangien	antibacterial,antiviral	95	PP bind~AT~Asn synthase~GATase 7~Trans-AT KS~Trans-AT docking~ACP beta~ACP beta~ACP beta~Trans-AT KS~Trans-AT docking~KR~PP~Trans-AT KS~Trans-AT docking~DH2~KR~PP~Trans-AT KS~Trans-AT docking~DH2~KR~PP~Trans-AT KS~Trans-AT docking~DH2~KR~PP~Trans-AT KS~Trans-AT docking~ACP beta~ACP beta~Trans-AT KS~Trans-AT docking~KR~cMT~ACP~Trans-AT KS~Trans-AT docking~KR~PP~Trans-AT KS~Trans-AT docking~KR~PP~T…
BGC0000180	modular PKS	Trans-AT type I	+	18505	complete prediction	Bacteria:Pseudomonadota:Gammaproteobacteria:Legionellales:Legionellaceae:Legionella:Legionella parisiensis	Knock-out studies,Gene expression correlated with compound production	legioliulin	fluorescent	21	CAL~PP bind~Trans-AT KS~Trans-AT docking~DH2~KR~PP~Trans-AT KS~Trans-AT docking~PP bind~Trans-AT KS~Trans-AT docking~PP~Trans-AT KS~Trans-AT docking~KR~PP~Hyb KS~DH2~PP~TE
BGC0000181	modular PKS	other PKS	+	54840	locaed at contig edge	Bacteria:Terrabacteria group:Bacillota:Bacilli:Bacillales:Bacillaceae:Bacillus:Bacillus subtilis group:Bacillus amyloliquefaciens group:Bacillus velezensis:Bacillus velezensis FZB42	Knock-out studies	macrolactin H	cytotoxic,antifungal,antibacterial	54	AT~Trans-AT KS~KR~PP~Trans-AT KS~Trans-AT docking~DH2~KR~PP bind~PP bind~Trans-AT KS~Trans-AT docking~DH2~KR~PP bind~Trans-AT KS~Trans-AT docking~DH2~KR~PP~Trans-AT KS~Trans-AT docking~DH2~KR~PP bind~Trans-AT KS~PP bind~Trans-AT docking~KR~ACP~Trans-AT KS~DHt~KR~PP bind~Trans-AT KS~DH2~ACP~ACP~KR~Trans-AT KS~Trans-AT docking~KR~PP~Trans-AT KS~PP bind~Trans-AT docking~KR~PP bind~Trans-AT KS~DH2~AC…
BGC0000182	modular PKS	Iterative type I+Trans-AT type I	mixed	72781	locaed at contig edge	Bacteria:Pseudomonadota:Gammaproteobacteria:Pseudomonadales:Pseudomonadaceae:Pseudomonas:Pseudomonas fluorescens group:Pseudomonas fluorescens	Knock-out studies,Gene expression correlated with compound production	pseudomonic acid A	antibacterial	64	Trans-AT KS~PP bind~Trans-AT KS~Trans-AT docking~KR~PP bind~PP~Trans-AT KS~Trans-AT docking~ACP beta~ACP beta~Trans-AT KS~Trans-AT docking~DH2~KR~ACP~PP bind~PP bind~AT~AT~Trans-AT KS~DHt~DH2~KR~cMT~ACP~Trans-AT KS~Trans-AT docking~DH2~KR~PP~Trans-AT KS~Trans-AT docking~DH2~KR~cMT~ACP~Trans-AT KS~Trans-AT docking~KR~PP~PP bind~KR~ER~PP bind~NAD bind 4~PP bind~Enediyne-KS~ECH~ECH~Trans-AT KS~DHt~A…
BGC0000184	modular PKS	Trans-AT type I	+	103417	locaed at contig edge	Bacteria:Pseudomonadota:delta/epsilon subdivisions:Deltaproteobacteria:Myxococcales:Sorangiineae:Polyangiaceae:Sorangium:Sorangium cellulosum	Knock-out studies	sorangicin A	antibacterial	112	AT~AT~Asn synthase~GATase 7~Trans-AT KS~Trans-AT docking~DH2~KR~PP bind~Trans-AT KS~Trans-AT docking~PP~PP~Trans-AT KS~Trans-AT docking~DH2~KR~cMT~PP~Trans-AT KS~Trans-AT docking~KR~PP bind~Trans-AT KS~Trans-AT docking~ACP beta~Trans-AT KS~Trans-AT docking~KR~ACP~Trans-AT KS~DH2~PP bind~DH2~Trans-AT KS~Trans-AT docking~PS~PP bind~Trans-AT KS~Trans-AT docking~DH2~PP~Trans-AT KS~Trans-AT docking~DH…
BGC0000186	NRPS+modular PKS	other NRPS+Modular type I	mixed	79629	complete prediction	Bacteria:Pseudomonadota:Betaproteobacteria:Burkholderiales:Burkholderiaceae:Burkholderia:pseudomallei group:Burkholderia thailandensis:Burkholderia thailandensis E264	Knock-out studies,Gene expression correlated with compound production	thailandamide;thailandamide lactone	cytotoxic	79	cMT~PP bind~Trans-AT KS~DHt~oMT~ACP~Trans-AT KS~Trans-AT docking~DH2~KR~PP~Trans-AT KS~Trans-AT docking~DH2~KR~cMT~PP~Trans-AT KS~Trans-AT docking~DH~PP~Trans-AT KS~PP bind~Trans-AT docking~PP~Trans-AT KS~Trans-AT docking~KR~PP~Trans-AT KS~Trans-AT docking~DH2~KR~PP~Trans-AT KS~Trans-AT docking~ACP beta~ACP beta~Trans-AT KS~Trans-AT docking~KR~ACP~Trans-AT KS~ECH~ECH~Trans-AT KS~PP bind~Cond LCL~…
BGC0000187	modular PKS	Type II	mixed	48361	locaed at contig edge	Bacteria:Terrabacteria group:Actinomycetota:Actinomycetes:Streptomycetales:Streptomycetaceae:Streptomyces:Streptomyces nodosus:Streptomyces nodosus subsp. asukaensis	Knock-out studies,Enzymatic assays,Heterologous expression,Gene expression correlated with compound production	asukamycin	cytotoxic,antifungal,antibacterial,pigment	24	ER~PF00881~PP bind~Itr KS~Abhydrolase 6~PF00561~ACPS~KR~Acyl-CoA dh N~Acyl-CoA dh M~Acyl-CoA dh 1~AMP bind~PP bind~fabH~fabH~KR~AMP bind~AMP bind~Aminotran 1 2~AMP bind~mmyO~Itr KS~PP bind~TE
BGC0000189	type III PKS	Type III	mixed	5090	complete prediction	Bacteria:Pseudomonadota:Gammaproteobacteria:Enterobacterales:Morganellaceae:Xenorhabdus:Xenorhabdus bovienii:Xenorhabdus bovienii SS-2004	Enzymatic assays,Heterologous expression	3-(2'-hydroxy-3'-oxo-4'-methylpentyl)-indole;3-(2'-hydroxy-3'-oxo-4'-methylhexyl)-indole;3-(2'-acetoxy-3'-oxo-4'-methylpentyl)-indole;3-(2'-acetoxy-3'-oxo-4'-methylhexyl)-indole	-	4	itr KS~ADH N~ADH zinc N~fabH
BGC0000194	modular PKS	Type II	mixed	18414	complete prediction	Bacteria:Terrabacteria group:Actinomycetota:Actinomycetes:Streptomycetales:Streptomycetaceae:Streptomyces:Streptomyces albidoflavus group:Streptomyces coelicolor:Streptomyces coelicolor A3(2)	Knock-out studies,Enzymatic assays,Heterologous expression,Gene expression correlated with compound production	actinorhodin	antibacterial	7	ER~ER~KR~Itr KS~Mod KS~ACP~Polyketide cyc
BGC0000195	modular PKS	Type II	mixed	24055	locaed at contig edge	Bacteria:Terrabacteria group:Actinomycetota:Actinomycetes:Streptomycetales:Streptomycetaceae:Streptomyces:unclassified Streptomyces:Streptomyces sp. CM020	Knock-out studies,Enzymatic assays,Heterologous expression	alnumycin A;alnumycin B;alnumycin C;alnumycin P;prealnumycin;thalnumycin A;thalnumycin B;K1115A;1,6-dihydro-8-propylanthraquinone	cytotoxic,antibacterial	9	PP bind~AT~Itr KS~Itr KS~PP bind~KR~Polyketide cyc~Polyketide cyc2~fabH
BGC0000196	modular PKS	Type II	-	6865	complete prediction	Bacteria:Pseudomonadota:Gammaproteobacteria:Enterobacterales:Morganellaceae:Photorhabdus:Photorhabdus laumondii:Photorhabdus laumondii subsp. laumondii:Photorhabdus laumondii subsp. laumondii TTO1	Knock-out studies	AQ-256;AQ-270a;AQ-284a	-	8	Peptidase S9~Polyketide cyc~Polyketide cyc~Polyketide cyc~AMP bind~PP bind~Mod KS~Itr KS
BGC0000197	modular PKS	Type II	mixed	24280	locaed at contig edge	Bacteria:Terrabacteria group:Actinomycetota:Actinomycetes:Streptomycetales:Streptomycetaceae:Streptomyces:Streptomyces echinatus	Heterologous expression	aranciamycin	cytotoxic,antibacterial	9	p450~Polyketide cyc2~Polyketide cyc2~KR~ACP~Mod KS~Itr KS~MGT~KR
BGC0000199	modular PKS	Type II	mixed	37170	locaed at contig edge	Bacteria:environmental samples:uncultured bacterium	Heterologous expression	arimetamycin B;arimetamycin C;arimetamycin A	cytotoxic	15	Polyketide cyc2~KR~Itr KS~Itr KS~ACP~p450~MGT~p450~RmlD sub bind~DegT DnrJ EryC1~MGT~DegT DnrJ EryC1~p450~MGT~dTDP sugar isom
BGC0000200	modular PKS	Type II	mixed	23595	locaed at contig edge	Bacteria:environmental samples:uncultured bacterium	Heterologous expression	arixanthomycin A;arixanthomycin B;arixanthomycin C	cytotoxic,antibacterial	14	NAD bind 4~MGT~KR~Asn synthase~GATase 7~MGT~MannoseP isomer~Itr KS~Itr KS~ACP~Polyketide cyc~KR~RmlD sub bind~KR
BGC0000201	modular PKS	other PKS	+	26466	complete prediction	Bacteria:Terrabacteria group:Actinomycetota:Actinomycetes:Streptomycetales:Streptomycetaceae:Kitasatospora:Kitasatospora aureofaciens	Knock-out studies	auricin	antibacterial	15	PP bind~Polyketide cyc~Polyketide cyc2~Itr KS~Itr KS~ACP~KR~Polyketide cyc2~Polyketide cyc2~KR~PP~AT~NAD bind 4~DegT DnrJ EryC1~Abhydrolase 6
BGC0000204	modular PKS	Type II	mixed	8325	locaed at contig edge	Bacteria:Terrabacteria group:Actinomycetota:Actinomycetes:Streptomycetales:Streptomycetaceae:Streptomyces:unclassified Streptomyces:Streptomyces sp. A2991200	Knock-out studies,Heterologous expression	benastatin A;benastatin B;BE-43767;TAN1532B	cytotoxic,inducer,antibacterial,inhibitor	6	Itr KS~Itr KS~ACP~Polyketide cyc~KR~fabH
BGC0000210	modular PKS	Type II	mixed	41124	locaed at contig edge	Bacteria:Terrabacteria group:Actinomycetota:Actinomycetes:Streptomycetales:Streptomycetaceae:Streptomyces:Streptomyces griseus group:Streptomyces griseus subgroup:Streptomyces griseus:Streptomyces griseus subsp. griseus	Knock-out studies,Enzymatic assays	chromomycin A3	cytotoxic,antifungal,antibacterial	17	KR~ACP~RmlD sub bind~Mod KS~Itr KS~NAD bind 4~RmlD sub bind~MGT~AMP bind~RmlD sub bind~MGT~MGT~MGT~dTDP sugar isom~KR~Polyketide cyc2~AMP bind
BGC0000213	modular PKS	Type II	mixed	32034	locaed at contig edge	Bacteria:Terrabacteria group:Actinomycetota:Actinomycetes:Streptomycetales:Streptomycetaceae:Streptomyces:Streptomyces aureus	Knock-out studies,Heterologous expression,Gene expression correlated with compound production	colabomycin E	antibacterial,inhibitor	17	p450~Pkinase~APH~t2fas~Itr KS~PP bind~KR~TE~AMP bind~PP bind~Itr KS~mmyO~KR~ACPS~AMP bind~Aminotran 1 2~AMP bind
BGC0000219	modular PKS	Type II	+	10552	locaed at contig edge	Bacteria:Terrabacteria group:Actinomycetota:Actinomycetes:Streptomycetales:Streptomycetaceae:Streptomyces:Streptomyces olivaceus	Knock-out studies,Heterologous expression	elloramycin	cytotoxic	6	Itr KS~Itr KS~PP bind~Polyketide cyc2~MGT~KR
BGC0000220	modular PKS	Type II	mixed	16260	locaed at contig edge	Bacteria:Terrabacteria group:Actinomycetota:Actinomycetes:Streptomycetales:Streptomycetaceae:Streptomyces:Streptomyces maritimus	Knock-out studies,Enzymatic assays,Heterologous expression,Gene expression correlated with compound production	enterocin	antibacterial	9	AMP bind~ECH~KR~Itr KS~Itr KS~ACP~AT~AMP bind~p450
BGC0000223	modular PKS	Type II	mixed	43108	locaed at contig edge	Bacteria:environmental samples:uncultured bacterium BAC AB649/1850	Heterologous expression	rabelomycin;dehydrorabelomycin;fluostatin F;fluostatin G;fluostatin H	antibacterial	12	Polyketide cyc2~Polyketide cyc2~KR~ACP~Itr KS~Itr KS~ATP-grasp~Abhydrolase 6~ER~fabH~KR~Mac
BGC0000224	modular PKS	Type II	mixed	24903	locaed at contig edge	Bacteria:Terrabacteria group:Actinomycetota:Actinomycetes:Streptomycetales:Streptomycetaceae:Streptomyces:Streptomyces griseus group:Streptomyces griseus subgroup:Streptomyces griseus	Knock-out studies,Enzymatic assays	fredericamycin A	cytotoxic,antifungal,antibacterial,antitumor,inhibitor	12	AT~KR~MannoseP isomer~Itr KS~Mod KS~ACP~Polyketide cyc2~KR~fabH~Asn synthase~GATase 7~ACPS
BGC0000229	modular PKS	Type II	+	17452	locaed at contig edge	Bacteria:Terrabacteria group:Actinomycetota:Actinomycetes:Streptomycetales:Streptomycetaceae:Streptomyces:Streptomyces lusitanus	Knock-out studies	grincamycin	cytotoxic,antibacterial	15	Itr KS~Itr KS~ACP~KR~Polyketide cyc2~Polyketide cyc2~KR~MGT~MGT~dTDP sugar isom~MGT~NAD bind 4~RmlD sub bind~DegT DnrJ EryC1~RmlD sub bind
BGC0000230	modular PKS	Type II	+	31505	locaed at contig edge	Bacteria:Terrabacteria group:Actinomycetota:Actinomycetes:Streptomycetales:Streptomycetaceae:Streptomyces:unclassified Streptomyces:Streptomyces sp. JP95	Knock-out studies,Heterologous expression	griseorhodin A	cytotoxic,antibacterial,antiviral,inhibitor	15	TE~ACP~Polyketide cyc2~Polyketide cyc2~ACPS~KR~p450~ER~Asn synthase~GATase 7~Itr KS~Itr KS~Polyketide cyc2~KR~KR
BGC0000241	modular PKS	Type II	mixed	54292	complete prediction	Bacteria:Terrabacteria group:Actinomycetota:Actinomycetes:Micromonosporales:Micromonosporaceae:Salinispora:Salinispora tropica:Salinispora tropica CNB-440	Knock-out studies	lomaiviticin A;lomaiviticin C;lomaiviticin D;lomaiviticin E	cytotoxic,antibacterial,DNA-interfering	17	Abhydrolase 6~PF00561~KR~KR~Polyketide cyc2~Polyketide cyc2~PF00561~MGT~NAD bind 4~dTDP sugar isom~MGT~Aminotran 1 2~NAD bind 4~Itr KS~Itr KS~ACP~AT
BGC0000247	modular PKS	Type II	mixed	31309	locaed at contig edge	Bacteria:Terrabacteria group:Actinomycetota:Actinomycetes:Streptomycetales:Streptomycetaceae:Streptomyces:Streptomyces argillaceus	Knock-out studies,Enzymatic assays	mithramycin	cytotoxic,antibacterial	14	TE~NAD bind 4~KR~AMP bind~Polyketide cyc2~Itr KS~Itr KS~ACP~KR~KR~MGT~MGT~MGT~MGT
BGC0000248	modular PKS	other PKS	mixed	17254	complete prediction	Bacteria:Terrabacteria group:Actinomycetota:Actinomycetes:Streptomycetales:Streptomycetaceae:Streptomyces:Streptomyces arenae	Heterologous expression	α naphtocyclinoic acid;fogacin	antibacterial	8	KR~KR~Acyl-CoA dh N~Polyketide cyc2~Polyketide cyc~ACP~Itr KS~Itr KS
BGC0000253	modular PKS	Type II	+	19798	locaed at contig edge	Bacteria:Terrabacteria group:Actinomycetota:Actinomycetes:Streptomycetales:Streptomycetaceae:Streptomyces:Streptomyces antibioticus	Knock-out studies,Heterologous expression	oviedomycin	cytotoxic	10	RmlD sub bind~Itr KS~Itr KS~ACP~KR~Polyketide cyc2~Polyketide cyc2~ACPS~ATP-grasp~KR
BGC0000262	modular PKS	Type II	+	44141	locaed at contig edge	Bacteria:Terrabacteria group:Actinomycetota:Actinomycetes:Streptomycetales:Streptomycetaceae:Streptomyces:unclassified Streptomyces:Streptomyces sp. PGA64	Enzymatic assays,Heterologous expression,Gene expression correlated with compound production	prejadomycin;rabelomycin;gaudimycin C;gaudimycin D;UWM6;gaudimycin A	cytotoxic,antibacterial	24	AfsA~RmlD sub bind~ATP-grasp~Itr KS~Itr KS~ACP~KR~Polyketide cyc2~Polyketide cyc2~KR~ACPS~AT~Aminotran 5~dTDP sugar isom~MGT~RmlD sub bind~MGT~RmlD sub bind~MGT~MGT~MGT~NAD bind 4~Aminotran 5~MGT
BGC0000264	modular PKS	Type II	mixed	9454	locaed at contig edge	Bacteria:Terrabacteria group:Actinomycetota:Actinomycetes:Streptomycetales:Streptomycetaceae:Streptomyces:Streptomyces aurantiacus group:Streptomyces resistomycificus	Heterologous expression	resistomycin;resistoflavine	cytotoxic,antioxidant,antifungal,antibacterial,antiviral	7	Itr KS~Mod KS~ACPS~PP bind~Polyketide cyc2~AT~Trp halogenase
BGC0000267	modular PKS	Type II	+	25394	locaed at contig edge	Bacteria:Terrabacteria group:Actinomycetota:Actinomycetes:Micromonosporales:Micromonosporaceae:Micromonospora:unclassified Micromonospora:Micromonospora sp. Tu 6368	Knock-out studies	saquayamycin Z	cytotoxic,antibacterial	18	Itr KS~Itr KS~ACP~KR~Polyketide cyc2~Polyketide cyc~KR~MGT~MGT~MGT~MGT~dTDP sugar isom~MGT~NAD bind 4~RmlD sub bind~DegT DnrJ EryC1~MGT~RmlD sub bind
BGC0000269	modular PKS	Type II	mixed	49742	locaed at contig edge	Bacteria:Terrabacteria group:Actinomycetota:Actinomycetes:Streptomycetales:Streptomycetaceae:Streptomyces:unclassified Streptomyces:Streptomyces sp. SF2575	Knock-out studies,Enzymatic assays	SF2575	cytotoxic,antibacterial	20	Aminotran 5~AT~Polyketide cyc2~Polyketide cyc2~Polyketide cyc2~KR~RmlD sub bind~AMP bind~AMP bind~fabH~KR~ECH~ksIII~MGT~NAD bind 4~Itr KS~Itr KS~ACP~Asn synthase~GATase 7
BGC0000273	modular PKS	Type II	mixed	21960	locaed at contig edge	Bacteria:Terrabacteria group:Actinomycetota:Actinomycetes:Streptomycetales:Streptomycetaceae:Streptomyces:Streptomyces steffisburgensis	Knock-out studies,Heterologous expression	steffimycin D	cytotoxic,antibacterial	8	ACP~Itr KS~Itr KS~KR~Polyketide cyc~p450~MGT~p450
BGC0000274	modular PKS	Type II	mixed	26919	locaed at contig edge	Bacteria:environmental samples:uncultured bacterium	Heterologous expression	tetarimycin A;tetarimycin B	antibacterial	13	Acyl-CoA dh N~Acyl-CoA dh M~Acyl-CoA dh 1~oMT~PF00561~phzB~thio amide~RmlD sub bind~Polyketide cyc2~ACP~Mod KS~Itr KS~KR
BGC0000275	modular PKS	Type II	+	4768	locaed at contig edge	Bacteria:Terrabacteria group:Actinomycetota:Actinomycetes:Streptomycetales:Streptomycetaceae:Streptomyces:Streptomyces glaucescens	Knock-out studies,Enzymatic assays,Heterologous expression,Gene expression correlated with compound production	tetracenomycin C	cytotoxic,antibacterial	5	MannoseP isomer~Itr KS~Itr KS~PP bind~Polyketide cyc
BGC0000285	type III PKS	Type III	+	2306	locaed at contig edge	Bacteria:Terrabacteria group:Actinomycetota:Actinomycetes:Pseudonocardiales:Pseudonocardiaceae:Saccharopolyspora:Saccharopolyspora erythraea	Knock-out studies	flaviolin;flaviolin rhamnoside;3,3'-diflaviolin	UV protective	3	Chal sti synt N~Chal sti synt C~p450
BGC0000289	NRPS	Glycopeptide	mixed	84201	locaed at contig edge	Bacteria:Terrabacteria group:Actinomycetota:Actinomycetes:Streptosporangiales:Streptosporangiaceae:Nonomuraea:Nonomuraea gerenzanensis	Knock-out studies,Enzymatic assays,Gene expression correlated with compound production	A40926	antibacterial	48	Abhydrolase 6~PF00561~Glyco transf 28~Trp halogenase~p450~p450~p450~p450~NRPS-COM Nterm~Cglyc~AMP bind~PCP~X~TE~NRPS-COM Nterm~Cglyc~AMP bind~PCP~Epimerization~TIGR01720~Cglyc~AMP bind~PCP~Epimerization~TIGR01720~Cglyc~AMP bind~PCP~PIG-L~AMP bind~PCP~Cglyc~AMP bind~PCP~Epimerization~TIGR01720~NRPS-COM Nterm~Cglyc~AMP bind~PCP~Chal sti synt N~Chal sti synt C~ECH~ECH~ECH~TE~Aminotran 1 2~KR
BGC0000290	NRPS	Glycopeptide	mixed	61935	locaed at contig edge	Bacteria:Terrabacteria group:Actinomycetota:Actinomycetes:Streptomycetales:Streptomycetaceae:Streptomyces:Streptomyces toyocaensis	Enzymatic assays,Heterologous expression	A-47934	antibacterial	50	Trp halogenase~p450~Trp halogenase~p450~p450~p450~NRPS-COM Nterm~Cglyc~AMP bind~PCP~X~TE~NRPS-COM Nterm~Cglyc~AMP bind~PCP~Epimerization~TIGR01720~Cglyc~AMP bind~PCP~Epimerization~TIGR01720~Cglyc~AMP bind~PCP~NRPS-COM Nterm~Cglyc~AMP bind~PCP~Epimerization~TIGR01720~NRPS-COM Cterm~AMP bind~PCP~Cglyc~AMP bind~PCP~Epimerization~TIGR01720~ECH~ECH~ECH~Chal sti synt N~Chal sti synt C~Aminotran 1 2~ATP…
BGC0000297	NRPS+modular PKS	Glycopeptide+Other	mixed	22037	locaed at contig edge	Bacteria:Terrabacteria group:Cyanobacteria/Melainabacteria group:Cyanobacteria:Oscillatoriophycideae:Oscillatoriales:Microcoleaceae:Planktothrix:Planktothrix agardhii:Planktothrix agardhii NIVA-CYA 126	Knock-out studies,Enzymatic assays	aeruginoside 126B;aeruginoside 126A	inhibitor	18	CAL~KR~PCP~Cond LCL~AMP bind~PCP~Epimerization~TIGR01720~NRPS-COM Cterm~KR~NRPS-COM Nterm~Cond DCL~AMP bind~PCP~Cond LCL~PCP~2OG-FeII Oxy~Glycos transf 1
BGC0000302	NRPS	other NRPS	+	29790	locaed at contig edge	Bacteria:Terrabacteria group:Cyanobacteria/Melainabacteria group:Cyanobacteria:Nostocales:Nostocaceae:Anabaena:unclassified Anabaena:Anabaena sp. 90	Enzymatic assays	anabaenopeptin	inhibitor	32	AMP bind~PCP~Cond LCL~AMP bind~PCP~Epimerization~TIGR01720~NRPS-COM Cterm~AMP bind~PCP~Cond LCL~AMP bind~PCP~Epimerization~TIGR01720~NRPS-COM Cterm~NRPS-COM Nterm~Cond DCL~AMP bind~PCP~Cond LCL~AMP bind~PCP~Cond LCL~AMP bind~nMT~PCP~Cond LCL~AMP bind~PCP~TE~HMGL-like
BGC0000305	NRPS	Other lipopeptide	+	37452	locaed at contig edge	Bacteria:Pseudomonadota:Gammaproteobacteria:Pseudomonadales:Pseudomonadaceae:Pseudomonas:unclassified Pseudomonas:Pseudomonas sp. MIS38	Knock-out studies,Enzymatic assays	arthrofactin A	surfactant	35	Cond Starter~AMP bind~PCP~Cond Dual~AMP bind~PCP~Cond Dual~AMP bind~PCP~Cond Dual~AMP bind~PCP~Cond Dual~AMP bind~PCP~Cond Dual~AMP bind~PCP~Cond Dual~AMP bind~PCP~Cond LCL~AMP bind~PCP~Cond Dual~AMP bind~PCP~Cond LCL~AMP bind~PCP~Cond LCL~AMP bind~PCP~TE~TE
BGC0000314	NRPS+modular PKS	Cyclic depsipeptide+other PKS	+	32111	complete prediction	Bacteria:Pseudomonadota:Gammaproteobacteria:Alteromonadales:Pseudoalteromonadaceae:Pseudoalteromonas:Pseudoalteromonas piscicida:Pseudoalteromonas piscicida ATCC 15057	Knock-out studies,Heterologous expression,Gene expression correlated with compound production	bromoalterochromide A	cytotoxic,antibacterial	26	PP bind~AMP bind~Itr KS~KR~TE~Cond LCL~AMP bind~PCP~Epimerization~Cond DCL~AMP bind~PCP~Epimerization~TIGR01720~Cond DCL~AMP bind~PCP~Cond LCL~AMP bind~PCP~Epimerization~Cond DCL~AMP bind~PCP~Epimerization~Trp halogenase
BGC0000315	NRPS	Ca+-dependent lipopeptide	mixed	62984	complete prediction	Bacteria:Terrabacteria group:Actinomycetota:Actinomycetes:Streptomycetales:Streptomycetaceae:Streptomyces:Streptomyces albidoflavus group:Streptomyces coelicolor:Streptomyces coelicolor A3(2)	Knock-out studies	CDA1b;CDA2a;CDA2b;CDA3a;CDA3b;CDA4a;CDA4b	antibacterial	52	Aminotran 1 2~Cond Starter~AMP bind~PCP~Cond LCL~AMP bind~PCP~Cond LCL~AMP bind~PCP~Epimerization~TIGR01720~Cond DCL~AMP bind~PCP~Cond LCL~AMP bind~PCP~Cond LCL~AMP bind~PCP~Epimerization~TIGR01720~NRPS-COM Nterm~Cglyc~AMP bind~PCP~Cond LCL~AMP bind~PCP~Cond LCL~AMP bind~PCP~Epimerization~TIGR01720~NRPS-COM Nterm~Cond DCL~AMP bind~PCP~Cond LCL~AMP bind~PCP~TE~Abhydrolase 6~PF00561~APH~Trp halogen…
BGC0000319	NRPS	Beta-lactam	mixed	25807	complete prediction	Bacteria:Terrabacteria group:Actinomycetota:Actinomycetes:Streptomycetales:Streptomycetaceae:Streptomyces:Streptomyces clavuligerus	Knock-out studies,Enzymatic assays,Heterologous expression	cephamycin C	antibacterial,inhibitor	16	2OG-FeII Oxy~Aminotran 5~2OG-FeII Oxy~Carbam trans N~Aminotran 3~AMP bind~PCP~Cond DCL~AMP bind~PCP~Cond LCL~AMP bind~PCP~Epimerization~TE~2OG-FeII Oxy
BGC0000320	NRPS	Cyclic depsipeptide	mixed	24403	locaed at contig edge	Bacteria:Terrabacteria group:Bacillota:Bacilli:Bacillales:Bacillaceae:Bacillus:Bacillus cereus group:Bacillus cereus	Knock-out studies,Enzymatic assays	cereulide	cytotoxic	21	Abi~Abhydrolase 6~PF00561~ACPS~TE~AMP bind~KR~PCP~Cond LCL~AMP bind~PCP~Epimerization~TIGR01720~Cond DCL~CAL~KR~PCP~Cond LCL~AMP bind~PCP~TE
BGC0000323	NRPS	Other lipopeptide	+	27233	locaed at contig edge	Bacteria:Pseudomonadota:Gammaproteobacteria:Pseudomonadales:Pseudomonadaceae:Pseudomonas:Pseudomonas syringae group:Pseudomonas cichorii	Knock-out studies,Gene expression correlated with compound production	cichofactin A;cichofactin B	antifungal,antibacterial,surfactant	27	Cond Starter~AMP bind~PCP~Cond Dual~AMP bind~PCP~Cond Dual~AMP bind~PCP~NRPS-COM Nterm~Cond Dual~AMP bind~PCP~Cond LCL~AMP bind~PCP~Cond Dual~AMP bind~PCP~Cond LCL~AMP bind~PCP~Cond Dual~AMP bind~PCP~TE~TE
BGC0000330	NRPS	NRP siderophore	mixed	27392	complete prediction	Bacteria:Pseudomonadota:Betaproteobacteria:Burkholderiales:Burkholderiaceae:Cupriavidus:Cupriavidus necator:Cupriavidus necator H16	Knock-out studies,Enzymatic assays,Heterologous expression	cupriachelin	antibacterial,siderophore	23	Cond LCL~AMP bind~PCP~Cond LCL~AMP bind~PCP~Epimerization~TIGR01720~Cond DCL~Cond LCL~AMP bind~PCP~Cond LCL~AMP bind~PCP~PCP~Cond DCL~AMP bind~PCP~Cond LCL~TE~ACPS~Aminotran 3
BGC0000333	NRPS	other NRPS	mixed	45684	complete prediction	Bacteria:Terrabacteria group:Actinomycetota:Actinomycetes:Micromonosporales:Micromonosporaceae:Salinispora:Salinispora arenicola:Salinispora arenicola CNS-205	Knock-out studies	cyclomarin D	cytotoxic	31	PPDK N~p450~TE~p450~p450~PhyH~AMP bind~PCP~Cond LCL~AMP bind~nMT~PCP~Cond LCL~AMP bind~PCP~Cond LCL~AMP bind~PCP~Cond LCL~AMP bind~PCP~Cond LCL~AMP bind~nMT~PCP~Cond LCL~AMP bind~PCP~TE~indole PTase~HMGL-like
BGC0000337	NRPS	other NRPS	mixed	72024	locaed at contig edge	Eukaryota:Opisthokonta:Fungi:Dikarya:Ascomycota:saccharomyceta:Pezizomycotina:leotiomyceta:sordariomyceta:Sordariomycetes:Hypocreomycetidae:Hypocreales:Clavicipitaceae:Metarhizium:Metarhizium robertsii:Metarhizium robertsii ARSEF 23	Knock-out studies	destruxin A	-	39	cMT~ER~KR~PP~p450~p450~AMP bind~PCP~Cond DCL~AMP bind~PCP~Cond LCL~p450~Aminotran 4~PF00561~PhyH~AMP bind~PCP~Cond DCL~AMP bind~PCP~Epimerization~Cond DCL~AMP bind~PCP~Cond DCL~AMP bind~PCP~Cond LCL~AMP bind~nMT~PCP~Cond LCL~AMP bind~nMT~PCP~Cond DCL~p450~Aminotran 5
BGC0000345	NRPS+modular PKS	other NRPS+Modular type I	+	22777	locaed at contig edge	Bacteria:Terrabacteria group:Actinomycetota:Actinomycetes:Streptomycetales:Streptomycetaceae:Streptomyces:Streptomyces violaceusniger group:Streptomyces hygroscopicus	Heterologous expression	eponemycin	cytotoxic,antiprotozoal,inhibitor	20	TE~fabH~PP bind~Acyl-CoA dh N~Acyl-CoA dh M~Acyl-CoA dh 1~Cond LCL~AMP bind~PCP~Cond LCL~AMP bind~PCP~Hyb KS~AT~cMT~PCP~p450~AMP bind~PCP~p450
BGC0000346	NRPS+modular PKS	other NRPS+Modular type I	+	24400	locaed at contig edge	Bacteria:Terrabacteria group:Actinomycetota:Actinomycetes:Pseudonocardiales:Pseudonocardiaceae:Goodfellowiella:Goodfellowiella coeruleoviolacea	Heterologous expression	epoxomicin	cytotoxic,inhibitor	22	p450~Cond Starter~AMP bind~nMT~PCP~Cond LCL~AMP bind~PCP~Cond LCL~AMP bind~PCP~Cond LCL~AMP bind~PCP~Hyb KS~AT~cMT~PCP~TE~Acyl-CoA dh N~Acyl-CoA dh M~Acyl-CoA dh 1
BGC0000352	NRPS	NRP siderophore	mixed	16401	complete prediction	Bacteria:Pseudomonadota:Gammaproteobacteria:Moraxellales:Moraxellaceae:Acinetobacter:Acinetobacter baylyi:Acinetobacter baylyi ADP1	Knock-out studies,Gene expression correlated with compound production	fimsbactin A	siderophore	13	TE~Orn DAP Arg deC~Orn Arg deC N~AMP bind~Cond LCL~PCP~Cond LCL~Heterocyclization~AMP bind~PP bind~Heterocyclization~PP bind~KR
BGC0000355	NRPS	other NRPS	mixed	21713	complete prediction	Eukaryota:Opisthokonta:Fungi:Dikarya:Ascomycota:saccharomyceta:Pezizomycotina:leotiomyceta:Eurotiomycetes:Eurotiomycetidae:Eurotiales:Aspergillaceae:Aspergillus:Aspergillus subgen. Fumigati:Aspergillus fumigatus:Aspergillus fumigatus Af293	Knock-out studies,Enzymatic assays,Heterologous expression	fumiquinazoline A;fumiquinazoline C;fumiquinazoline D	cytotoxic	13	AMP bind~PCP~Cond DCL~AMP bind~PCP~Cond DCL~AMP bind~PCP~Epimerization~Cond DCL~AMP bind~PCP~Cond DCL
BGC0000356	NRPS	other NRPS	mixed	22677	locaed at contig edge	Eukaryota:Opisthokonta:Fungi:Dikarya:Ascomycota:saccharomyceta:Pezizomycotina:leotiomyceta:Eurotiomycetes:Eurotiomycetidae:Eurotiales:Aspergillaceae:Aspergillus:Aspergillus subgen. Fumigati:Aspergillus fumigatus	Knock-out studies,Enzymatic assays,Heterologous expression	verruculogen;fumitremorgin B;fumitremorgin c;tryprostatin A;tryprostatin B;demethoxyfumitremorgin C;brevianamide F	inhibitor	12	AMP bind~PCP~Cond DCL~AMP bind~PCP~Cond DCL~p450~dmat~p450~PhyH~p450~dmat
BGC0000357	NRPS	Cyclic depsipeptide	+	18536	complete prediction	Eukaryota:Opisthokonta:Fungi:Dikarya:Ascomycota:saccharomyceta:Pezizomycotina:leotiomyceta:Eurotiomycetes:Eurotiomycetidae:Eurotiales:Aspergillaceae:Penicillium:Penicillium chrysogenum species complex:Penicillium rubens:Penicillium rubens Wisconsin 54-1255	Knock-out studies	cyclo-(D-Phe-L-Phe-D-Val-L-Val);cyclo-(D-Tyr-L-Phe-D-Val-L-Val);cyclo-(D-Tyr-L-Trp-D-Val-L-Val);cyclo-(D-Phe-L-Trp-D-Val-L-Val);cyclo-(D-Phe-L-Phe-D-Val-L-Ile);cyclo-(D-Phe-L-Phe-D-Ile-L-Val);cyclo-(D-Tyr-L-Trp-D-Val-L-Ile);cyclo-(D-Tyr-L-Trp-D-Ile-L-Val);cyclo-(D-Tyr-L-Phe-D-Val-L-Ile);cyclo-(D-Tyr-L-Phe-D-Ile-L-Val)	inhibitor	15	AMP bind~PCP~Epimerization~Cond DCL~AMP bind~AMP bind~PCP~Cond DCL~AMP bind~PCP~Epimerization~Cond DCL~PCP~Cond DCL~PP bind
BGC0000374	NRPS	Cyclic depsipeptide	+	40392	locaed at contig edge	Bacteria:Terrabacteria group:Actinomycetota:Actinomycetes:Streptomycetales:Streptomycetaceae:Streptomyces:Streptomyces griseoflavus	Knock-out studies,Enzymatic assays	hormaomycin;hormaomycin A1;hormaomycin A2;hormaomycin A3;hormaomycin A4;hormaomycin A5;hormaomycin A6	antimalarial,antibacterial,signalling	37	LmbU~AMP bind~PP bind~Acyl-CoA dh M~Acyl-CoA dh 1~Acyl-CoA dh N~Acyl-CoA dh M~Acyl-CoA dh 1~Cond Starter~AMP bind~PCP~Cond LCL~AMP bind~PCP~Epimerization~TIGR01720~Cond DCL~AMP bind~PCP~Cond LCL~AMP bind~PCP~Epimerization~TIGR01720~NRPS-COM Cterm~NRPS-COM Nterm~Cond DCL~AMP bind~PCP~Cond LCL~AMP bind~PCP~Cond LCL~AMP bind~PCP~TE~Trp halogenase
BGC0000380	NRPS+modular PKS	other NRPS+Modular type I	mixed	63628	locaed at contig edge	Bacteria:Pseudomonadota:delta/epsilon subdivisions:Deltaproteobacteria:Myxococcales:Sorangiineae:Polyangiaceae:Sorangium:Sorangium cellulosum	Knock-out studies	leupyrrin	antifungal	45	APH~TE~Cond~AMP bind~Acyl-CoA dh N~Acyl-CoA dh M~Acyl-CoA dh 1~PP bind~KR~Cond LCL~PP~ADH zinc N~Heterocyclization~AMP bind~PCP~Hyb KS~AT~DH~KR~ACP~Hyb KS~AT~DH~cMT~KR~PP~Hyb KS~AT~DH~KR~PP~Hyb KS~AT~DH~cMT~KR~PP~Cond LCL~AMP bind~PCP~TE~p450~oMT~AMP bind~p450
BGC0000384	NRPS	other NRPS	+	11260	locaed at contig edge	Bacteria:Terrabacteria group:Cyanobacteria/Melainabacteria group:Cyanobacteria:Oscillatoriophycideae:Oscillatoriales:Oscillatoriaceae:Lyngbya:Lyngbya majuscula	Enzymatic assays,Heterologous expression	lyngbyatoxin	cytotoxic,irritant,tumor promoter,vesicant	10	AMP bind~nMT~PCP~Cond LCL~AMP bind~PCP~TD~p450~indole PTase~KR
BGC0000386	NRPS	NRP siderophore	-	15231	complete prediction	Bacteria:Pseudomonadota:Betaproteobacteria:Burkholderiales:Burkholderiaceae:Burkholderia:pseudomallei group:Burkholderia thailandensis:Burkholderia thailandensis E264	Knock-out studies	malleobactin A;malleobactin B;malleobactin C;malleobactin D	siderophore	15	Cond LCL~AMP bind~PCP~Cond LCL~PCP~AMP bind~PCP~Cond LCL~AMP bind~PCP~Epimerization~TIGR01720~Cond DCL~AMP bind~PCP
BGC0000391	NRPS	other NRPS	+	13109	locaed at contig edge	Bacteria:Terrabacteria group:Actinomycetota:Actinomycetes:Streptosporangiales:Nocardiopsaceae:Marinactinospora:Marinactinospora thermotolerans	Knock-out studies	methylpendolmycin;pendolmycin	cytotoxic,antibacterial,signalling	12	PIG-L~Cond Starter~AMP bind~nMT~PCP~Cond LCL~AMP bind~PCP~TD~p450~indole PTase~KR
BGC0000393	NRPS+modular PKS	other NRPS+Modular type I	+	42825	complete prediction	Bacteria:Pseudomonadota:delta/epsilon subdivisions:Deltaproteobacteria:Myxococcales:Cystobacterineae:Myxococcaceae:Myxococcus:Myxococcus xanthus:Myxococcus xanthus DK 1622	Knock-out studies	myxoprincomide-c506	predation	40	CAL~PP~Cond LCL~AMP bind~nMT~PCP~Cond LCL~AMP bind~PCP~Cond LCL~AMP bind~PCP~Cond LCL~AMP bind~PCP~Cond LCL~AMP bind~PCP~Hyb KS~AT~DHt~PCP~Cond LCL~A-OX~Cond LCL~AMP bind~PCP~Cond LCL~AMP bind~PCP~Cond LCL~AMP bind~PCP~Cond LCL~AMP bind~PCP~Cond LCL~AMP bind~PCP~TE
BGC0000398	NRPS	Cyclic depsipeptide	mixed	41019	locaed at contig edge	Bacteria:Pseudomonadota:Gammaproteobacteria:Pseudomonadales:Pseudomonadaceae:Pseudomonas:Pseudomonas sessilinigenes	Knock-out studies	orfamide B	antifungal,insecticidal,surfactant	35	Cond Starter~AMP bind~PCP~Cond Dual~AMP bind~PCP~Cond Dual~AMP bind~PCP~Cond Dual~AMP bind~PCP~Cond Dual~AMP bind~PCP~Cond Dual~AMP bind~PCP~Cond Dual~AMP bind~PCP~Cond LCL~AMP bind~PCP~Cond LCL~AMP bind~PCP~Cond Dual~AMP bind~PCP~TE~TE~PF04055~TIGR04085~SPASM
BGC0000399	NRPS	Cyclic depsipeptide	mixed	40926	complete prediction	Bacteria:Pseudomonadota:Gammaproteobacteria:Pseudomonadales:Pseudomonadaceae:Pseudomonas:Pseudomonas fluorescens group:Pseudomonas protegens:Pseudomonas protegens Pf-5	Knock-out studies,Gene expression correlated with compound production	orfamide A;orfamide C	antialgal,antifungal,surfactant	35	Cond Starter~AMP bind~PCP~Cond Dual~AMP bind~PCP~Cond Dual~AMP bind~PCP~Cond Dual~AMP bind~PCP~Cond Dual~AMP bind~PCP~Cond Dual~AMP bind~PCP~Cond Dual~AMP bind~PCP~Cond LCL~AMP bind~PCP~Cond LCL~AMP bind~PCP~Cond Dual~AMP bind~PCP~TE~TE~PF04055~TIGR04085~SPASM
BGC0000405	NRPS	Beta-lactam	mixed	20479	locaed at contig edge	Eukaryota:Opisthokonta:Fungi:Dikarya:Ascomycota:saccharomyceta:Pezizomycotina:leotiomyceta:Eurotiomycetes:Eurotiomycetidae:Eurotiales:Aspergillaceae:Penicillium:Penicillium chrysogenum species complex:Penicillium chrysogenum	Enzymatic assays	δ-(L-α-aminoadipyl)-L-cysteine-D-valine;isopenicillin N;benzylpenicillin;phenoxymethylpenicillin	antibacterial	12	Peptidase S41~AMP bind~PCP~Cond DCL~AMP bind~PCP~Cond LCL~AMP bind~PCP~Epimerization~TE~2OG-FeII Oxy
BGC0000406	NRPS	other NRPS	+	30549	locaed at contig edge	Bacteria:Terrabacteria group:Actinomycetota:Actinomycetes:Streptomycetales:Streptomycetaceae:Streptomyces:Streptomyces viridochromogenes	Knock-out studies	phosphinothricintripeptide	antibacterial	15	PCP~Cond LCL~AMP bind~PCP~Cond LCL~AMP bind~PCP~bcpB~phosphonates~PF04055~HMGL-like~AMP bind~PCP~TE~TE
BGC0000416	NRPS	other NRPS	+	15337	complete prediction	Bacteria:Pseudomonadota:Gammaproteobacteria:Enterobacterales:Morganellaceae:Xenorhabdus:Xenorhabdus nematophila:Xenorhabdus nematophila ATCC 19061	Knock-out studies,Gene expression correlated with compound production	rhabdopeptide 1;rhabdopeptide 2;rhabdopeptide 3;rhabdopeptide 4	cytotoxic	13	Cond LCL~AMP bind~nMT~PCP~Cond LCL~AMP bind~nMT~PCP~Cond LCL~AMP bind~nMT~PCP~Cond LCL
BGC0000419	NRPS	Glycopeptide	mixed	66565	complete prediction	Bacteria:Terrabacteria group:Actinomycetota:Actinomycetes:Pseudonocardiales:Pseudonocardiaceae:Amycolatopsis:Amycolatopsis japonica group:Amycolatopsis japonica	Gene expression correlated with compound production	ristomycin A	antibacterial	58	ECH~ECH~ECH~Chal sti synt N~Chal sti synt C~dTDP sugar isom~DegT DnrJ EryC1~RmlD sub bind~p450~AMP bind~PCP~Abhydrolase 6~PF00561~Aminotran 1 2~PIG-L~Glyco transf 28~MGT~MGT~Glyco transf 28~p450~p450~p450~p450~NRPS-COM Nterm~Cglyc~AMP bind~PCP~X~TE~NRPS-COM Nterm~Cglyc~AMP bind~PCP~Epimerization~TIGR01720~Cglyc~AMP bind~PCP~Epimerization~TIGR01720~Cglyc~AMP bind~PCP~NRPS-COM Nterm~Cglyc~AMP bind~…
BGC0000420	NRPS	other NRPS	mixed	18020	complete prediction	Eukaryota:Opisthokonta:Fungi:Dikarya:Ascomycota:saccharomyceta:Pezizomycotina:leotiomyceta:Eurotiomycetes:Eurotiomycetidae:Eurotiales:Aspergillaceae:Penicillium:Penicillium chrysogenum species complex:Penicillium rubens:Penicillium rubens Wisconsin 54-1255	Knock-out studies	histidyltryptophanyldiketopiperazine;dehydrohistidyltryptophanyldiketopiperazine;roquefortine D;roquefortine C;glandicoline A;glandicoline B;meleagrine	antibacterial,inhibitor	9	dmat~p450~p450~AMP bind~PCP~Cond DCL~AMP bind~PCP~Cond DCL
BGC0000424	NRPS	NRP siderophore	mixed	31237	complete prediction	Bacteria:Pseudomonadota:Betaproteobacteria:Burkholderiales:Oxalobacteraceae:Herbaspirillum:Herbaspirillum seropedicae:Herbaspirillum seropedicae SmR1	Knock-out studies,Gene expression correlated with compound production	serobactin C;serobactin B;serobactin A	siderophore	29	TE~ACPS~CAL~PCP~Cond LCL~AMP bind~PCP~Epimerization~TIGR01720~Cond DCL~AMP bind~PCP~Cond LCL~Cond LCL~AMP bind~PCP~Cond LCL~AMP bind~PCP~Epimerization~TIGR01720~Cond DCL~AMP bind~PCP~Cond DCL~AMP bind~PCP~TE~Peptidase S9
BGC0000425	NRPS	Cyclic depsipeptide	mixed	64917	locaed at contig edge	Bacteria:Pseudomonadota:Gammaproteobacteria:Pseudomonadales:Pseudomonadaceae:Pseudomonas:Pseudomonas sessilinigenes	Knock-out studies	sessilin A	antifungal,surfactant	57	Cond Starter~AMP bind~PCP~Cond Dual~AMP bind~PCP~Cond Dual~AMP bind~PCP~Cond Dual~AMP bind~PCP~Cond Dual~AMP bind~PCP~Cond Dual~AMP bind~PCP~Cond Dual~AMP bind~PCP~Cond Dual~AMP bind~PCP~Cond Dual~AMP bind~PCP~Cond Dual~AMP bind~PCP~Cond Dual~AMP bind~PCP~Cond Dual~AMP bind~PCP~Cond Dual~AMP bind~PCP~Cond Dual~AMP bind~PCP~Cond Dual~AMP bind~PCP~Cond LCL~AMP bind~PCP~Cond LCL~AMP bind~PCP~Cond Du…
BGC0000427	NRPS	other NRPS	-	6461	complete prediction	Bacteria:Terrabacteria group:Cyanobacteria/Melainabacteria group:Cyanobacteria:Nostocales:Nostocaceae:Trichormus:Trichormus variabilis:Trichormus variabilis ATCC 29413	Enzymatic assays,Heterologous expression	shinorine;4-deoxygadusol;mycosporine glycine	antioxidant,UV protective	5	AMP bind~PCP~ATP-grasp 3~Methyltransf 3~DHQ synthase
BGC0000429	NRPS+modular PKS	Cyclic depsipeptide+other PKS	+	63172	locaed at contig edge	Bacteria:Terrabacteria group:Actinomycetota:Actinomycetes:Streptomycetales:Streptomycetaceae:Streptomyces:unclassified Streptomyces:Streptomyces sp. Acta 2897	Heterologous expression	skyllamycin A;skyllamycin B	-	55	AT~PP bind~Itr KS~Itr KS~t2fas~Abhydrolase 6~PF00561~t2fas~PP bind~KR~Cond Starter~AMP bind~PCP~Cond LCL~AMP bind~PCP~Cond LCL~AMP bind~PCP~Cond LCL~AMP bind~PCP~Epimerization~TIGR01720~NRPS-COM Nterm~Cglyc~AMP bind~PCP~Cond LCL~AMP bind~PCP~Cond LCL~AMP bind~PCP~Cond LCL~AMP bind~PCP~Epimerization~TIGR01720~NRPS-COM Nterm~Cglyc~AMP bind~PCP~Cond LCL~AMP bind~PCP~Epimerization~TIGR01720~Cglyc~AMP…
BGC0000433	NRPS	Other lipopeptide	mixed	38374	locaed at contig edge	Bacteria:Terrabacteria group:Bacillota:Bacilli:Bacillales:Bacillaceae:Bacillus:Bacillus subtilis group:Bacillus amyloliquefaciens group:Bacillus velezensis:Bacillus velezensis FZB42	Knock-out studies	surfactin	antibacterial,surfactant	34	ADH N~ADH zinc N~Cond Starter~AMP bind~PCP~Cond LCL~AMP bind~PCP~Cond LCL~AMP bind~PCP~Epimerization~TIGR01720~NRPS-COM Nterm~Cond DCL~AMP bind~PCP~Cond LCL~AMP bind~PCP~Cond LCL~AMP bind~PCP~Epimerization~TIGR01720~NRPS-COM Nterm~Cond DCL~AMP bind~PCP~TE~TE~Aminotran 1 2~Aminotran 1 2~ACPS
BGC0000439	NRPS	Ca+-dependent lipopeptide	mixed	74496	locaed at contig edge	Bacteria:Terrabacteria group:Actinomycetota:Actinomycetes:Pseudonocardiales:Pseudonocardiaceae:Saccharomonospora:Saccharomonospora piscinae	Heterologous expression	taromycin A	antibacterial,surfactant	65	ER~CAL~Acyl-CoA dh N~Acyl-CoA dh M~Acyl-CoA dh 1~Acyl-CoA dh M~Acyl-CoA dh 1~ACP~Cond Starter~AMP bind~PCP~Cond LCL~AMP bind~PCP~Epimerization~TIGR01720~Cond DCL~AMP bind~PCP~Cond LCL~AMP bind~PCP~Cond LCL~AMP bind~PCP~Cond DCL~AMP bind~PCP~Cond LCL~AMP bind~PCP~Cond LCL~AMP bind~PCP~Epimerization~TIGR01720~Cond DCL~AMP bind~PCP~Cond LCL~AMP bind~PCP~Cond LCL~AMP bind~PCP~Epimerization~TIGR01720~…
BGC0000440	NRPS	Glycopeptide	+	74035	locaed at contig edge	Bacteria:Terrabacteria group:Actinomycetota:Actinomycetes:Micromonosporales:Micromonosporaceae:Actinoplanes:Actinoplanes teichomyceticus	Enzymatic assays	teicoplanin	antibacterial	52	KR~ATP-grasp~Dala Dala lig N~Dala Dala lig C~ATP-grasp 3~Glyco transf 28~Glyco tran 28 C~AMP bind~PCP~Cglyc~AMP bind~PCP~Epimerization~TIGR01720~Cglyc~AMP bind~PCP~NRPS-COM Nterm~Cglyc~AMP bind~PCP~Epimerization~TIGR01720~Cglyc~AMP bind~PCP~Epimerization~TIGR01720~Cglyc~AMP bind~PCP~NRPS-COM Nterm~Cglyc~AMP bind~PCP~X~TE~PIG-L~p450~p450~p450~Trp halogenase~p450~Glyco transf 28~CAL~Chal sti synt N…
BGC0000442	NRPS	other NRPS	mixed	8303	complete prediction	Eukaryota:Opisthokonta:Fungi:Dikarya:Ascomycota:saccharomyceta:Pezizomycotina:leotiomyceta:Eurotiomycetes:Eurotiomycetidae:Eurotiales:Aspergillaceae:Aspergillus:Aspergillus subgen. Nidulantes:Aspergillus nidulans:Aspergillus nidulans FGSC A4	Knock-out studies,Heterologous expression,Gene expression correlated with compound production	terrequinone A	cytotoxic	5	AMP bind~PP bind~TE~dmat~Aminotran 1 2
BGC0000445	NRPS	Cyclic depsipeptide	mixed	51522	locaed at contig edge	Bacteria:Terrabacteria group:Actinomycetota:Actinomycetes:Micromonosporales:Micromonosporaceae:Micromonospora:unclassified Micromonospora:Micromonospora sp. ML1	Knock-out studies,Heterologous expression	thiocoraline	cytotoxic,antibacterial	38	LmbU~Aminotran 1 2~KR~p450~AMP bind~AMP bind~PCP~AMP bind~ACP~TE~TE~Cond Starter~AMP bind~PCP~Epimerization~TIGR01720~Cglyc~AMP bind~PCP~Cond LCL~AMP bind~nMT~PCP~Cond LCL~AMP bind~nMT~PCP~TE~PIG-L~AMP bind~PCP~Cond LCL~AMP bind~PCP~Cond LCL~AMP bind~PCP~TE
BGC0000446	NRPS	Pyrrolobenzodiazepine	mixed	18474	locaed at contig edge	Bacteria:Pseudomonadota:Gammaproteobacteria:Enterobacterales:Enterobacteriaceae:Klebsiella/Raoultella group:Klebsiella:Klebsiella oxytoca	Gene expression correlated with compound production	tilivalline;9-deoxy tilivalline;dihydroxy tilivalline;dehydro tilivalline;dihydroxy-dehydro tilivalline	cytotoxic,enterotoxic	8	GST N 3~KR~AMP bind~PCP~Cond LCL~AMP bind~PCP~TD
BGC0000447	NRPS	Other lipopeptide	+	60922	locaed at contig edge	Bacteria:Pseudomonadota:Gammaproteobacteria:Pseudomonadales:Pseudomonadaceae:Pseudomonas:Pseudomonas fluorescens group:Pseudomonas costantinii	Knock-out studies	tolaasin I;tolaasin F	antifungal	57	Cond Starter~AMP bind~PCP~Cond Dual~AMP bind~PCP~Cond Dual~AMP bind~PCP~Cond Dual~AMP bind~PCP~Cond Dual~AMP bind~PCP~Cond Dual~AMP bind~PCP~Cond Dual~AMP bind~PCP~Cond Dual~AMP bind~PCP~Cond Dual~AMP bind~PCP~PCP~Cond Dual~AMP bind~PCP~Cond Dual~AMP bind~PCP~Cond Dual~AMP bind~PCP~Cond Dual~AMP bind~PCP~Cond Dual~AMP bind~PCP~Cond Dual~AMP bind~PCP~Cond LCL~AMP bind~PCP~Cond LCL~AMP bind~PCP~Con…
BGC0000453	NRPS	Cyclic depsipeptide	mixed	37802	locaed at contig edge	Bacteria:Terrabacteria group:Actinomycetota:Actinomycetes:Streptomycetales:Streptomycetaceae:Streptomyces:Streptomyces tsusimaensis	Knock-out studies	valinomycin	insecticidal,cytotoxic,antifungal,antibacterial,antiviral	18	PhyH~PF04055~TE~AMP bind~KR~PP bind~Cond LCL~AMP bind~PCP~Epimerization~Cond DCL~CAL~KR~PCP~Cond LCL~AMP bind~PCP~TE
BGC0000459	NRPS+modular PKS	Cyclic depsipeptide+Trans-AT type I	mixed	99953	complete prediction	Bacteria:Terrabacteria group:Actinomycetota:Actinomycetes:Streptomycetales:Streptomycetaceae:Streptomyces:Streptomyces griseoviridis	Knock-out studies	griseoviridin;fijimycin A	antifungal,antibacterial	80	Aminotran 4~Cond Starter~AMP bind~PCP~Cond LCL~AMP bind~PCP~Epimerization~TIGR01720~NRPS-COM Cterm~TE~PP bind~AMP bind~DegT DnrJ EryC1~ECH~Cond DCL~AMP bind~nMT~PCP~Cond LCL~AMP bind~nMT~PCP~Cond LCL~AMP bind~PCP~Cond LCL~AMP bind~nMT~PCP~TE~Cond DCL~AMP bind~PCP~Epimerization~TIGR01720~DXP synthase N~p450~PP~Trans-AT KS~DHt~KR~PP~Trans-AT KS~DHt~DH~KR~PP~Cond LCL~AMP bind~PCP~Hyb KS~DH2~KR~ACP~T…
BGC0000464	NRPS	Cyclic depsipeptide	+	94385	complete prediction	Bacteria:Pseudomonadota:Gammaproteobacteria:Enterobacterales:Morganellaceae:Xenorhabdus:Xenorhabdus doucetiae	Knock-out studies,Gene expression correlated with compound production	xenoamicin A;xenoamicin B	antiparasidal,antiplasmodial	85	Cond Starter~AMP bind~PCP~Cond LCL~AMP bind~PCP~Cond Dual~AMP bind~PCP~Cond LCL~AMP bind~PCP~Cond Dual~AMP bind~PCP~Cond LCL~AMP bind~PCP~Cond Dual~AMP bind~PCP~Cond LCL~AMP bind~PCP~Cond Dual~AMP bind~PCP~Cond LCL~AMP bind~PCP~Cond Dual~AMP bind~PCP~Cond LCL~AMP bind~PCP~Cond LCL~AMP bind~PCP~TE~TE~Beta elim lyase~Cond Starter~AMP bind~PCP~Cond LCL~AMP bind~PCP~Cond Dual~AMP bind~PCP~Cond LCL~AM…
BGC0000465	NRPS	other NRPS	-	10043	complete prediction	Bacteria:Pseudomonadota:Gammaproteobacteria:Enterobacterales:Morganellaceae:Xenorhabdus:Xenorhabdus nematophila:Xenorhabdus nematophila ATCC 19061	Knock-out studies	xenortide A;xenortide B;xenortide C;xenortide D	cytotoxic	8	Cond LCL~AMP bind~nMT~PCP~Cond LCL~AMP bind~nMT~PCP
BGC0000631	TPS	-	mixed	27682	complete prediction	Eukaryota:Opisthokonta:Fungi:Dikarya:Ascomycota:saccharomyceta:Pezizomycotina:leotiomyceta:sordariomyceta:Leotiomycetes:Helotiales:Sclerotiniaceae:Botrytis:Botrytis cinerea:Botrytis cinerea B05.10	Knock-out studies	botcinin H;botcinin I;botcinin J;cinbotolide D;botcinin K	-	5	p450~p450~Terpene synth C~p450~KR
BGC0000646	TPS	-	+	4667	locaed at contig edge	Bacteria:environmental samples:uncultured bacterium	Heterologous expression	β-carotein	antioxidant	2	Lycopene cycl~phytoene synt
BGC0000654	TPS	-	mixed	36363	locaed at contig edge	Bacteria:Terrabacteria group:Actinomycetota:Actinomycetes:Streptomycetales:Streptomycetaceae:Streptomyces:unclassified Streptomyces:Streptomyces sp. Tu6071	Knock-out studies,Heterologous expression	phenalinolactone A	antibacterial	23	DegT DnrJ EryC1~NAD bind 4~Polysacc synt 2~RmlD sub bind~Abhydrolase 6~PF00561~terpene cyc~p450~p450~PP bind~ksIII~Acyl-CoA dh N~Acyl-CoA dh M~Acyl-CoA dh 1~AMP bind~DXP synthase N~adh short~adh short C2~p450~MGT~RmlD sub bind~dTDP sugar isom~p450
BGC0000657	TPS	-	+	1194	locaed at contig edge	Bacteria:Terrabacteria group:Cyanobacteria/Melainabacteria group:Cyanobacteria:Pseudanabaenales:Pseudanabaenaceae:Pseudanabaena:unclassified Pseudanabaena:Pseudanabaena sp. dqh15	Gene expression correlated with compound production	2-methylisoborneol	flavor,odorous metabolite	1	Terpene synth C
BGC0000661	TPS	-	-	2262	complete prediction	Bacteria:Terrabacteria group:Cyanobacteria/Melainabacteria group:Cyanobacteria:Nostocales:Nostocaceae:Nostoc:Nostoc punctiforme:Nostoc punctiforme PCC 73102	Enzymatic assays	geosmin	flavor,odorous metabolite	1	Terpene synth C
BGC0000665	TPS	-	mixed	9738	locaed at contig edge	Bacteria:Terrabacteria group:Actinomycetota:Actinomycetes:Streptomycetales:Streptomycetaceae:Streptomyces:unclassified Streptomyces:Streptomyces sp. HKI0576	Knock-out studies,Enzymatic assays,Heterologous expression	xiamycin	cytotoxic,antiviral	2	DXP synthase N~p450
BGC0000666	TPS	-	mixed	14678	locaed at contig edge	Bacteria:Terrabacteria group:Actinomycetota:Actinomycetes:Streptomycetales:Streptomycetaceae:Streptomyces:unclassified Streptomyces:Streptomyces sp. SCSIO 02999	Knock-out studies,Enzymatic assays	xiamycin A	cytotoxic,antibacterial,antiviral	3	ADH zinc N~DXP synthase N~p450
BGC0000668	TPS	-	-	3124	locaed at contig edge	Bacteria:Terrabacteria group:Cyanobacteria/Melainabacteria group:Cyanobacteria:Nostocales:Hapalosiphonaceae:Hapalosiphon:Hapalosiphon welwitschii:Hapalosiphon welwitschii UTEX B 1830	Enzymatic assays,Heterologous expression	12-epi-hapalindole C isonitrile;12-epi-hapalindole E;12-epi-fischerindole U isonitrile;fischerindole L;12-epi-fischerindole I isonitrile;welwitindolinone A isonitrile;welwitindolinone B isothiocyanate;welwitindolinone C isothiocyanate;N-methylwelwitindolinone C isothiocyanate;N-methylwelwitinsolinone C isonitrile;3-epi-welwitindolinone B isothiocyanate;3-(Z-2'-isocyanoethenyl)-indole	cytotoxic,antifungal,antibacterial	2	DXP synthase N~orf2 PTase
BGC0000669	TPS	-	mixed	34330	complete prediction	Eukaryota:Viridiplantae:Streptophyta:Streptophytina:Embryophyta:Tracheophyta:Euphyllophyta:Spermatophyta:Magnoliopsida:Mesangiospermae:eudicotyledons:Gunneridae:Pentapetalae:rosids:malvids:Brassicales:Brassicaceae:Camelineae:Arabidopsis:Arabidopsis thaliana	Heterologous expression,Gene expression correlated with compound production	marneral	-	3	p450~p450~terpene cyc
BGC0000670	TPS	-	mixed	12964	complete prediction	Eukaryota:Viridiplantae:Streptophyta:Streptophytina:Embryophyta:Tracheophyta:Euphyllophyta:Spermatophyta:Magnoliopsida:Mesangiospermae:eudicotyledons:Gunneridae:Pentapetalae:rosids:malvids:Brassicales:Brassicaceae:Camelineae:Arabidopsis:Arabidopsis thaliana	Knock-out studies,Heterologous expression,Gene expression correlated with compound production	thalianol;thaliandiol	-	3	p450~p450~p450
BGC0000676	TPS	-	mixed	12609	locaed at contig edge	Eukaryota:Opisthokonta:Fungi:Dikarya:Ascomycota:saccharomyceta:Pezizomycotina:leotiomyceta:dothideomyceta:Dothideomycetes:Pleosporomycetidae:Pleosporales:Pleosporineae:Pleosporaceae:Neocamarosporium:Neocamarosporium betae	Heterologous expression	aphidicolin;aphidicolan-16β-ol;3-deoxyaphidicolin;17-deoxyaphidicolin	inhibitor	3	fung ggpps~p450~p450
BGC0000677	TPS	-	+	2824	locaed at contig edge	Bacteria:Terrabacteria group:Actinomycetota:Actinomycetes:Streptomycetales:Streptomycetaceae:Streptomyces:Streptomyces violaceusniger group:Streptomyces melanosporofaciens	Knock-out studies,Enzymatic assays,Heterologous expression	cyclooctatin	antiprotozoal,antibacterial,inhibitor	2	p450~p450
BGC0000893	NRPS	other NRPS	mixed	19788	complete prediction	Bacteria:Terrabacteria group:Actinomycetota:Actinomycetes:Streptomycetales:Streptomycetaceae:Streptomyces:Streptomyces venezuelae:Streptomyces venezuelae ATCC 10712	Knock-out studies,Enzymatic assays,Heterologous expression,Gene expression correlated with compound production	chloramphenicol	antibacterial,antiviral	7	ACPS~AMP bind~PP bind~TD~KR~AMP bind~Trp halogenase
BGC0000921	NRPS+modular PKS	other NRPS+other PKS	mixed	15706	complete prediction	Bacteria:Pseudomonadota:Gammaproteobacteria:Pseudomonadales:Pseudomonadaceae:Pseudomonas:Pseudomonas putida group:Pseudomonas putida	Knock-out studies,Heterologous expression	promysalin	antibacterial	8	Asn synthase~GATase 7~PP bind~PP bind~AMP bind~PCP~Itr KS~AMP bind
BGC0000950	NRPS	Uridylpeptide	mixed	31006	locaed at contig edge	Bacteria:Terrabacteria group:Actinomycetota:Actinomycetes:Streptomycetales:Streptomycetaceae:Streptomyces:unclassified Streptomyces:Streptomyces sp. DSM 5940	Heterologous expression	napsamycin A;napsamycin B;napsamycin C;napsamycin D;mureidomycin A;mureidomycin B	antibacterial	15	PP bind~Cond LCL~AMP bind~PCP~Cond LCL~ACP~AMP bind~PCP~Dala Dala lig C~ATP-grasp 3~Beta elim lyase~AMP bind~Cond LCL~Aminotran 3~AMP bind
BGC0000954	NRPS+modular PKS	other NRPS+Modular type I	mixed	70839	locaed at contig edge	Bacteria:Pseudomonadota:delta/epsilon subdivisions:Deltaproteobacteria:Myxococcales:Sorangiineae:Polyangiaceae:Chondromyces:Chondromyces crocatus	Knock-out studies	ajudazol A	antifungal	63	Hyb KS~AT~DH~ER~KR~PP~Hyb KS~AT~KR~PP~Hyb KS~AT~DH~KR~PP~Hyb KS~AT~DH~ER~KR~PP~Heterocyclization~AMP bind~PP bind~Hyb KS~AT~DH2~ER~KR~ACP~Hyb KS~AT~KR~PP~Hyb KS~AT~PP~Hyb KS~AT~DH2~KR~PP~Hyb KS~AT~DH~PP~TE~p450~p450~ACP~Mod KS~AT~AT~oMT~PP~Cond LCL~AMP bind~nMT~PCP~Hyb KS~AT~KR~PP
BGC0000955	NRPS+modular PKS	other NRPS+Modular type I	+	24436	locaed at contig edge	Bacteria:Pseudomonadota:delta/epsilon subdivisions:Deltaproteobacteria:Myxococcales:Cystobacterineae:Myxococcaceae:Myxococcus:Myxococcus xanthus	Knock-out studies,Heterologous expression	althiomycin	antibacterial	22	AMP bind~PCP~Heterocyclization~AMP bind~PP bind~Cond LCL~AMP bind~PCP~Epimerization~Heterocyclization~AMP bind~PP bind~Epimerization~Cond DCL~AMP bind~PCP~Hyb KS~AT~PCP~TE~Abhydrolase 6~PF00561
BGC0000956	NRPS+modular PKS	Beta-lactam+Type II	+	18641	locaed at contig edge	Bacteria:Pseudomonadota:Gammaproteobacteria:Enterobacterales:Erwiniaceae:Pantoea:Pantoea agglomerans group:Pantoea agglomerans	Enzymatic assays,Heterologous expression	andrimid	antibacterial	13	KR~Itr KS~AMP bind~AMP bind~PP bind~PF07366~Trans-AT KS~PCP~Trans-AT KS~PP bind~Cond LCL~AMP bind~PCP
BGC0000958	NRPS+modular PKS	Cyclic depsipeptide+Modular type I	mixed	22372	complete prediction	Bacteria:Terrabacteria group:Actinomycetota:Actinomycetes:Streptomycetales:Streptomycetaceae:Streptomyces:unclassified Streptomyces:Streptomyces sp. S4	Knock-out studies,Enzymatic assays,Heterologous expression,Gene expression correlated with compound production	antimycin	cytotoxic,antifungal	16	Cond LCL~Cond Starter~AMP bind~PCP~Cond LCL~CAL~KR~PCP~Hyb KS~AT~PCP~TE~ER~AMP bind~PP bind~KR
BGC0000959	NRPS+modular PKS	other NRPS+Iterative type I	mixed	33732	complete prediction	Eukaryota:Opisthokonta:Fungi:Dikarya:Ascomycota:saccharomyceta:Pezizomycotina:leotiomyceta:Eurotiomycetes:Eurotiomycetidae:Eurotiales:Aspergillaceae:Aspergillus:Aspergillus subgen. Nidulantes:Aspergillus nidulans:Aspergillus nidulans FGSC A4	Enzymatic assays,Heterologous expression	aspyridone A;aspyridone B	cytotoxic	16	p450~ER~p450~Itr KS~AT~DH~cMT~KR~PP~Cond LCL~AMP bind~PP bind~TD~Acyl-CoA dh N~Acyl-CoA dh M~Acyl-CoA dh 1
BGC0000963	NRPS+modular PKS	Glycopeptide+Modular type I	mixed	75276	locaed at contig edge	Bacteria:Terrabacteria group:Actinomycetota:Actinomycetes:Streptomycetales:Streptomycetaceae:Streptomyces:Streptomyces verticillus	Knock-out studies,Heterologous expression	bleomycin	cytotoxic	55	AMP bind~PCP~TE~PCP~Cond LCL~AMP bind~PCP~Cond LCL~AMP bind~nMT~PCP~Cond LCL~PP bind~Cond LCL~AMP bind~PCP~Cond DCL~AMP bind~PCP~Cond LCL~AMP bind~PCP~Hyb KS~AT~cMT~KR~PCP~Cond LCL~AMP bind~PP bind~CAL~PP~Cond LCL~AMP bind~PCP~Cond DCL~AMP bind~PCP~Cond DCL~Asn synthase~GATase 7~Cond LCL~AMP bind~PCP~Heterocyclization~AMP bind~PCP~Heterocyclization~AMP bind~PP bind~Cond DCL~Glyco transf 9~Carbam …
BGC0000964	NRPS+modular PKS	Cyclic depsipeptide+Trans-AT type I	-	36018	complete prediction	Bacteria:Pseudomonadota:Betaproteobacteria:Burkholderiales:Burkholderiaceae:Burkholderia:pseudomallei group:Burkholderia thailandensis:Burkholderia thailandensis E264	Gene expression correlated with compound production	burkholdac A;burkholdac B	cytotoxic	35	TE~Cond DCL~PCP~TE~APH~Acyl-CoA dh N~Acyl-CoA dh M~Acyl-CoA dh 1~Hyb KS~KR~PCP~Epimerization~Cond LCL~AMP bind~PCP~Cond Dual~AMP bind~PCP~Epimerization~Cond DCL~AMP bind~PCP~Hyb KS~DHt~KR~PP~Hyb KS~DH~KR~PP~CAL~PP bind~Heterocyclization~AMP bind~PP bind
BGC0000965	modular PKS	Iterative type I+Enediyne type I	mixed	59226	locaed at contig edge	Bacteria:Terrabacteria group:Actinomycetota:Actinomycetes:Streptomycetales:Streptomycetaceae:Streptomyces:Streptomyces griseus group:Streptomyces albovinaceus subgroup:Streptomyces globisporus	Knock-out studies	C-1027	cytotoxic,antibacterial	21	Trp halogenase~Neocarzinostat~Aminotran 1 2~PF00561~AMP bind~dTDP sugar isom~MGT~NAD bind 4~AMP bind~Abhydrolase 6~Cond LCL~PCP~AMP bind~p450~Acyl-CoA dh N~KR~p450~Enediyne-KS~AT~KR~DH
BGC0000967	NRPS+modular PKS	other NRPS+Trans-AT type I	+	148229	locaed at contig edge	Bacteria:Nitrospinae/Tectomicrobia group:Candidatus Tectomicrobia:Candidatus Entotheonella:environmental samples:uncultured Candidatus Entotheonella sp.	Enzymatic assays	calyculin A;phosphocalyculin A;calyculinamide A;dephosphonocalyculin A	cytotoxic	143	AT~PP bind~Enediyne-KS~ECH~ECH~APH~AMP bind~PCP~nMT~Trans-AT KS~Trans-AT docking~PP bind~Trans-AT KS~Trans-AT docking~KR~PP bind~Trans-AT KS~Trans-AT docking~PP bind~Cond LCL~AMP bind~PCP~Trans-AT KS~Trans-AT docking~DH2~KR~cMT~ACP~ACP~ER~Trans-AT KS~Trans-AT docking~ACP~Trans-AT KS~PP bind~Trans-AT docking~ACP~Heterocyclization~Heterocyclization~AMP bind~PP bind~Trans-AT KS~Trans-AT docking~PP~T…
BGC0000968	NRPS+modular PKS	other NRPS+Iterative type I	mixed	23453	locaed at contig edge	Eukaryota:Opisthokonta:Fungi:Dikarya:Ascomycota:saccharomyceta:Pezizomycotina:leotiomyceta:Eurotiomycetes:Eurotiomycetidae:Eurotiales:Aspergillaceae:Penicillium:Penicillium expansum	Gene expression correlated with compound production	chaetoglobosin A;chaetoglobosin C	cytotoxic	13	ER~Itr KS~AT~DH~cMT~KR~PP~Cond LCL~AMP bind~PP bind~TD~p450~p450
BGC0000969	NRPS+modular PKS	Cyclic depsipeptide+Modular type I	+	38707	locaed at contig edge	Bacteria:Pseudomonadota:delta/epsilon subdivisions:Deltaproteobacteria:Myxococcales:Sorangiineae:Polyangiaceae:Chondromyces:Chondromyces crocatus	Knock-out studies	chondramide A	cytotoxic	33	ACP~Hyb KS~AT~AT~DH2~KR~PP~Hyb KS~AT~DH~KR~ACP~Hyb KS~AT~DH~ER~KR~PP~Cond LCL~AMP bind~PCP~Cond LCL~AMP bind~nMT~PCP~Epimerization~TIGR01720~Cond DCL~AMP bind~PCP~TE~Trp halogenase~PPDK N
BGC0000970	NRPS+modular PKS	other NRPS+Modular type I	mixed	43626	locaed at contig edge	Bacteria:Pseudomonadota:delta/epsilon subdivisions:Deltaproteobacteria:Myxococcales:Sorangiineae:Polyangiaceae:Chondromyces:Chondromyces crocatus	Knock-out studies	chondrochloren A	antifungal,antibacterial	38	p450~PF04055~Trp halogenase~CAL~ACP~Hyb KS~AT~DH~ER~KR~PP~Hyb KS~AT~DH2~KR~PP~Hyb KS~AT~DH2~PP~Hyb KS~AT~DH~KR~PP~Hyb KS~AT~KR~PCP~PP bind~Acyl-CoA dh N~Acyl-CoA dh M~Acyl-CoA dh 1~FkbH~Cond LCL~AMP bind~PCP~TE
BGC0000971	NRPS+modular PKS	other NRPS+Modular type I	+	24454	locaed at contig edge	Bacteria:Terrabacteria group:Actinomycetota:Actinomycetes:Streptomycetales:Streptomycetaceae:Streptomyces:Streptomyces cinnabarigriseus	Knock-out studies	cinnabaramide A	cytotoxic	19	CAL~fabH~AMP bind~Aminotran 4~p450~ACP~Hyb KS~AT~AT~PP~Cond LCL~AMP bind~PCP~Trans-AT KS~Trans-AT docking~p450~Abhydrolase 6~PF00561~ER
BGC0000972	NRPS+modular PKS	other NRPS+Modular type I+Trans-AT type I	mixed	50221	locaed at contig edge	Bacteria:Pseudomonadota:Gammaproteobacteria:Enterobacterales:Enterobacteriaceae:Escherichia:Escherichia coli	Knock-out studies,Heterologous expression	N-myristoyl-D-asparagine;cis-7-tetradecenoyl-D-asparagine;(R)-N1-((S)-5-oxohexan-2-yl)-2-tetradecanamidosuccinamide	other,antibacterial	40	TE~Hyb KS~Cond Starter~AMP bind~PP bind~Hyb KS~PCP~Heterocyclization~AMP bind~PCP~Cond LCL~AMP bind~PCP~Heterocyclization~AMP bind~PCP~Hyb KS~AT~PCP~AMP bind~Cond LCL~AMP bind~PCP~AT~Acyl-CoA dh N~Acyl-CoA dh M~Acyl-CoA dh 1~PP bind~Hyb KS~PP bind~Cond DCL~AMP bind~PCP~Hyb KS~AT~KR~DH2~ER~PCP~ACPS
BGC0000973	NRPS+modular PKS	other NRPS+Modular type I	mixed	45557	locaed at contig edge	Bacteria:Terrabacteria group:Actinomycetota:Actinomycetes:Streptomycetales:Streptomycetaceae:Streptomyces:unclassified Streptomyces:Streptomyces sp. CS40	Knock-out studies	collismycin A	antifungal,antibacterial,neuroprotective	26	Pkinase~Aminotran 3~AMP bind~AMP bind~PP bind~DegT DnrJ EryC1~Hyb KS~AT~PCP~Heterocyclization~AMP bind~PCP~NRPS-COM Cterm~NRPS-COM Nterm~Cond DCL~AMP bind~PCP~Acyl-CoA dh N~Acyl-CoA dh M~Acyl-CoA dh 1~TE~p450~AMP bind~nMT~PCP~Cond LCL
BGC0000975	NRPS+modular PKS	other NRPS+other PKS	+	40308	locaed at contig edge	Bacteria:Terrabacteria group:Cyanobacteria/Melainabacteria group:Cyanobacteria:Nostocales:Nostocaceae:Nostoc:unclassified Nostoc:Nostoc sp. ATCC 53789	Enzymatic assays	cryptophycin-327	cytotoxic,antifungal	35	CAL~PCP~Hyb KS~AT~DH~cMT~KR~PP~Hyb KS~AT~KR~PP~Hyb KS~AT~DH2~KR~PP~Cond LCL~AMP bind~nMT~PCP~Epimerization~TIGR01720~NRPS-COM Cterm~NRPS-COM Nterm~Cond DCL~AMP bind~PCP~Cond LCL~CAL~KR~PCP~TE~p450~Trp halogenase
BGC0000976	NRPS+modular PKS	other NRPS+Modular type I	-	63063	locaed at contig edge	Bacteria:Terrabacteria group:Cyanobacteria/Melainabacteria group:Cyanobacteria:Oscillatoriophycideae:Oscillatoriales:Oscillatoriaceae:Moorena:Moorena producens:Moorena producens 3L	Enzymatic assays,Gene expression correlated with compound production	curacin A	antitubulin	57	Hyb KS~AT~KR~ACP~TE~Hyb KS~AT~oMT~KR~PP~Hyb KS~AT~DH2~ER~KR~PP~Hyb KS~AT~DH2~cMT~KR~PP~Hyb KS~AT~KR~PP~Hyb KS~AT~DH~ER~KR~PP~Hyb KS~AT~KR~PP~ECH~ER~Trans-AT KS~AT~DH2~PP~Heterocyclization~AMP bind~PCP~ECH~Chal sti synt N~Itr KS~PP bind~GNAT~ACP~Hyb KS~AT~Hal~ACP beta~ACP beta~ACP beta
BGC0000983	NRPS+modular PKS	other NRPS+Iterative type I	mixed	23400	complete prediction	Eukaryota:Opisthokonta:Fungi:Dikarya:Ascomycota:saccharomyceta:Pezizomycotina:leotiomyceta:Eurotiomycetes:Eurotiomycetidae:Eurotiales:Aspergillaceae:Aspergillus:Aspergillus subgen. Fumigati:Aspergillus clavatus:Aspergillus clavatus NRRL 1	Knock-out studies	cytochalasin E;cytochalasin K	cytotoxic,inhibitor	15	Itr KS~AT~DH~cMT~KR~PP~Cond LCL~AMP bind~PCP~TD~p450~Abhydrolase 6~Peptidase S9~ER~p450
BGC0000993	NRPS+modular PKS	Cyclic depsipeptide+Modular type I	+	35487	locaed at contig edge	Bacteria:Pseudomonadota:Betaproteobacteria:Neisseriales:Chromobacteriaceae:Chromobacterium group:Chromobacterium:Chromobacterium violaceum	Knock-out studies,Enzymatic assays,Heterologous expression	FR901228	-	36	Aminotran 1 2~CAL~PP bind~Heterocyclization~AMP bind~PP bind~Hyb KS~DH~KR~PP~Hyb KS~DHt~KR~PP~Cond LCL~AMP bind~PCP~Epimerization~TIGR01720~Cond DCL~AMP bind~PCP~Epimerization~TIGR01720~NRPS-COM Nterm~Cond DCL~AMP bind~PCP~Cond DCL~PP bind~TE~Acyl-CoA dh N~Acyl-CoA dh M~Acyl-CoA dh 1~APH~TE
BGC0001003	NRPS+modular PKS	Other lipopeptide+Modular type I	mixed	56248	locaed at contig edge	Bacteria:Terrabacteria group:Actinomycetota:Actinomycetes:Streptomycetales:Streptomycetaceae:Kitasatospora:Kitasatospora aureofaciens	Knock-out studies	α-lipomycin	antibacterial	45	MGT~NAD bind 4~Cond LCL~PCP~AT~PP~Mod KS~AT~KR~PP~Docking Cterm~Docking Nterm~Mod KS~AT~DH~KR~ACP~Mod KS~AT~DH~KR~ACP~Docking Cterm~Docking Nterm~Mod KS~AT~DH~KR~ACP~Mod KS~AT~DH~KR~PP~Docking Cterm~Mod KS~AT~DH~KR~ACP~Mod KS~AT~ACP~TE~NAD bind 4
BGC0001004	modular PKS	Modular type I	mixed	92230	complete prediction	Bacteria:Terrabacteria group:Actinomycetota:Actinomycetes:Streptomycetales:Streptomycetaceae:Streptomyces:unclassified Streptomyces:Streptomyces sp. SCSIO 01127	Knock-out studies,Enzymatic assays	lobophorin B	cytotoxic,antibacterial	80	p450~Aminotran 5~MGT~Docking Nterm~Mod KS~AT~DH~ER~KR~PP~Mod KS~AT~DH~KR~ACP~Docking Cterm~TE~MGT~MGT~PP bind~FkbH~fabH~Docking Nterm~Mod KS~AT~KR~ACP~Mod KS~AT~DH~KR~ACP~Docking Cterm~Docking Nterm~Mod KS~AT~DH~KR~ACP~Mod KS~AT~DH~KR~ACP~Mod KS~AT~DH~KR~ACP~Mod KS~AT~DH~KR~PP~Hyb KS~AT~ACP~Mod KS~AT~DH~KR~PP~Mod KS~AT~DH~KR~ACP~Mod KS~AT~DH~KR~PP~Docking Cterm~DegT DnrJ EryC1~CaiA~Acyl-CoA dh N~…
BGC0001006	NRPS+modular PKS	other NRPS+other PKS	mixed	18913	complete prediction	Bacteria:Terrabacteria group:Actinomycetota:Actinomycetes:Micromonosporales:Micromonosporaceae:Salinispora:Salinispora tropica:Salinispora tropica CNB-440	Knock-out studies	lymphostin;neolymphostinol B;lymphostinol;neolymphostin B	immunosuppressive,inhibitor	10	oMT~CAL~ACP~Mod KS~AT~ACP~TD~Asn synthase~GATase 7~CBM 48
BGC0001010	NRPS+modular PKS	other NRPS+Modular type I	+	35992	locaed at contig edge	Bacteria:Pseudomonadota:delta/epsilon subdivisions:Deltaproteobacteria:Myxococcales:Cystobacterineae:Archangiaceae:Melittangium:Melittangium lichenicola	Heterologous expression	melithiazol A	cytotoxic,antifungal	29	Glycos transf 2~NAD bind 4~Hyb KS~AT~PP~Heterocyclization~AMP bind~PP bind~Heterocyclization~AMP bind~PCP~Hyb KS~AT~DH2~KR~PP~Hyb KS~AT~oMT~KR~PP~Hyb KS~AT~oMT~PP~Cond LCL~A-OX~PCP~TE
BGC0001014	NRPS+modular PKS	NRP siderophore+Modular type I+Iterative type I	mixed	36632	complete prediction	Bacteria:Pseudomonadota:Betaproteobacteria:Burkholderiales:Burkholderiaceae:Ralstonia:Ralstonia solanacearum:Ralstonia solanacearum GMI1000	Knock-out studies,Enzymatic assays,Heterologous expression	micacocidin	antibacterial,siderophore	25	TE~ACPS~CAL~PP~Hyb KS~AT~KR~PP~Heterocyclization~AMP bind~cMT~PCP~Heterocyclization~PP~Hyb KS~cMT~KR~ACP~ACP~Heterocyclization~Heterocyclization~AMP bind~cMT~PCP~TE
BGC0001017	NRPS+modular PKS	other NRPS+Modular type I	mixed	54457	locaed at contig edge	Bacteria:Terrabacteria group:Cyanobacteria/Melainabacteria group:Cyanobacteria:Oscillatoriophycideae:Chroococcales:Microcystaceae:Microcystis:Microcystis aeruginosa:Microcystis aeruginosa PCC 7806	Knock-out studies	microcystin LR	cytotoxic,inhibitor	47	oMT~AMP bind~PCP~Hyb KS~AT~cMT~KR~PP~Hyb KS~AT~PP bind~cMT~Aminotran 3~Cond LCL~AMP bind~PCP~Cond LCL~Hyb KS~DH2~cMT~KR~PP~Hyb KS~AT~DH2~KR~PP~AMP bind~nMT~PCP~Cond DCL~AMP bind~PCP~Epimerization~TIGR01720~NRPS-COM Cterm~NRPS-COM Nterm~Cond DCL~AMP bind~PCP~Cond LCL~AMP bind~PCP~Cond LCL~AMP bind~PCP~TE
BGC0001019	NRPS+modular PKS	other NRPS+Modular type I	+	56577	locaed at contig edge	Bacteria:Pseudomonadota:delta/epsilon subdivisions:Deltaproteobacteria:Myxococcales:Sorangiineae:Polyangiaceae:Sorangium:Sorangium cellulosum	Knock-out studies	microsclerodermin M	antifungal	47	TE~CAL~KR~PCP~Hyb KS~AT~DH~KR~PP~Hyb KS~AT~Hyb KS~AT~KR~PP~Hyb KS~DHt~PP bind~Aminotran 3~Cond LCL~AMP bind~PCP~Hyb KS~AT~KR~PCP~Cond LCL~AMP bind~nMT~PCP~Cond LCL~AMP bind~PCP~Epimerization~TIGR01720~Cond DCL~AMP bind~PCP~Cond LCL~AMP bind~PCP~Hyb KS~AT~DHt~KR~PCP~TE
BGC0001023	NRPS+modular PKS	other NRPS+Modular type I	+	29111	locaed at contig edge	Bacteria:Pseudomonadota:delta/epsilon subdivisions:Deltaproteobacteria:Myxococcales:Cystobacterineae:Archangiaceae:Stigmatella:Stigmatella aurantiaca	Knock-out studies,Heterologous expression	myxochromide S1	surfactant	29	Hyb KS~AT~DH~ER~KR~PP~Cond LCL~AMP bind~nMT~PCP~Cond LCL~AMP bind~PCP~Epimerization~TIGR01720~NRPS-COM Nterm~Cond DCL~AMP bind~PCP~Cond LCL~AMP bind~PCP~Cond LCL~AMP bind~PCP~Cond LCL~AMP bind~PCP~TE
BGC0001024	NRPS+modular PKS	other NRPS+Modular type I	+	42537	locaed at contig edge	Bacteria:Pseudomonadota:delta/epsilon subdivisions:Deltaproteobacteria:Myxococcales:Cystobacterineae:Archangiaceae:Stigmatella:Stigmatella aurantiaca:Stigmatella aurantiaca DW4/3-1	Knock-out studies	myxothiazol	cytotoxic,antifungal	37	ACPS~ACP~Hyb KS~AT~AT~DH~KR~PP~Hyb KS~AT~DH~KR~PP~Heterocyclization~AMP bind~PP bind~Heterocyclization~AMP bind~PCP~Hyb KS~AT~DH2~KR~PP~Hyb KS~AT~oMT~KR~PP~Hyb KS~AT~oMT~PP~Cond LCL~A-OX~PCP~TE
BGC0001025	NRPS+modular PKS	other NRPS+Trans-AT type I	-	82177	complete prediction	Bacteria:Pseudomonadota:delta/epsilon subdivisions:Deltaproteobacteria:Myxococcales:Cystobacterineae:Myxococcaceae:Myxococcus:Myxococcus xanthus:Myxococcus xanthus DK 1622	Knock-out studies	myxovirescin A1	antibacterial	81	PF04055~Fer4 12~oMT~cMT~PP~Trans-AT KS~Trans-AT docking~DH2~KR~cMT~ACP~ER~TE~ER~Trans-AT KS~Trans-AT docking~DH2~KR~PP~Trans-AT KS~Trans-AT docking~DH2~PP~Trans-AT KS~Trans-AT docking~DH2~KR~PP~Trans-AT KS~Trans-AT docking~Cond LCL~AMP bind~PCP~Trans-AT KS~DHt~KR~PP~Trans-AT KS~Trans-AT docking~KR~PP bind~Trans-AT KS~Trans-AT docking~PP bind~Trans-AT KS~Trans-AT docking~DH2~KR~PP bind~Trans-AT KS…
BGC0001028	NRPS+modular PKS	Cyclic depsipeptide+other PKS	+	36402	locaed at contig edge	Bacteria:Terrabacteria group:Cyanobacteria/Melainabacteria group:Cyanobacteria:Nostocales:Nostocaceae:Nostoc:unclassified Nostoc:Nostoc sp. GSV224	Enzymatic assays	nostopeptolide A2	cell differentiation	32	Cond LCL~AMP bind~PCP~Cond LCL~AMP bind~PCP~Cond LCL~AMP bind~PCP~Cond LCL~AMP bind~PCP~Hyb KS~AT~PCP~Cond LCL~AMP bind~PCP~Cond LCL~AMP bind~PCP~Cond LCL~AMP bind~PCP~Cond LCL~AMP bind~PCP~Cond LCL~AMP bind~PCP~TE~ER
BGC0001034	NRPS+modular PKS	other NRPS+Modular type I	+	54172	locaed at contig edge	Bacteria:Pseudomonadota:delta/epsilon subdivisions:Deltaproteobacteria:Myxococcales:Sorangiineae:Polyangiaceae:Sorangium:Sorangium cellulosum	Knock-out studies	pellasoren;pellasoren B	cytotoxic	51	AT~PCP~PP bind~Acyl-CoA dh N~Acyl-CoA dh M~Acyl-CoA dh 1~FkbH~ACP~Hyb KS~AT~AT~DH~KR~PP~Cond LCL~AMP bind~KR~ACP~Hyb KS~AT~DH~KR~PP~Hyb KS~AT~DH~KR~PP~Hyb KS~AT~DH2~KR~ACP~Mod KS~AT~DH~ER~KR~ACP~Hyb KS~AT~DH~KR~PP~Hyb KS~AT~DH~ER~KR~ACP~TE
BGC0001035	NRPS+modular PKS	other NRPS+other PKS	mixed	62895	complete prediction	Eukaryota:Opisthokonta:Fungi:Dikarya:Ascomycota:saccharomyceta:Pezizomycotina:leotiomyceta:sordariomyceta:Leotiomycetes:Helotiales:Helotiaceae:Glarea:Glarea lozoyensis:Glarea lozoyensis ATCC 20868	Knock-out studies	pneumocandin B0;pneumocandin A0	antifungal	37	p450~p450~TE~2OG-FeII Oxy~Itr KS~AT~DH~cMT~ER~KR~PP~PP bind~Cond DCL~AMP bind~PCP~Cond DCL~AMP bind~PCP~Cond DCL~AMP bind~PCP~Cond DCL~AMP bind~PCP~Cond DCL~AMP bind~PCP~Cond DCL~AMP bind~PCP~Cond DCL~HMGL-like~Aminotran 4~2OG-FeII Oxy~2OG-FeII Oxy~AMP bind~2OG-FeII Oxy
BGC0001037	NRPS+modular PKS	other NRPS+Iterative type I	mixed	18799	complete prediction	Eukaryota:Opisthokonta:Fungi:Dikarya:Ascomycota:saccharomyceta:Pezizomycotina:leotiomyceta:Eurotiomycetes:Eurotiomycetidae:Eurotiales:Aspergillaceae:Aspergillus:Aspergillus subgen. Fumigati:Aspergillus fumigatus:Aspergillus fumigatus Af293	Knock-out studies,Enzymatic assays,Heterologous expression	pseurotin;azaspirene	inhibitor	14	Abhydrolase 6~PF00561~Itr KS~AT~DH~KR~PP~Cond LCL~AMP bind~PCP~TD~p450~Abhydrolase 6~PF00561
BGC0001038	NRPS+modular PKS	other NRPS+Modular type I	mixed	36170	locaed at contig edge	Bacteria:Terrabacteria group:Actinomycetota:Actinomycetes:Streptosporangiales:Streptosporangiaceae:Nonomuraea:Nonomuraea spiralis	Enzymatic assays	pyralomicin 1a	antibacterial	21	KR~ER~ValA~salQ~DHQ synthase~oMT~MGT~Acyl-CoA dh N~Acyl-CoA dh M~Acyl-CoA dh 1~AMP bind~Trp halogenase~Trp halogenase~Hyb KS~AT~KR~PP~Hyb KS~AT~PP~Trp halogenase
BGC0001041	NRPS+modular PKS	other NRPS+other PKS	mixed	32134	complete prediction	Bacteria:Terrabacteria group:Actinomycetota:Actinomycetes:Micromonosporales:Micromonosporaceae:Salinispora:Salinispora tropica:Salinispora tropica CNB-440	Knock-out studies,Enzymatic assays,Heterologous expression	salinosporamide A	cytotoxic	17	ER~Abhydrolase 6~PF00561~p450~Trans-AT KS~Trans-AT docking~AMP bind~PCP~ACP~Hyb KS~AT~AT~PP bind~Cond LCL~KR~AMP bind~Aminotran 4
BGC0001046	NRPS+modular PKS	other NRPS+Modular type I	mixed	71063	locaed at contig edge	Bacteria:Terrabacteria group:Actinomycetota:Actinomycetes:Streptomycetales:Streptomycetaceae:Streptomyces:Streptomyces lydicus	Knock-out studies	streptolydigin	antibacterial	49	Cond LCL~PCP~dTDP sugar isom~DegT DnrJ EryC1~RmlD sub bind~p450~MGT~AMP bind~NAD bind 4~p450~terpene cyc~TE~Mod KS~AT~DH~KR~ACP~Mod KS~AT~KR~PP~Docking Nterm~Mod KS~AT~KR~ACP~Mod KS~AT~DH~KR~ACP~Hyb KS~AT~DHt~ACP~Mod KS~AT~KR~ACP~Mod KS~AT~KR~PP~Mod KS~AT~DH~KR~ACP~Docking Cterm
BGC0001048	NRPS+modular PKS	Glycopeptide+Modular type I	+	69917	locaed at contig edge	Bacteria:Terrabacteria group:Actinomycetota:Actinomycetes:Pseudonocardiales:Pseudonocardiaceae:Streptoalloteichus:Streptoalloteichus hindustanus	Knock-out studies	tallysomycin A;tallysomycin B	cytotoxic	45	ADH N~Cond LCL~AMP bind~PCP~Cond DCL~AMP bind~PCP~Cond LCL~AMP bind~PCP~Hyb KS~AT~KR~PCP~Cond LCL~AMP bind~PCP~CAL~PP bind~Cond LCL~AMP bind~PCP~Cond DCL~AMP bind~PCP~Cond DCL~RmlD sub bind~Asn synthase~GATase 7~Cond LCL~AMP bind~PCP~Heterocyclization~AMP bind~PCP~Heterocyclization~AMP bind~PP bind~Cond DCL~Glyco transf 9~Carbam trans N~PCP~PF04055~Aminotran 5~Polyketide cyc2
BGC0001049	NRPS+modular PKS	other NRPS+Iterative type I	mixed	19176	complete prediction	Eukaryota:Opisthokonta:Fungi:Dikarya:Ascomycota:saccharomyceta:Pezizomycotina:leotiomyceta:sordariomyceta:Sordariomycetes:Hypocreomycetidae:Hypocreales:Cordycipitaceae:Beauveria:Beauveria bassiana	Knock-out studies,Heterologous expression	tenellin	-	13	p450~p450~ER~Itr KS~AT~DH~cMT~KR~PP~Cond LCL~AMP bind~PP bind~TD
BGC0001051	NRPS+modular PKS	other NRPS+Modular type I	+	56091	complete prediction	Bacteria:Pseudomonadota:delta/epsilon subdivisions:Deltaproteobacteria:Myxococcales:Sorangiineae:Polyangiaceae:Sorangium:Sorangium cellulosum	Knock-out studies	thuggacin A	antibacterial	52	PP~Hyb KS~AT~AT~DH~KR~PP~Mod KS~AT~DH~ACP~Mod KS~AT~DH~KR~PP~Mod KS~AT~KR~ACP~Mod KS~AT~KR~ACP~Docking Cterm~Mod KS~AT~KR~PP~Mod KS~AT~DH~KR~ACP~Docking Cterm~Mod KS~AT~KR~PP~Mod KS~AT~KR~PP~Heterocyclization~AMP bind~PP~Mod KS~AT~DH~KR~ACP~TE
BGC0001052	NRPS+modular PKS	other NRPS+Modular type I	mixed	52925	locaed at contig edge	Bacteria:Terrabacteria group:Actinomycetota:Actinomycetes:Streptomycetales:Streptomycetaceae:Streptomyces:unclassified Streptomyces:Streptomyces sp. 307-9	Enzymatic assays	tirandamycin	antibacterial	41	ACPS~Hyb KS~AT~PP~Mod KS~AT~KR~ACP~Mod KS~AT~KR~ACP~Mod KS~AT~DH~KR~ACP~Docking Cterm~Docking Nterm~Mod KS~AT~KR~ACP~Mod KS~AT~DH~KR~PP~Mod KS~AT~DH~KR~ACP~Mod KS~AT~ACP~TE~Cond LCL~AMP bind~PCP~p450
BGC0001054	NRPS+modular PKS	other NRPS+Modular type I	-	38665	complete prediction	Bacteria:Pseudomonadota:Gammaproteobacteria:Enterobacterales:Morganellaceae:Xenorhabdus:Xenorhabdus nematophila:Xenorhabdus nematophila ATCC 19061	Knock-out studies	xenocoumacin 1;xenocoumacin II	antibacterial	31	Hyb KS~AT~KR~PP bind~AMP bind~PCP~TE~Hyb KS~AT~KR~PCP~Cond LCL~Hyb KS~PP bind~Hyb KS~AT~KR~PCP~Hyb KS~AT~PCP~Acyl-CoA dh N~Acyl-CoA dh M~Acyl-CoA dh 1~FkbH~Cond Starter~AMP bind~PP bind~Cond DCL~AMP bind~PCP
BGC0001056	NRPS+modular PKS	other NRPS+Modular type I+PUFA synthase or related	mixed	52838	locaed at contig edge	Bacteria:Pseudomonadota:Gammaproteobacteria:Enterobacterales:Yersiniaceae:Serratia:Serratia plymuthica:Serratia plymuthica RVH1	Knock-out studies,Enzymatic assays	zeamine;zeamine I;zeamine II;prezeamine;prezeamine I	antibacterial,surfactant	37	Beta elim lyase~ACPS~Enediyne-KS~AT~PP bind~KR~DH~Hyb KS~Aminotran 3~KR~NAD bind 4~AMP bind~PCP~Cond LCL~AMP bind~PCP~Cond LCL~AMP bind~PCP~Epimerization~TIGR01720~Cond DCL~AMP bind~PCP~Cond LCL~AMP bind~PCP~Cond DCL~AMP bind~PCP~Hyb KS~AT~KR~PCP~Cond LCL~PF00561~Peptidase S9
BGC0001058	NRPS+modular PKS	Glycopeptide+Modular type I	mixed	78811	locaed at contig edge	Bacteria:Terrabacteria group:Actinomycetota:Actinomycetes:Streptomycetales:Streptomycetaceae:Streptomyces:Streptomyces pilosus	Knock-out studies	zorbamycin	cytotoxic	58	TE~TE~p450~Cond LCL~AMP bind~PCP~Cond DCL~AMP bind~PCP~Cond LCL~AMP bind~PCP~Hyb KS~cMT~KR~PCP~Cond LCL~PP bind~CAL~PP~Cond LCL~AMP bind~PCP~Cond DCL~AMP bind~PCP~Cond DCL~NAD bind 4~Asn synthase~GATase 7~Cond LCL~AMP bind~PCP~Heterocyclization~AMP bind~PCP~Heterocyclization~AMP bind~PP bind~Cond LCL~Glyco transf 9~Carbam trans N~PCP~PF04055~Cond LCL~AMP bind~PCP~Cond LCL~PCP~PCP~AMP bind~TE~PF06…
BGC0001061	modular PKS	Iterative type I+Type II	mixed	45669	locaed at contig edge	Bacteria:Terrabacteria group:Actinomycetota:Actinomycetes:Streptomycetales:Streptomycetaceae:Streptomyces:Streptomyces diastatochromogenes	Knock-out studies	polyketomycin	cytotoxic,antibacterial	26	MGT~MGT~KR~Aminotran 5~Acyl-CoA dh 1~AMP bind~Mod KS~AT~KR~PP~ksIII~Itr KS~Itr KS~ACP~ATP-grasp~Dala Dala lig C~NAD bind 4~KR~AMP bind~Polyketide cyc2~KR~dTDP sugar isom~RmlD sub bind~Acyl-CoA dh N~Acyl-CoA dh M~Acyl-CoA dh 1
BGC0001066	modular PKS	Modular type I	mixed	57003	locaed at contig edge	Bacteria:Terrabacteria group:Actinomycetota:Actinomycetes:Streptomycetales:Streptomycetaceae:Streptomyces:Streptomyces anthocyanicus group:Streptomyces violaceoruber	Knock-out studies	kendomycin	cytotoxic,antibacterial,inhibitor	52	ECH~ECH~ECH~Chal sti synt N~Chal sti synt C~TE~Mod KS~AT~DH~ER~KR~ACP~Mod KS~AT~DH~KR~PP~Docking Cterm~Docking Nterm~Mod KS~AT~DH~ER~KR~PP~Mod KS~AT~DH~ER~KR~ACP~Mod KS~AT~ACP~TE~CAL~KR~PP~Mod KS~AT~DH~KR~ACP~Mod KS~AT~DH~KR~ACP~Mod KS~AT~KR~PP
BGC0001067	modular PKS+TPS	Iterative type I	mixed	33312	complete prediction	Eukaryota:Opisthokonta:Fungi:Dikarya:Ascomycota:saccharomyceta:Pezizomycotina:leotiomyceta:Eurotiomycetes:Eurotiomycetidae:Eurotiales:Aspergillaceae:Aspergillus:Aspergillus subgen. Fumigati:Aspergillus fumigatus:Aspergillus fumigatus Af293	Knock-out studies,Enzymatic assays,Heterologous expression	fumagillin;β-trans-bergamotene;fumagillol	inhibitor	13	Itr KS~AT~DH~ER~KR~PP~Abhydrolase 6~cMT~PhyH~DH~KR~AMP bind~p450
BGC0001069	NRPS+modular PKS	other NRPS+Trans-AT type I	mixed	92379	locaed at contig edge	Bacteria:Pseudomonadota:delta/epsilon subdivisions:Deltaproteobacteria:Myxococcales:Sorangiineae:Polyangiaceae:Sorangium:Sorangium cellulosum	Knock-out studies	chivosazol	cytotoxic,antifungal	93	AT~PP~Hyb KS~AT~KR~ACP~Trans-AT KS~PP bind~Trans-AT docking~KR~cMT~PP~Trans-AT KS~Trans-AT docking~DH2~KR~cMT~PP~Trans-AT KS~DHt~KR~PP bind~PP~Trans-AT KS~DH2~ACP~ACP~KR~Trans-AT KS~Trans-AT docking~DH2~KR~PP~Trans-AT KS~PP bind~Trans-AT docking~KR~PP bind~Trans-AT KS~Trans-AT docking~KR~cMT~PP~Trans-AT KS~Trans-AT docking~Heterocyclization~Heterocyclization~AMP bind~PP bind~PCP~Trans-AT KS~Trans…
BGC0001070	NRPS+modular PKS	other NRPS+Modular type I+Trans-AT type I	mixed	79328	complete prediction	Bacteria:Terrabacteria group:Actinomycetota:Actinomycetes:Streptomycetales:Streptomycetaceae:Streptomyces:Streptomyces collinus:Streptomyces collinus Tu 365	Knock-out studies	kirromycin	antibacterial,inhibitor	74	ACPS~PP bind~Trans-AT KS~DHt~KR~PP~Trans-AT KS~DHt~ACP~KR~Trans-AT KS~DHt~KR~cMT~PP bind~Trans-AT KS~DHt~KR~PP bind~Trans-AT KS~Trans-AT docking~PP~Cond LCL~AMP bind~ACP~Trans-AT KS~DH2~KR~PP~Trans-AT KS~DH2~KR~cMT~PP~Trans-AT KS~DHt~PP bind~Trans-AT KS~Trans-AT docking~KR~ACP~Trans-AT KS~Trans-AT docking~KR~PP bind~Trans-AT KS~DH2~ACP~KR~Trans-AT KS~DH~KR~PP~Docking Cterm~Docking Nterm~Mod KS~AT…
BGC0001071	NRPS+modular PKS	other NRPS+Modular type I+Trans-AT type I	+	59320	locaed at contig edge	Bacteria:Terrabacteria group:Cyanobacteria/Melainabacteria group:Cyanobacteria:Nostocales:Nostocaceae:Nostoc:unclassified Nostoc:Nostoc sp. 'Peltigera membranacea cyanobiont'	Gene expression correlated with compound production	nosperin	-	59	GNAT~ACP~Hyb KS~Trans-AT docking~KR~cMT~PP bind~Trans-AT KS~Trans-AT docking~ECH~ACP beta~ACP beta~Trans-AT KS~Trans-AT docking~KR~PP~PP bind~Trans-AT KS~Trans-AT docking~PP bind~Cond LCL~AMP bind~PCP~Trans-AT KS~Trans-AT docking~DH2~KR~cMT~PP~Trans-AT KS~DHt~DH2~ACP~Trans-AT KS~Trans-AT docking~KR~cMT~PP~Trans-AT KS~Trans-AT docking~ACP~Cond LCL~AMP bind~PCP~Hyb KS~AT~KR~ER~PCP~TE~oMT~PP bind~En…
BGC0001072	modular PKS	Modular type I+Type II	+	70115	locaed at contig edge	Bacteria:Terrabacteria group:Actinomycetota:Actinomycetes:Streptomycetales:Streptomycetaceae:Streptomyces:Streptomyces antibioticus	Knock-out studies	simocyclinone D8	cytotoxic,antibacterial,inhibitor	53	PP bind~t2fas~Itr KS~MGT~RmlD sub bind~Trp halogenase~p450~Docking Nterm~Mod KS~AT~DH~ER~KR~PP~Docking Cterm~Docking Nterm~Mod KS~AT~PP~TE~Hyb KS~AT~PP~Mod KS~AT~DH~KR~PP~Mod KS~AT~KR~ACP~Docking Cterm~TE~Itr KS~Itr KS~ACP~KR~Polyketide cyc2~Polyketide cyc2~KR~ACPS~TE~ACPS~novK~AMP bind~Cglyc~AMP bind~PCP~p450~novI~KR~KR
BGC0001079	type III PKS+TPS	Type III	mixed	26087	locaed at contig edge	Bacteria:Terrabacteria group:Actinomycetota:Actinomycetes:Streptomycetales:Streptomycetaceae:Streptomyces:Streptomyces aculeolatus	Enzymatic assays,Heterologous expression	napyradiomycin A80915C;napyradiomycin 2;napyradiomycin 3;napyradiomycin 4	cytotoxic,antibacterial	8	Chal sti synt N~Chal sti synt N~Chal sti synt C~AMP bind~NapT7~Trp halogenase~orf2 PTase~orf2 PTase
BGC0001082	TPS	-	mixed	18809	complete prediction	Eukaryota:Opisthokonta:Fungi:Dikarya:Ascomycota:saccharomyceta:Pezizomycotina:leotiomyceta:Eurotiomycetes:Eurotiomycetidae:Eurotiales:Aspergillaceae:Penicillium:Penicillium paxilli	Knock-out studies	paxilline;paspaline;13-dehydroxypaxilline;paspaline B	antiviral,inhibitor	6	fung ggpps~fung ggpps2~fung ggpps2~p450~p450~dmat
BGC0001083	type III PKS+TPS	Type III	mixed	48399	locaed at contig edge	Bacteria:Terrabacteria group:Actinomycetota:Actinomycetes:Streptomycetales:Streptomycetaceae:Streptomyces:unclassified Streptomyces:Streptomyces sp. CNH189	Knock-out studies,Enzymatic assays,Heterologous expression	merochlorin A;merochlorin B;deschloro-merochlorin A;deschloro-merochlorin B;isochloro-merochlorin B;dichloro-merochlorin B;merochlorin D;merochlorin C	antibacterial	13	NapT7~fabH~Chal sti synt N~Chal sti synt N~Chal sti synt C~DegT DnrJ EryC1~AMP bind~orf2 PTase~Polyketide cyc2~TE~Cond DCL~AfsA~KR
BGC0001084	NRPS+TPS	other NRPS	mixed	30499	complete prediction	Eukaryota:Opisthokonta:Fungi:Dikarya:Ascomycota:saccharomyceta:Pezizomycotina:leotiomyceta:Eurotiomycetes:Eurotiomycetidae:Eurotiales:Aspergillaceae:Aspergillus:unclassified Aspergillus:Aspergillus sp. MF297-2	Gene expression correlated with compound production	notoamide A	cytotoxic,inhibitor	11	dmat~AMP bind~PCP~Cond DCL~AMP bind~PCP~Cond DCL~dmat~p450~p450~ER
BGC0001089	NRPS+modular PKS	other NRPS+other PKS	mixed	71499	locaed at contig edge	Bacteria:Terrabacteria group:Bacillota:Bacilli:Bacillales:Bacillaceae:Bacillus:Bacillus subtilis group:Bacillus amyloliquefaciens group:Bacillus velezensis:Bacillus velezensis FZB42	Knock-out studies	bacillaene	antibacterial	78	AT~AT~AT~PP bind~Chal sti synt N~ECH~ECH~CAL~PP bind~Cond LCL~AMP bind~PCP~Trans-AT KS~Trans-AT docking~DH2~KR~PP bind~PP bind~Trans-AT KS~Trans-AT docking~KR~PP bind~Trans-AT KS~DH2~ACP~Trans-AT KS~Trans-AT docking~DH2~KR~PP~Trans-AT KS~Trans-AT docking~ACP beta~ACP beta~Trans-AT KS~Trans-AT docking~KR~PP bind~Trans-AT KS~DH2~PP bind~Trans-AT KS~Trans-AT docking~DH2~KR~cMT~PP~Trans-AT KS~Trans-A…
BGC0001090	NRPS+modular PKS	Other lipopeptide+other PKS	-	38596	complete prediction	Bacteria:Terrabacteria group:Bacillota:Bacilli:Bacillales:Bacillaceae:Bacillus:Bacillus subtilis group:Bacillus amyloliquefaciens group:Bacillus velezensis:Bacillus velezensis FZB42	Knock-out studies	bacillomycin D	antifungal	38	AMP bind~PCP~Epimerization~TIGR01720~Cond DCL~AMP bind~PCP~TE~AMP bind~PCP~Epimerization~TIGR01720~Cond DCL~AMP bind~PCP~Epimerization~TIGR01720~Cond DCL~AMP bind~PCP~Cond LCL~AMP bind~PCP~Cond LCL~CAL~PCP~Trans-AT KS~Trans-AT docking~PP bind~Aminotran 3~Cond LCL~PCP~Cond LCL~AMP bind~PCP~Cond LCL~AT~KR
BGC0001095	NRPS	other NRPS	-	46039	complete prediction	Bacteria:Terrabacteria group:Bacillota:Bacilli:Bacillales:Bacillaceae:Bacillus:Bacillus subtilis group:Bacillus amyloliquefaciens group:Bacillus velezensis:Bacillus velezensis FZB42	Knock-out studies	fengycin	antifungal,surfactant	51	ECH~HMGL-like~ATP-grasp~Dala Dala lig C~AMP bind~Acyl-CoA dh N~Acyl-CoA dh M~Acyl-CoA dh 1~NRPS-COM Nterm~Cond DCL~AMP bind~PCP~TE~NRPS-COM Nterm~Cond DCL~AMP bind~PCP~Cond LCL~AMP bind~PCP~Cond LCL~AMP bind~PCP~Epimerization~TIGR01720~NRPS-COM Nterm~Cond DCL~AMP bind~PCP~Cond LCL~AMP bind~PCP~Epimerization~TIGR01720~NRPS-COM Nterm~Cond DCL~AMP bind~PCP~Cond LCL~AMP bind~PCP~Epimerization~TIGR017…
BGC0001099	NRPS+modular PKS	other NRPS+Modular type I+Trans-AT type I	+	76252	locaed at contig edge	Bacteria:Pseudomonadota:Gammaproteobacteria:Pseudomonadales:Pseudomonadaceae:Pseudomonas:Pseudomonas fluorescens group:Pseudomonas fluorescens	Knock-out studies	kalimantacin A	antibacterial	67	GNAT~PP bind~Trans-AT KS~Trans-AT docking~KR~cMT~PP bind~Cond LCL~AMP bind~PP bind~Trans-AT KS~Trans-AT docking~KR~PP bind~Trans-AT KS~Trans-AT docking~DHt~KR~PP bind~Trans-AT KS~Trans-AT docking~ACP beta~ACP beta~ACP beta~Trans-AT KS~Trans-AT docking~DH2~KR~PP~Trans-AT KS~Trans-AT docking~KR~PP~Trans-AT KS~DH2~ACP~Trans-AT KS~Trans-AT docking~DH2~KR~ACP~Trans-AT KS~Trans-AT docking~ACP beta~ACP …
BGC0001101	NRPS+modular PKS	other NRPS+Modular type I+Trans-AT type I	mixed	121447	locaed at contig edge	Bacteria:Terrabacteria group:Actinomycetota:Actinomycetes:Streptomycetales:Streptomycetaceae:Streptomyces:Streptomyces griseus group:Streptomyces atroolivaceus subgroup:Streptomyces atroolivaceus	Knock-out studies,Enzymatic assays	leinamycin	cytotoxic,antibacterial,inhibitor	73	APH~Peptidase S8~APH~Aminotran 1 2~Cond LCL~AMP bind~PCP~Orn DAP Arg deC~Orn Arg deC N~Cond LCL~AMP bind~PCP~Cond LCL~PCP~TE~KR~AMP bind~PCP~CAL~PP bind~Cond LCL~AMP bind~PCP~Cond LCL~p450~Abhydrolase 6~PF00561~ECH~AT~Heterocyclization~Heterocyclization~AMP bind~PCP~Trans-AT KS~PP~Trans-AT KS~Trans-AT docking~KR~ACP~Trans-AT KS~DH2~ACP~KR~Trans-AT KS~Trans-AT docking~ACP~Trans-AT KS~Trans-AT dock…
BGC0001102	NRPS+modular PKS	Other+Modular type I+Trans-AT type I	+	34461	complete prediction	Bacteria:Pseudomonadota:Betaproteobacteria:Burkholderiales:Burkholderiaceae:Burkholderia:pseudomallei group:Burkholderia thailandensis:Burkholderia thailandensis E264	Knock-out studies,Enzymatic assays,Heterologous expression,Gene expression correlated with compound production	malleilactone	cytotoxic,antibacterial,siderophore,surfactant	26	TE~AMP bind~PCP~Trans-AT KS~AT~TE~KR~Aminotran 3~ACP~Trans-AT KS~DHt~DH2~KR~cMT~PP~Trans-AT KS~Trans-AT docking~PP~Cond LCL~PCP~TD~Orn DAP Arg deC~Orn Arg deC N~AMP bind~AT~CAL
BGC0001108	NRPS+modular PKS	other NRPS+Trans-AT type I	mixed	55266	locaed at contig edge	Bacteria:environmental samples:uncultured bacterium	Enzymatic assays	pederin;pseudopederin;pederone	cytotoxic,inhibitor,dermatotoxic	55	oMT~AT~AT~oMT~Trans-AT KS~Trans-AT docking~PP bind~Cond LCL~AMP bind~PCP~Trans-AT KS~Trans-AT docking~KR~PP~Trans-AT KS~Trans-AT docking~KR~cMT~PP~Trans-AT KS~Trans-AT docking~DH2~PS~KR~PP~Trans-AT KS~Trans-AT docking~KR~PP bind~Trans-AT KS~Trans-AT docking~FMO-like~PP bind~Trans-AT KS~Trans-AT docking~DH2~KR~PP~Trans-AT KS~PP bind~Trans-AT docking~DH2~PP bind~Trans-AT KS~Trans-AT docking~KR~PP b…
BGC0001110	NRPS+modular PKS	other NRPS+Trans-AT type I	mixed	64219	locaed at contig edge	Bacteria:environmental samples:uncultured bacterium psy1	Enzymatic assays	psymberin;irciniastatin B	cytotoxic,surfactant	58	GNAT~PP bind~Trans-AT KS~ECH~ACP beta~Trans-AT KS~Trans-AT docking~KR~ACP~oMT~PhyH~Trans-AT KS~Trans-AT docking~oMT~PP bind~Cond LCL~AMP bind~PCP~Trans-AT KS~Trans-AT docking~KR~PP~Trans-AT KS~Trans-AT docking~KR~cMT~PP~Trans-AT KS~Trans-AT docking~DH2~PS~KR~ACP~Trans-AT KS~Trans-AT docking~KR~cMT~ACP~Trans-AT KS~Trans-AT docking~KR~PP bind~Trans-AT KS~Trans-AT docking~cMT~PP bind~Trans-AT KS~Tra…
BGC0001111	NRPS+modular PKS	other NRPS+Trans-AT type I	mixed	82874	locaed at contig edge	Bacteria:Pseudomonadota:delta/epsilon subdivisions:Deltaproteobacteria:Myxococcales:Cystobacterineae:Archangiaceae:Stigmatella:Stigmatella aurantiaca:Stigmatella aurantiaca Sg a15	Knock-out studies	rhizopodin	cytotoxic	90	AT~nMT~AMP bind~PP~Trans-AT KS~Trans-AT docking~DH2~KR~PP~Trans-AT KS~Trans-AT docking~KR~cMT~PP bind~Trans-AT KS~Trans-AT docking~oMT~ACP~Trans-AT KS~Trans-AT docking~ACP~Trans-AT KS~Trans-AT docking~DH2~KR~cMT~PP~ER~Trans-AT KS~Trans-AT docking~KR~PP~Trans-AT KS~Trans-AT docking~oMT~PCP~Trans-AT KS~Trans-AT docking~KR~cMT~ACP~Trans-AT KS~Trans-AT docking~KR~PP bind~Trans-AT KS~Trans-AT docking~…
BGC0001112	NRPS+modular PKS	other NRPS+Trans-AT type I	mixed	81989	locaed at contig edge	Bacteria:Pseudomonadota:Betaproteobacteria:Burkholderiales:Burkholderiaceae:Mycetohabitans:Mycetohabitans rhizoxinica	Knock-out studies,Enzymatic assays	rhizoxin A	cytotoxic	83	oMT~AT~AT~GNAT~ACP~Trans-AT KS~Trans-AT docking~PP bind~Heterocyclization~Heterocyclization~AMP bind~PP bind~Trans-AT KS~PP~Trans-AT KS~Trans-AT docking~DH2~KR~cMT~PP bind~Trans-AT KS~Trans-AT docking~DH2~KR~PP~PP bind~Trans-AT KS~Trans-AT docking~DH2~KR~cMT~PP bind~Trans-AT KS~Trans-AT docking~KR~cMT~PP~Trans-AT KS~DHt~KR~PP~Trans-AT KS~Trans-AT docking~KR~cMT~ACP~ACP~Trans-AT KS~Trans-AT dockin…
BGC0001118	modular PKS	Iterative type I	-	9238	complete prediction	Eukaryota:Opisthokonta:Fungi:Dikarya:Ascomycota:saccharomyceta:Pezizomycotina:leotiomyceta:Eurotiomycetes:Eurotiomycetidae:Eurotiales:Aspergillaceae:Aspergillus:Aspergillus subgen. Fumigati:Aspergillus fumigatus:Aspergillus fumigatus Af293	Knock-out studies,Gene expression correlated with compound production	endocrocin	immunosuppressive	6	SAT~Itr KS~AT~PT~ACP~2OG-FeII Oxy
BGC0001122	NRPS+modular PKS	other NRPS+Iterative type I	mixed	30844	complete prediction	Eukaryota:Opisthokonta:Fungi:Dikarya:Ascomycota:saccharomyceta:Pezizomycotina:leotiomyceta:Eurotiomycetes:Eurotiomycetidae:Eurotiales:Aspergillaceae:Aspergillus:Aspergillus subgen. Circumdati:Aspergillus terreus:Aspergillus terreus NIH2624	Knock-out studies,Gene expression correlated with compound production	dihydroisoflavipucine;isoflavipucine	-	10	KR~Pkinase~Itr KS~AT~DH~PP~Cond LCL~AMP bind~PCP~TD
BGC0001123	NRPS	other NRPS	mixed	37817	complete prediction	Eukaryota:Opisthokonta:Fungi:Dikarya:Ascomycota:saccharomyceta:Pezizomycotina:leotiomyceta:Eurotiomycetes:Eurotiomycetidae:Eurotiales:Aspergillaceae:Aspergillus:Aspergillus subgen. Circumdati:Aspergillus oryzae:Aspergillus oryzae RIB40	Knock-out studies,Enzymatic assays	aspirochlorine	cytotoxic,antifungal	12	Trp halogenase~p450~p450~Aminotran 1 2~p450~GST C~p450~PP~Cond DCL~AMP bind~PCP~Cond LCL
BGC0001132	NRPS	other NRPS	+	12417	complete prediction	Bacteria:Pseudomonadota:Gammaproteobacteria:Enterobacterales:Morganellaceae:Xenorhabdus:Xenorhabdus nematophila:Xenorhabdus nematophila ATCC 19061	Knock-out studies,Heterologous expression	xenotetrapeptide	-	12	AMP bind~PCP~Cond Dual~AMP bind~PCP~Cond LCL~AMP bind~PCP~Cond Dual~AMP bind~PCP~TE
BGC0001133	NRPS	other NRPS	-	25888	complete prediction	Bacteria:Pseudomonadota:Gammaproteobacteria:Enterobacterales:Morganellaceae:Xenorhabdus:Xenorhabdus bovienii:Xenorhabdus bovienii SS-2004	Gene expression correlated with compound production	taxlllaid A	-	25	Cond DCL~AMP bind~PCP~Epimerization~Cond DCL~AMP bind~PCP~Cond LCL~AMP bind~PCP~TE~Cond Starter~AMP bind~PCP~Cond LCL~AMP bind~PCP~Cond LCL~AMP bind~PCP~Cond LCL~AMP bind~PCP~Epimerization~TIGR01720
BGC0001135	NRPS	other NRPS	+	16848	locaed at contig edge	Bacteria:Pseudomonadota:Gammaproteobacteria:Enterobacterales:Morganellaceae:Xenorhabdus:Xenorhabdus budapestensis	Heterologous expression	bicornutin A1;bicornutin A2	antibacterial	15	AMP bind~PCP~Cond Dual~AMP bind~PCP~Cond LCL~AMP bind~PCP~Cond Dual~AMP bind~PCP~Cond Dual~AMP bind~PCP~Cond LCL
BGC0001136	NRPS+modular PKS	other NRPS+Iterative type I	mixed	18814	locaed at contig edge	Eukaryota:Opisthokonta:Fungi:Dikarya:Ascomycota:saccharomyceta:Pezizomycotina:leotiomyceta:sordariomyceta:Sordariomycetes:Hypocreomycetidae:Hypocreales:Cordycipitaceae:Beauveria:Beauveria bassiana	Heterologous expression	desmethylbassianin	-	13	p450~p450~ER~Itr KS~AT~DH~cMT~KR~PP~Cond LCL~AMP bind~PP bind~TD
BGC0001140	TPS	-	mixed	38880	complete prediction	Bacteria:Terrabacteria group:Actinomycetota:Actinomycetes:Streptomycetales:Streptomycetaceae:Streptomyces:Streptomyces platensis	Knock-out studies,Heterologous expression	platensimycin;platencin;thioplatensimycin;thioplatencin	antibacterial,inhibitor	15	adh short~adh short C2~AMP bind~p450~Acyl-CoA dh N~Acyl-CoA dh M~Acyl-CoA dh 1~p450~APH~DXP synthase N~adh short~adh short~adh short C2~AMP bind~FabF
BGC0001141	modular PKS	Iterative type I	mixed	19809	locaed at contig edge	Eukaryota:Opisthokonta:Fungi:Dikarya:Ascomycota:saccharomyceta:Pezizomycotina:leotiomyceta:Eurotiomycetes:Eurotiomycetidae:Eurotiales:Aspergillaceae:Penicillium:Penicillium brefeldianum	Knock-out studies	4-epi-15-epi-brefeldin A	-	11	Abhydrolase 6~p450~p450~p450~p450~Itr KS~AT~DH~ER~KR~PP
BGC0001149	NRPS	Other lipopeptide	+	8675	complete prediction	Bacteria:Pseudomonadota:Gammaproteobacteria:Pseudomonadales:Pseudomonadaceae:Pseudomonas:unclassified Pseudomonas:Pseudomonas sp. SHC52	Knock-out studies	brabantamide A	antibacterial	8	MGT~Cond Starter~AMP bind~PCP~Cond DCL~AMP bind~PCP~TE
BGC0001150	modular PKS	Type II+Type III	mixed	19795	locaed at contig edge	Bacteria:Terrabacteria group:Actinomycetota:Actinomycetes:Streptomycetales:Streptomycetaceae:Streptomyces:Streptomyces aurantiacus group:Streptomyces alboniger	Knock-out studies,Enzymatic assays,Heterologous expression,Gene expression correlated with compound production	pamamycin-607	cytotoxic,antifungal,antibacterial	14	PP bind~fabH~Itr KS~Itr KS~fabH~fabH~KR~fabH~Itr KS~KR~KR~AMP bind~Aminotran 3~ECH
BGC0001152	NRPS+modular PKS	Other lipopeptide+other PKS	mixed	31811	complete prediction	Bacteria:Terrabacteria group:Bacillota:Bacilli:Bacillales:Paenibacillaceae:Paenibacillus:Paenibacillus polymyxa	Knock-out studies	fusaricidin B	antifungal,surfactant	29	adh short C2~AMP bind~Itr KS~Cond Starter~AMP bind~PCP~Cond LCL~AMP bind~PCP~Epimerization~TIGR01720~Cond DCL~AMP bind~PCP~Cond LCL~AMP bind~PCP~Epimerization~TIGR01720~Cond DCL~AMP bind~PCP~Epimerization~TIGR01720~Cond DCL~AMP bind~PCP~TE~TE
BGC0001156	TPS	-	mixed	33478	complete prediction	Bacteria:Terrabacteria group:Actinomycetota:Actinomycetes:Streptomycetales:Streptomycetaceae:Streptomyces:Streptomyces platensis	Knock-out studies,Heterologous expression	platencin	antibacterial	10	adh short~adh short C2~AMP bind~p450~DXP synthase N~adh short~adh short~adh short C2~AMP bind~FabF
BGC0001159	NRPS+modular PKS	other NRPS+Modular type I	mixed	29137	locaed at contig edge	Bacteria:Terrabacteria group:Actinomycetota:Actinomycetes:Streptomycetales:Streptomycetaceae:Streptomyces:unclassified Streptomyces:Streptomyces sp. CNQ-418	Knock-out studies,Heterologous expression	marinopyrrole A;marinopyrrole E;marinopyrrole D;marinopyrrole C;marinopyrrole B	antibacterial	20	AMP bind~Acyl-CoA dh N~Acyl-CoA dh M~Acyl-CoA dh 1~Hyb KS~AT~KR~PP bind~TD~Hyb KS~AT~PP~Hyb KS~ACP~ACPS~TE~Trp halogenase~Trp halogenase~PP bind~Trp halogenase
BGC0001160	modular PKS	Modular type I	-	8163	complete prediction	Bacteria:Terrabacteria group:Cyanobacteria/Melainabacteria group:Cyanobacteria:Synechococcales:Synechococcaceae:Synechococcus:unclassified Synechococcus:Synechococcus sp. PCC 7002	Knock-out studies,Enzymatic assays,Heterologous expression	1-nonadecene;(14Z)-1,14-nonadecadiene	cold stress	6	CAL~ACP~Hyb KS~AT~KR~PP bind
BGC0001165	NRPS+modular PKS	other NRPS+Modular type I	+	63703	locaed at contig edge	Bacteria:Terrabacteria group:Cyanobacteria/Melainabacteria group:Cyanobacteria:Oscillatoriophycideae:Oscillatoriales:Oscillatoriaceae:Lyngbya:Lyngbya majuscula	Enzymatic assays,Gene expression correlated with compound production	curacin A	antitubulin	58	GNAT~ACP~Hyb KS~AT~Hal~ACP beta~ACP beta~ACP beta~PP bind~Itr KS~Chal sti synt N~ECH~ECH~ER~Trans-AT KS~AT~DH2~PP~Heterocyclization~AMP bind~PCP~Hyb KS~AT~KR~PP~Hyb KS~AT~DH~ER~KR~PP~Hyb KS~AT~KR~PP~Hyb KS~AT~DH2~cMT~KR~PP~Hyb KS~AT~DH2~ER~KR~PP~Hyb KS~AT~oMT~KR~PP~Hyb KS~AT~KR~ACP~Abhydrolase 6~PF00561
BGC0001169	modular PKS	Modular type I	+	46178	locaed at contig edge	Bacteria:Terrabacteria group:Actinomycetota:Actinomycetes:Streptomycetales:Streptomycetaceae:Streptomyces:Streptomyces marincola	Knock-out studies,Enzymatic assays	piericidin A1	cytotoxic,antibacterial,inhibitor	51	AT~PP~Mod KS~AT~DH~KR~ACP~Docking Cterm~Mod KS~AT~KR~ACP~Mod KS~AT~DH~KR~ACP~Docking Cterm~Docking Nterm~Mod KS~AT~DH~KR~PP~Docking Cterm~Docking Nterm~Mod KS~AT~DH~ER~KR~PP~Docking Cterm~Mod KS~AT~DH~KR~PP~Docking Cterm~Docking Nterm~Mod KS~AT~PP~Mod KS~AT~PP~TE~Polyketide cyc2~Asn synthase~GATase 7~oMT
BGC0001172	NRPS+modular PKS	other NRPS+Modular type I	mixed	31768	locaed at contig edge	Bacteria:Terrabacteria group:Actinomycetota:Actinomycetes:Streptomycetales:Streptomycetaceae:Streptomyces:unclassified Streptomyces:Streptomyces sp. CNH287	Knock-out studies,Enzymatic assays,Heterologous expression	chlorizidine A	cytotoxic	22	adh short C2~Trp halogenase~Hyb KS~AT~PP~Hyb KS~AT~DH~KR~PP~Hyb KS~AT~PP~TD~PP bind~Itr KS~AMP bind~Acyl-CoA dh N~Acyl-CoA dh M~Acyl-CoA dh 1~ACPS~TE
BGC0001177	modular PKS	Type II	mixed	18815	locaed at contig edge	Bacteria:Terrabacteria group:Actinomycetota:Actinomycetes:Streptomycetales:Streptomycetaceae:Streptomyces:Streptomyces bottropensis	Heterologous expression	mensacaricin	cytotoxic	11	KR~APH~Itr KS~Itr KS~Polyketide cyc2~ER~ACP~KR~Polyketide cyc2~Polyketide cyc2~PF00561
BGC0001178	NRPS	Glycopeptide	mixed	79227	locaed at contig edge	Bacteria:Terrabacteria group:Actinomycetota:Actinomycetes:Micromonosporales:Micromonosporaceae:Actinoplanes:unclassified Actinoplanes:Actinoplanes sp. ATCC 53533	Enzymatic assays	UK-68,597	antibacterial	50	Dala Dala lig N~Dala Dala lig C~AMP bind~PCP~Cglyc~AMP bind~PCP~Epimerization~TIGR01720~Cglyc~AMP bind~PCP~Epimerization~NRPS-COM Nterm~Cglyc~AMP bind~PCP~Epimerization~TIGR01720~Cglyc~AMP bind~PCP~Epimerization~TIGR01720~Cglyc~AMP bind~PCP~NRPS-COM Nterm~Cglyc~AMP bind~PCP~X~TE~dTDP sugar isom~Glyco transf 28~Glyco transf 28~DegT DnrJ EryC1~Glyco transf 28~p450~p450~p450~Trp halogenase~p450~Trp …
BGC0001179	modular PKS	Type II	mixed	29493	locaed at contig edge	Bacteria:Terrabacteria group:Actinomycetota:Actinomycetes:Streptomycetales:Streptomycetaceae:Streptomyces:Streptomyces bottropensis	Heterologous expression	rishirilide B;rishirilide A	inhibitor	12	Polyketide cyc2~Polyketide cyc2~ACP~Itr KS~Itr KS~AT~ksIII~APH~KR~ER~ER~KR
BGC0001182	NRPS+modular PKS	other NRPS+Iterative type I	-	27172	complete prediction	Eukaryota:Opisthokonta:Fungi:Dikarya:Ascomycota:saccharomyceta:Pezizomycotina:leotiomyceta:sordariomyceta:Sordariomycetes:Sordariomycetidae:Sordariales:Chaetomiaceae:Chaetomium:Chaetomium globosum:Chaetomium globosum CBS 148.51	Knock-out studies,Heterologous expression	chaetoglobosins	cytotoxic	13	Itr KS~AT~DH~cMT~KR~PP~Cond LCL~AMP bind~PP bind~TD~ER~p450~p450
BGC0001185	NRPS	NRP siderophore	-	11721	complete prediction	Bacteria:Terrabacteria group:Bacillota:Bacilli:Bacillales:Bacillaceae:Bacillus:Bacillus subtilis group:Bacillus amyloliquefaciens group:Bacillus velezensis:Bacillus velezensis FZB42	Knock-out studies	bacillibactin	siderophore	10	Cond Starter~AMP bind~PCP~Cond LCL~AMP bind~PCP~TE~PP bind~AMP bind~KR
BGC0001230	NRPS+modular PKS	Cyclic depsipeptide+Modular type I	mixed	42902	locaed at contig edge	Bacteria:Terrabacteria group:Actinomycetota:Actinomycetes:Streptomycetales:Streptomycetaceae:Streptomyces:unclassified Streptomyces:Streptomyces sp. CNB091	Knock-out studies,Enzymatic assays,Heterologous expression	salinamide A;salinamide B;salinamide C;salinamide D;salinamide E;salinamide F;desmethylsalinamide C;desmethylsalinamide E	antibacterial	39	Aminotran 1 2~NRPS-COM Nterm~Cglyc~AMP bind~PCP~TE~NRPS-COM Nterm~Cond DCL~AMP bind~PCP~Cond LCL~AMP bind~nMT~PCP~Cond LCL~AMP bind~PCP~Epimerization~TIGR01720~Cond LCL~AMP bind~PCP~Epimerization~TIGR01720~NRPS-COM Cterm~Cond Starter~AMP bind~PCP~TE~p450~fabH~PP bind~AT~DH~KR~PCP~Cond LCL~AMP bind~PCP
BGC0001231	NRPS+modular PKS	other NRPS+Modular type I	mixed	59263	locaed at contig edge	Bacteria:Pseudomonadota:delta/epsilon subdivisions:Deltaproteobacteria:Myxococcales:Sorangiineae:Polyangiaceae:Jahnella:unclassified Jahnella:Jahnella sp. MSr9139	Knock-out studies	microsclerodermin	antibacterial	46	TE~CAL~KR~PCP~Hyb KS~AT~DH~KR~PP~Hyb KS~AT~Hyb KS~AT~KR~PP~Hyb KS~PP bind~Aminotran 3~Cond LCL~AMP bind~PCP~Hyb KS~AT~KR~PCP~Cond LCL~AMP bind~nMT~PCP~Cond LCL~AMP bind~PCP~Epimerization~TIGR01720~Cond DCL~AMP bind~PCP~Cond LCL~AMP bind~PCP~Hyb KS~AT~KR~PCP~TE~Trp halogenase
BGC0001283	modular PKS	other PKS	+	11161	complete prediction	Bacteria:Terrabacteria group:Actinomycetota:Actinomycetes:Streptomycetales:Streptomycetaceae:Streptomyces:Streptomyces lividans:Streptomyces lividans 1326	Knock-out studies,Gene expression correlated with compound production	arsono-polyketide	-	9	KR~Hyb KS~AT~DH~ER~KR~PP~PP~ksIII
BGC0001338	modular PKS	Iterative type I	mixed	40414	locaed at contig edge	Eukaryota:Opisthokonta:Fungi:Dikarya:Ascomycota:saccharomyceta:Pezizomycotina:leotiomyceta:Eurotiomycetes:Eurotiomycetidae:Eurotiales:Aspergillaceae:Monascus:Monascus ruber	Knock-out studies,Heterologous expression,Gene expression correlated with compound production	citrinin	cytotoxic	10	KR~2OG-FeII Oxy~SAT~Itr KS~AT~PP bind~cMT~TD~KR~AMP bind
BGC0001339	modular PKS	Iterative type I	mixed	54498	locaed at contig edge	Eukaryota:Opisthokonta:Fungi:Dikarya:Ascomycota:saccharomyceta:Pezizomycotina:leotiomyceta:dothideomyceta:Dothideomycetes:Pleosporomycetidae:Pleosporales:Pleosporineae:Didymellaceae:Phoma:unclassified Phoma:Phoma sp. MF5453	Knock-out studies,Enzymatic assays,Heterologous expression	squalestatin S1	antifungal,inhibitor	17	Itr KS~AT~DH~cMT~ER~KR~PP~AMP bind~Itr KS~AT~DH~cMT~ER~KR~PP~phytoene synt~Abhydrolase 6
BGC0001340	modular PKS	Iterative type I	+	29865	locaed at contig edge	Eukaryota:Opisthokonta:Fungi:Dikarya:Ascomycota:saccharomyceta:Pezizomycotina:leotiomyceta:Eurotiomycetes:Eurotiomycetidae:Eurotiales:Thermoascaceae:Paecilomyces:Paecilomyces fulvus	Knock-out studies,Heterologous expression,Gene expression correlated with compound production	byssochlamic acid	-	7	ECH~Itr KS~AT~DH~ER~KR~PP
BGC0001425	NRPS+modular PKS	Cyclic depsipeptide+Iterative type I	+	29032	locaed at contig edge	Bacteria:Pseudomonadota:delta/epsilon subdivisions:Deltaproteobacteria:Myxococcales:Cystobacterineae:Myxococcaceae:Myxococcus:Myxococcus xanthus:Myxococcus xanthus DK 1622	Knock-out studies	myxochromide A	-	29	Hyb KS~AT~DH~ER~KR~PP~Cond LCL~AMP bind~nMT~PCP~Cond LCL~AMP bind~PCP~Epimerization~TIGR01720~NRPS-COM Nterm~Cond DCL~AMP bind~PCP~Cond LCL~AMP bind~PCP~Cond LCL~AMP bind~PCP~Cond LCL~AMP bind~PCP~TE
BGC0001429	NRPS+modular PKS	Cyclic depsipeptide+Iterative type I	mixed	30478	locaed at contig edge	Bacteria:Pseudomonadota:delta/epsilon subdivisions:Deltaproteobacteria:Myxococcales:Cystobacterineae:Archangiaceae:Stigmatella:Stigmatella aurantiaca:Stigmatella aurantiaca DW4/3-1	Knock-out studies,Heterologous expression	myxochromide S1	-	31	Hyb KS~AT~DH~ER~KR~PP~Cond LCL~AMP bind~nMT~PCP~Cond LCL~AMP bind~PCP~Epimerization~TIGR01720~NRPS-COM Nterm~Cond DCL~AMP bind~PCP~Cond LCL~AMP bind~PCP~Cond LCL~AMP bind~PCP~Cond LCL~AMP bind~PCP~TE~Abhydrolase 6~PF00561
BGC0001433	modular PKS	Modular type I	mixed	57121	locaed at contig edge	Bacteria:Terrabacteria group:Actinomycetota:Actinomycetes:Streptomycetales:Streptomycetaceae:Streptomyces:Streptomyces argillaceus	Knock-out studies,Gene expression correlated with compound production	argimycin PI;argimycin PII;nigrifactin;argimycin PIV;argimycin PV;argimycin PVI;argimycin PIX	antibacterial	41	Acyl-CoA dh N~Acyl-CoA dh 1~Aminotran 3~Hyb KS~AT~PP~Mod KS~AT~DH~KR~ACP~Mod KS~AT~DH~KR~ACP~Docking Nterm~Mod KS~AT~DH~KR~ACP~Mod KS~AT~DH~KR~ACP~Docking Cterm~Docking Nterm~Mod KS~AT~DH~KR~ACP~TD~TE~p450~CAL~PP bind~oMT~fabH
BGC0001435	NRPS+modular PKS	other NRPS+Iterative type I	mixed	23502	locaed at contig edge	Bacteria:Terrabacteria group:Actinomycetota:Actinomycetes:Streptomycetales:Streptomycetaceae:Streptomyces:unclassified Streptomyces:Streptomyces sp. ZJ306	Heterologous expression	ikarugamycin	antifungal,antibacterial	13	Hyb KS~AT~DH~KR~PP~Cond LCL~AMP bind~PP bind~TE~ER~PF13471~Asn synthase~p450
BGC0001437	NRPS	other NRPS	+	15443	locaed at contig edge	Bacteria:Pseudomonadota:Gammaproteobacteria:Pseudomonadales:Pseudomonadaceae:Pseudomonas:Pseudomonas fluorescens group:Pseudomonas fluorescens	Knock-out studies,Enzymatic assays	obafluorin	antibacterial	8	Autoind synth~Cond Starter~AMP bind~PCP~TE~AMP bind~PP bind~KR
BGC0001438	modular PKS	other PKS	-	31401	complete prediction	Bacteria:Terrabacteria group:Actinomycetota:Actinomycetes:Streptomycetales:Streptomycetaceae:Streptomyces:unclassified Streptomyces:Streptomyces sp. CS057	Gene expression correlated with compound production	warkmycin CS1;warkmycin CS2	cytotoxic,antibacterial	16	Carbam trans N~RmlD sub bind~dTDP sugar isom~MGT~MGT~p450~MGT~MGT~DegT DnrJ EryC1~NAD bind 4~Polyketide cyc2~Polyketide cyc2~KR~ACP~Itr KS~Itr KS
BGC0001439	modular PKS	other PKS	mixed	38129	complete prediction	Bacteria:Terrabacteria group:Actinomycetota:Actinomycetes:Streptomycetales:Streptomycetaceae:Streptomyces:unclassified Streptomyces:Streptomyces sp. CS113	Gene expression correlated with compound production	antibiotic HKI 10311129;antibiotic A2121-1;cervimycin D;cervimycin C;cervimycin A	antibacterial	22	Itr KS~Itr KS~ACP~Asn synthase~GATase 7~DegT DnrJ EryC1~ksIII~KR~MGT~Acyl-CoA dh N~Acyl-CoA dh 1~MGT~NAD bind 4~dTDP sugar isom~MGT~MGT~MGT~NAD bind 4~AT~Polyketide cyc2~Polyketide cyc2~AMP bind
BGC0001443	NRPS+modular PKS	other NRPS+other PKS	-	20074	complete prediction	Bacteria:Terrabacteria group:Actinomycetota:Actinomycetes:Streptosporangiales:Thermomonosporaceae:Actinomadura:Actinomadura atramentaria:Actinomadura atramentaria DSM 43919	Knock-out studies,Heterologous expression	matlystatin A	inhibitor	15	TE~AMP bind~PCP~Hyb KS~AT~PCP~ER~Cond LCL~AMP bind~PCP~Cond LCL~Acyl-CoA dh M~Acyl-CoA dh 1~Asn synthase~GATase 7
BGC0001445	NRPS+modular PKS	other NRPS+Iterative type I	mixed	29894	complete prediction	Eukaryota:Opisthokonta:Fungi:Dikarya:Ascomycota:saccharomyceta:Pezizomycotina:leotiomyceta:Eurotiomycetes:Eurotiomycetidae:Eurotiales:Aspergillaceae:Aspergillus:Aspergillus subgen. Circumdati:Aspergillus flavus:Aspergillus flavus NRRL3357	Knock-out studies	leporin B	insecticidal,siderophore	13	Itr KS~AT~DH~cMT~KR~PP~Cond LCL~AMP bind~PP bind~TD~p450~ER~p450
BGC0001446	modular PKS	Iterative type I	+	6545	complete prediction	Eukaryota:Opisthokonta:Fungi:Dikarya:Ascomycota:saccharomyceta:Pezizomycotina:leotiomyceta:Eurotiomycetes:Eurotiomycetidae:Eurotiales:Aspergillaceae:Aspergillus:Aspergillus subgen. Circumdati:Aspergillus flavus:Aspergillus flavus NRRL3357	Knock-out studies	asparasone A	insecticidal	6	SAT~Itr KS~AT~PT~ACP~TE
BGC0001448	NRPS	Ca+-dependent lipopeptide	mixed	57193	locaed at contig edge	Bacteria:environmental samples:uncultured bacterium	Heterologous expression	malacidin A;malacidin B	antibacterial	52	AMP bind~PCP~TE~CAL~Acyl-CoA dh N~Acyl-CoA dh M~Acyl-CoA dh 1~Acyl-CoA dh M~Acyl-CoA dh 1~ACP~Cond Starter~AMP bind~PCP~Cond LCL~PCP~Cond LCL~AMP bind~PCP~Epimerization~TIGR01720~NRPS-COM Nterm~Cglyc~AMP bind~PCP~Cond LCL~AMP bind~PCP~Cond LCL~AMP bind~PCP~Cond LCL~AMP bind~PCP~Cond LCL~AMP bind~PCP~Epimerization~TIGR01720~NRPS-COM Cterm~NRPS-COM Nterm~Cond DCL~AMP bind~PCP~Cond LCL~AMP bind~PCP~…
BGC0001449	NRPS+modular PKS	other NRPS+Iterative type I	mixed	38022	complete prediction	Eukaryota:Opisthokonta:Fungi:Dikarya:Ascomycota:saccharomyceta:Pezizomycotina:leotiomyceta:sordariomyceta:Sordariomycetes:Sordariomycetidae:Sordariales:Chaetomiaceae:Thermothelomyces:Thermothelomyces thermophilus	Knock-out studies,Enzymatic assays,Heterologous expression	ucs1025a	antibacterial,inhibitor	16	Peptidase S8~Itr KS~AT~DH~cMT~KR~PP~Cond LCL~AMP bind~PP bind~TD~2OG-FeII Oxy~ER~p450~Abhydrolase 6~ER
BGC0001452	modular PKS	other PKS	mixed	90259	locaed at contig edge	Bacteria:Terrabacteria group:Actinomycetota:Actinomycetes:Streptomycetales:Streptomycetaceae:Streptomyces:unclassified Streptomyces:Streptomyces sp. CS149	Knock-out studies	sipanmycin	cytotoxic,antibacterial	78	NAD bind 4~PIG-L~Mod KS~AT~DH~KR~PP~Mod KS~AT~DH~KR~PP~TE~ER~fabH~MGT~Docking Nterm~Mod KS~AT~KR~PP~Docking Cterm~Docking Nterm~Mod KS~AT~DH~KR~PP~Mod KS~AT~DH~KR~ACP~Docking Cterm~TE~Docking Nterm~Mod KS~AT~DH~KR~ACP~Mod KS~AT~DH~KR~ACP~Mod KS~AT~DH~KR~PP~Docking Cterm~ACP~Mod KS~AT~DH~KR~ACP~Mod KS~AT~DH~KR~ACP~Docking Cterm~p450~AMP bind~PP bind~AMP bind~AT~Aminotran 1 2~Abhydrolase 6~PF00561~…
BGC0001467	NRPS+modular PKS	Cyclic depsipeptide+Modular type I	-	25782	complete prediction	Bacteria:Terrabacteria group:Cyanobacteria/Melainabacteria group:Cyanobacteria:Nostocales:Hapalosiphonaceae:Fischerella:unclassified Fischerella:Fischerella sp. PCC 9431	Heterologous expression	hapalosin	cytotoxic,other	21	Hyb KS~AT~KR~PCP~TE~Cond LCL~AMP bind~nMT~PCP~Cond LCL~AMP bind~CAL~KR~PCP~Hyb KS~AT~cMT~KR~PP~CAL~ACP
BGC0001469	NRPS	other NRPS	-	22570	complete prediction	Bacteria:Terrabacteria group:Bacillota:Bacilli:Bacillales:Paenibacillaceae:Brevibacillus:unclassified Brevibacillus:Brevibacillus sp. Leaf182	Knock-out studies	marthiapeptide A	antibacterial	24	NRPS-COM Nterm~Cond DCL~AMP bind~PCP~Epimerization~TIGR01720~Heterocyclization~AMP bind~PCP~Heterocyclization~AMP bind~PCP~Heterocyclization~AMP bind~PCP~Heterocyclization~AMP bind~PCP~TE~NRPS-COM Nterm~Cond DCL~AMP bind~PCP~PF00881
BGC0001470	modular PKS	Trans-AT type I	-	95175	complete prediction	Bacteria:Terrabacteria group:Bacillota:Bacilli:Bacillales:Paenibacillaceae:Brevibacillus:unclassified Brevibacillus:Brevibacillus sp. Leaf182	Knock-out studies	macrobrevin	antibacterial	103	DH2~ACP~Trans-AT KS~Trans-AT docking~KR~cMT~PP~Trans-AT KS~Trans-AT docking~DH2~KR~PP~Trans-AT KS~Trans-AT docking~ACP~TE~cMT~PP bind~Trans-AT KS~Trans-AT docking~KR~PP~Trans-AT KS~Trans-AT docking~KR~PP bind~Trans-AT KS~ER~Trans-AT KS~Trans-AT docking~DH2~KR~PP bind~ECH~ECH~Itr KS~PP bind~cMT~ACP beta~Trans-AT KS~Trans-AT docking~DH2~KR~PP~Trans-AT KS~Trans-AT docking~DH2~KR~PP~Trans-AT KS~Trans…
BGC0001479	NRPS	other NRPS	+	23180	complete prediction	Bacteria:Terrabacteria group:Cyanobacteria/Melainabacteria group:Cyanobacteria:Nostocales:Nostocaceae:Nostoc:Nostoc punctiforme:Nostoc punctiforme PCC 73102	Heterologous expression	anabaenopeptin NZ857;nostamide A	inhibitor	24	AMP bind~PCP~Cond LCL~AMP bind~PCP~Epimerization~TIGR01720~NRPS-COM Cterm~NRPS-COM Nterm~Cond DCL~AMP bind~PCP~Cond LCL~AMP bind~PCP~Cond LCL~AMP bind~nMT~PCP~Cond LCL~AMP bind~PCP~TE~HMGL-like
BGC0001629	NRPS	Other lipopeptide	+	63752	locaed at contig edge	Bacteria:Pseudomonadota:Gammaproteobacteria:Pseudomonadales:Pseudomonadaceae:Pseudomonas:unclassified Pseudomonas:Pseudomonas sp. QS1027	Knock-out studies	jessenipeptin	antibacterial	58	Cond Starter~AMP bind~PCP~Cond Dual~AMP bind~PCP~Cond Dual~AMP bind~PCP~Cond Dual~AMP bind~PCP~Cond Dual~AMP bind~PCP~Cond Dual~AMP bind~PCP~Cond Dual~AMP bind~PCP~Cond Dual~AMP bind~PCP~Cond Dual~AMP bind~PCP~Cond Dual~AMP bind~PCP~Cond Dual~AMP bind~PCP~Cond Dual~AMP bind~PCP~Cond Dual~AMP bind~PCP~Cond Dual~AMP bind~PCP~Cond Dual~AMP bind~PCP~Cond Dual~AMP bind~PCP~Cond LCL~AMP bind~PCP~Cond L…
BGC0001831	modular PKS	other PKS	-	3701	complete prediction	Bacteria:Pseudomonadota:delta/epsilon subdivisions:Deltaproteobacteria:Myxococcales:Cystobacterineae:Myxococcaceae:Myxococcus:Myxococcus xanthus:Myxococcus xanthus DK 1622	Gene expression correlated with compound production	alkylpyrone-407;alkylpyrone-393	-	4	CAL~PP bind~Chal sti synt N~Chal sti synt C
BGC0001833	NRPS	Other lipopeptide	+	15051	locaed at contig edge	Bacteria:Pseudomonadota:Betaproteobacteria:Burkholderiales:Burkholderiaceae:Burkholderia:Burkholderia gladioli	Knock-out studies	icosalide A;icosalide B	antifungal,antibacterial,swarming motility,biofilm	14	Cond Starter~AMP bind~PCP~Cond Dual~AMP bind~PCP~Cond LCL~Cond Starter~AMP bind~PCP~Cond LCL~AMP bind~PCP~TE
BGC0001834	NRPS	other NRPS	+	28496	locaed at contig edge	Bacteria:Pseudomonadota:delta/epsilon subdivisions:Deltaproteobacteria:Myxococcales:Cystobacterineae:Archangiaceae:Cystobacter:unclassified Cystobacter:Cystobacter sp. SBCb004	Knock-out studies,Heterologous expression	argyrin	cytotoxic,antibacterial,immunomodulatory	27	AMP bind~PCP~Epimerization~TIGR01720~Cond DCL~AMP bind~PCP~Cond DCL~AMP bind~nMT~PCP~Cond LCL~AMP bind~PCP~Heterocyclization~AMP bind~PCP~Cond LCL~AMP bind~PCP~Cond LCL~AMP bind~PCP~Cond LCL~AMP bind~PCP~TE
BGC0001838	NRPS	other NRPS	mixed	26411	locaed at contig edge	Bacteria:Pseudomonadota:Gammaproteobacteria:Pseudomonadales:Pseudomonadaceae:Pseudomonas:Pseudomonas putida group:Pseudomonas putida	Enzymatic assays	WLIP	antifungal,antibacterial	25	Acyl-CoA dh N~Acyl-CoA dh 1~Cond Dual~AMP bind~PCP~Cond Dual~AMP bind~PCP~Cond Dual~AMP bind~PCP~Cond Dual~AMP bind~PCP~Cond Dual~AMP bind~PCP~Cond LCL~AMP bind~PCP~Cond Dual~AMP bind~PCP~TE~TE
BGC0001839	TPS	-	-	1215	complete prediction	Eukaryota:Opisthokonta:Fungi:Dikarya:Ascomycota:saccharomyceta:Pezizomycotina:leotiomyceta:Eurotiomycetes:Eurotiomycetidae:Eurotiales:Aspergillaceae:Aspergillus:unclassified Aspergillus:Aspergillus sp. Z5	Knock-out studies,Enzymatic assays,Heterologous expression	squalestatin S1	antifungal,inhibitor	1	phytoene synt
BGC0001842	NRPS	Other lipopeptide	+	37510	complete prediction	Bacteria:Pseudomonadota:Gammaproteobacteria:Pseudomonadales:Pseudomonadaceae:Pseudomonas:Pseudomonas fluorescens group:Pseudomonas fluorescens:Pseudomonas fluorescens Pf0-1	Knock-out studies,Gene expression correlated with compound production	gacamide A	antibacterial,surfactant	35	Cond Starter~AMP bind~PCP~Cond Dual~AMP bind~PCP~Cond Dual~AMP bind~PCP~Cond Dual~AMP bind~PCP~Cond Dual~AMP bind~PCP~Cond Dual~AMP bind~PCP~Cond Dual~AMP bind~PCP~Cond Dual~AMP bind~PCP~Cond LCL~AMP bind~PCP~Cond LCL~AMP bind~PCP~Cond Dual~AMP bind~PCP~TE~TE
BGC0001844	NRPS	Other lipopeptide	-	19701	complete prediction	Bacteria:Pseudomonadota:Betaproteobacteria:Burkholderiales:Burkholderiaceae:Mycetohabitans:Mycetohabitans rhizoxinica:Mycetohabitans rhizoxinica HKI 454	Knock-out studies	holrhizin	surfactant	19	Cond Starter~AMP bind~PCP~Cond LCL~AMP bind~PCP~Cond LCL~AMP bind~PCP~Cond LCL~AMP bind~PCP~Cond LCL~AMP bind~PCP~Cond LCL~AMP bind~PCP~TE
BGC0001845	NRPS+modular PKS	other NRPS+other PKS	-	27502	complete prediction	Bacteria:Terrabacteria group:Actinomycetota:Actinomycetes:Streptomycetales:Streptomycetaceae:Streptomyces:unclassified Streptomyces:Streptomyces sp. CBMAI 2042	Knock-out studies,Heterologous expression	alpiniamide	-	29	AT~PP~ksIII~Hyb KS~AT~PP~Mod KS~DH~KR~ACP~cMT~PP~Trans-AT KS~Trans-AT docking~PP bind~TE~Cond LCL~AMP bind~PCP~Trans-AT KS~Trans-AT docking~cMT~ACP~Trans-AT KS~DH2~KR~Acyl-CoA dh N~Acyl-CoA dh M~Acyl-CoA dh 1
BGC0001846	NRPS	other NRPS	-	18878	complete prediction	Bacteria:Terrabacteria group:Actinomycetota:Actinomycetes:Streptomycetales:Streptomycetaceae:Streptomyces:unclassified Streptomyces:Streptomyces sp. CBMAI 2042	Heterologous expression	valinomycin;montanastatin	cytotoxic,antifungal,antibacterial	16	CAL~KR~PCP~Cond LCL~AMP bind~PCP~TE~CAL~KR~PP bind~Cond LCL~AMP bind~PCP~Epimerization~Cond DCL~TE
BGC0001851	modular PKS	Type II	mixed	38641	complete prediction	Bacteria:Terrabacteria group:Actinomycetota:Actinomycetes:Streptomycetales:Streptomycetaceae:Streptomyces:Streptomyces erythrochromogenes	Enzymatic assays	komodoquinone B	cytotoxic	27	DegT DnrJ EryC1~RmlD sub bind~PP bind~MGT~MGT~RmlD sub bind~CaiA~Acyl-CoA dh N~Acyl-CoA dh M~Acyl-CoA dh 1~Abhydrolase 6~PF00561~PF07366~Itr KS~Itr KS~KR~Polyketide cyc2~Polyketide cyc2~MGT~KR~p450~MGT~PhyH~p450~MGT~PCMT~dTDP sugar isom
BGC0001852	modular PKS	Type II	mixed	38787	complete prediction	Bacteria:Terrabacteria group:Actinomycetota:Actinomycetes:Streptomycetales:Streptomycetaceae:Streptomyces:unclassified Streptomyces:Streptomyces sp. NRRL S-378	Enzymatic assays	komodoquinone B	cytotoxic	27	DegT DnrJ EryC1~RmlD sub bind~PP bind~MGT~MGT~RmlD sub bind~CaiA~Acyl-CoA dh N~Acyl-CoA dh M~Acyl-CoA dh 1~Abhydrolase 6~PF00561~PF07366~Itr KS~Itr KS~KR~Polyketide cyc2~Polyketide cyc~MGT~KR~p450~MGT~PhyH~p450~MGT~PCMT~dTDP sugar isom
BGC0001853	NRPS+modular PKS	other NRPS+Modular type I	mixed	66255	locaed at contig edge	Bacteria:Terrabacteria group:Actinomycetota:Actinomycetes:Streptomycetales:Streptomycetaceae:Streptomyces:Streptomyces argillaceus	Knock-out studies	largimiycin 38;largimycin 39	-	52	p450~ACPS~p450~ECH~AT~AMP bind~PCP~PhyH~PF00561~Heterocyclization~Heterocyclization~AMP bind~PP~Trans-AT KS~DHt~PP~Trans-AT KS~Trans-AT docking~KR~PP bind~Trans-AT KS~DH2~ACP~KR~Trans-AT KS~DHt~ECH~ACP beta~Trans-AT KS~DHt~DH2~KR~cMT~PP~Trans-AT KS~Trans-AT docking~KR~ACP~Trans-AT KS~ACP beta~ACP~LPG synthase C~Beta elim lyase~TE~PP~PP bind~Itr KS~TE~PIG-L~AMP bind~AMP bind~p450
BGC0001854	modular PKS	Iterative type I	mixed	26262	complete prediction	Eukaryota:Opisthokonta:Fungi:Dikarya:Ascomycota:saccharomyceta:Pezizomycotina:leotiomyceta:sordariomyceta:Sordariomycetes:Hypocreomycetidae:Hypocreales:Hypocreaceae:Trichoderma:Trichoderma harzianum	Gene expression correlated with compound production	tricholignan A	iron reducing	14	Itr KS~AT~DH~ER~KR~PP~TE~SAT~Itr KS~AT~PT~ACP~PP bind~cMT
BGC0001857	NRPS+modular PKS	other NRPS+Iterative type I	mixed	25616	locaed at contig edge	Eukaryota:Opisthokonta:Fungi:Dikarya:Ascomycota:saccharomyceta:Pezizomycotina:leotiomyceta:Eurotiomycetes:Eurotiomycetidae:Eurotiales:Aspergillaceae:Aspergillus:Aspergillus burnettii	Heterologous expression	burnettramic acid A	antibacterial	14	ER~p450~2OG-FeII Oxy~p450~Itr KS~AT~DH~cMT~KR~PP~Cond LCL~AMP bind~PP bind~TD
BGC0001865	modular PKS	Iterative type I	+	6150	complete prediction	Eukaryota:Opisthokonta:Fungi:Dikarya:Ascomycota:saccharomyceta:Pezizomycotina:leotiomyceta:dothideomyceta:Dothideomycetes:Pleosporomycetidae:Pleosporales:Pleosporineae:Phaeosphaeriaceae:Parastagonospora:Parastagonospora nodorum:Parastagonospora nodorum SN15	Knock-out studies,Heterologous expression,Gene expression correlated with compound production	elsinochrome C	cytotoxic	6	Itr KS~AT~PT~ACP~ACP~TE
BGC0001866	modular PKS	other PKS	mixed	23505	complete prediction	Eukaryota:Opisthokonta:Fungi:Dikarya:Ascomycota:saccharomyceta:Pezizomycotina:leotiomyceta:Eurotiomycetes:Eurotiomycetidae:Eurotiales:Thermoascaceae:Paecilomyces:Paecilomyces variotii	Heterologous expression	viriditoxin	cytotoxic,antibacterial	16	KR~Itr KS~AT~DH~cMT~ER~KR~PP~SAT~Itr KS~AT~PT~ACP~ACP~PP bind~TE
BGC0001869	NRPS	other NRPS	+	9945	complete prediction	Bacteria:Pseudomonadota:Gammaproteobacteria:Enterobacterales:Morganellaceae:Xenorhabdus:Xenorhabdus szentirmaii:Xenorhabdus szentirmaii DSM 16338	Heterologous expression,Gene expression correlated with compound production,Knock-out studies	griseoluteic acid;demethoxygriseoluteic acid;phenaszentine A;phenaszentine C;phenaszenketide C;phenaszenketide D	antibacterial	5	phzB~AMP bind~KR~AMP bind~PCP
BGC0001872	modular PKS	other PKS	-	18385	complete prediction	Bacteria:Pseudomonadota:Gammaproteobacteria:Enterobacterales:Morganellaceae:Xenorhabdus:Xenorhabdus bovienii:Xenorhabdus bovienii SS-2004	Knock-out studies,Gene expression correlated with compound production	fabclavine-polyamine	antibacterial	10	AMP bind~NAD bind 4~KR~Aminotran 3~Hyb KS~Hyb KS~Enediyne-KS~AT~PP bind~KR
BGC0001873	NRPS	Other lipopeptide	-	7443	complete prediction	Bacteria:Pseudomonadota:Gammaproteobacteria:Enterobacterales:Morganellaceae:Xenorhabdus:Xenorhabdus szentirmaii:Xenorhabdus szentirmaii DSM 16338	Heterologous expression	pyrrolizixenamide A	-	7	Cond Starter~AMP bind~PCP~Cond DCL~AMP bind~PP bind~TE
BGC0001874	NRPS+modular PKS	other NRPS+other PKS	mixed	14070	locaed at contig edge	Eukaryota:Opisthokonta:Fungi:Dikarya:Ascomycota:saccharomyceta:Pezizomycotina:leotiomyceta:Eurotiomycetes:Eurotiomycetidae:Eurotiales:Aspergillaceae:Aspergillus:Aspergillus subgen. Circumdati:Aspergillus flavus	Knock-out studies	cyclopiazonic acid	cytotoxic,inhibitor	10	dmat~Itr KS~AT~DH~KR~PP bind~Cond LCL~AMP bind~PCP~TD
BGC0001875	modular PKS	other PKS	mixed	60872	locaed at contig edge	unclassified sequences	Knock-out studies	nargenicin A1	antibacterial	57	TE~Docking Nterm~Mod KS~AT~DH~KR~ACP~Mod KS~AT~DH~KR~ACP~TE~Docking Nterm~Mod KS~AT~KR~ACP~Mod KS~AT~KR~PP~Mod KS~AT~DH~KR~ACP~Docking Cterm~Hyb KS~AT~PP~Mod KS~AT~KR~ACP~Mod KS~AT~DH~KR~PP~Mod KS~AT~DH~KR~ACP~Docking Cterm~p450~KR~oMT~p450~PhyH~KR~AMP bind~Acyl-CoA dh N~Acyl-CoA dh M~Acyl-CoA dh 1~ksIII
BGC0001881	NRPS+modular PKS	other NRPS+Iterative type I	mixed	39287	locaed at contig edge	Eukaryota:Opisthokonta:Fungi:Dikarya:Ascomycota:saccharomyceta:Pezizomycotina:leotiomyceta:sordariomyceta:Sordariomycetes:Sordariomycetidae:Magnaporthales:Pyriculariaceae:Pyricularia:Pyricularia grisea	Knock-out studies	pyrichalasin H	cytotoxic,phytotoxic,signalling	14	Abhydrolase 6~p450~ER~p450~Itr KS~AT~DH~cMT~KR~PP~Cond LCL~AMP bind~PP bind~TD
BGC0002042	NRPS	other NRPS	mixed	26113	complete prediction	Bacteria:Terrabacteria group:Actinomycetota:Actinomycetes:Streptomycetales:Streptomycetaceae:Streptomyces:Streptomyces venezuelae	Knock-out studies	anthelvencin A;anthelvencin B;anthelvencin C	anthelmintic	9	AMP bind~Cond LCL~NAD bind 4~Glycos transf 1~Aminotran 1 2~Cond LCL~ER~PCP~ectoine synt
BGC0002046	NRPS+modular PKS	other NRPS+Trans-AT type I	-	65958	complete prediction	Bacteria:Pseudomonadota:Gammaproteobacteria:Oceanospirillales:Saccharospirillaceae:Gynuella:Gynuella sunshinyii:Gynuella sunshinyii YC6258	Enzymatic assays	lobatamide A	cytotoxic	58	Hyb KS~DH2~TE~PP~Trans-AT KS~Trans-AT docking~DH2~KR~PP bind~Trans-AT KS~Trans-AT docking~PP~Trans-AT KS~Trans-AT docking~KR~PP~KR~PP~Trans-AT KS~Trans-AT docking~cMT~ACP beta~Trans-AT KS~Trans-AT docking~DH2~KR~PP~Trans-AT KS~Trans-AT docking~DH2~KR~cMT~DH2~ACP~Cond LCL~AMP bind~PCP~Trans-AT KS~Trans-AT docking~DH2~KR~PP~Trans-AT KS~Trans-AT docking~AMP bind~PCP~Trans-AT KS~Trans-AT docking~PP b…
BGC0002050	NRPS+modular PKS	other NRPS+Trans-AT type I	mixed	66009	complete prediction	Bacteria:Pseudomonadota:Betaproteobacteria:Burkholderiales:Burkholderiaceae:Burkholderia:unclassified Burkholderia:Burkholderia sp. B8(2020)	Knock-out studies	necroxime A;necroxime B;necroxime C;necroxime D	cytotoxic	65	Cond Starter~AMP bind~PCP~TE~AT~AT~AMP bind~PP bind~Trans-AT KS~DHt~PP bind~Trans-AT KS~Trans-AT docking~ACP beta~Trans-AT KS~Trans-AT docking~DH2~KR~PP~Cond LCL~AMP bind~PCP~Trans-AT KS~Trans-AT docking~DH2~KR~ACP~PP~Trans-AT KS~Trans-AT docking~KR~PP bind~Trans-AT KS~Trans-AT docking~DH2~KR~PP bind~Trans-AT KS~Trans-AT docking~KR~ACP~Trans-AT KS~DH2~ACP~DH2~Trans-AT KS~Trans-AT docking~KR~PP bi…
BGC0002054	NRPS+modular PKS	other NRPS+other PKS	mixed	29084	locaed at contig edge	Bacteria:Terrabacteria group:Actinomycetota:Actinomycetes:Streptomycetales:Streptomycetaceae:Streptomyces:Streptomyces novoguineensis	Gene expression correlated with compound production,Knock-out studies	amipurimycin	-	18	AMP bind~Itr KS~Aminotran 3~PP bind~KR~Acyl-CoA dh N~Acyl-CoA dh M~Acyl-CoA dh 1~PP bind~Hyb KS~AT~PCP~AMP bind~PCP~APH~DXP synthase N~Aminotran 4~KR
BGC0002058	NRPS+modular PKS	other NRPS+other PKS	-	5820	complete prediction	Bacteria:Terrabacteria group:Bacillota:Bacilli:Lactobacillales:Streptococcaceae:Streptococcus:Streptococcus mutans:Streptococcus mutans B04Sm5	Gene expression correlated with compound production	mutanocyclin	-	6	Hyb KS~PP bind~TE~Cond LCL~AMP bind~PCP
BGC0002061	NRPS+modular PKS	Cyclic depsipeptide+Modular type I	+	38242	complete prediction	Bacteria:Terrabacteria group:Cyanobacteria/Melainabacteria group:Cyanobacteria:Nostocales:Nostocaceae:Nostoc:Nostoc punctiforme:Nostoc punctiforme PCC 73102	Gene expression correlated with compound production	nostopeptolide A1;nostopeptolide 1052	signalling	34	Cond LCL~AMP bind~PCP~Cond LCL~AMP bind~PCP~Cond LCL~AMP bind~PCP~Cond LCL~AMP bind~PCP~Hyb KS~AT~PCP~Cond LCL~AMP bind~PCP~Cond LCL~AMP bind~PCP~Epimerization~TIGR01720~Cond DCL~AMP bind~PCP~Cond LCL~AMP bind~PCP~Cond LCL~AMP bind~PCP~TE~ER
BGC0002066	NRPS+modular PKS	other NRPS+Iterative type I	mixed	20407	complete prediction	Eukaryota:Opisthokonta:Fungi:Dikarya:Ascomycota:saccharomyceta:Pezizomycotina:leotiomyceta:sordariomyceta:Sordariomycetes:Hypocreomycetidae:Hypocreales:Hypocreaceae:Trichoderma:Trichoderma harzianum	Enzymatic assays,Heterologous expression,Gene expression correlated with compound production	harzianopyridone	antifungal,inhibitor	13	p450~ER~p450~Itr KS~AT~DH~cMT~KR~PP~Cond LCL~AMP bind~PP bind~TD
BGC0002067	NRPS+modular PKS	other NRPS+Iterative type I	mixed	37001	complete prediction	Eukaryota:Opisthokonta:Fungi:Dikarya:Ascomycota:saccharomyceta:Pezizomycotina:leotiomyceta:Eurotiomycetes:Eurotiomycetidae:Eurotiales:Aspergillaceae:Penicillium:Penicillium oxalicum:Penicillium oxalicum 114-2	Heterologous expression	atpenin B	antifungal,antibacterial,inhibitor	14	DUF3328~Itr KS~AT~DH~cMT~KR~PP~Cond LCL~AMP bind~PCP~TD~p450~ER~p450
BGC0002068	NRPS+modular PKS	other NRPS+other PKS	mixed	69003	complete prediction	Bacteria:Pseudomonadota:Alphaproteobacteria:Hyphomicrobiales:Stappiaceae:Labrenzia:unclassified Labrenzia:Labrenzia sp. PHM005	Knock-out studies	labrenzin	cytotoxic	71	PP bind~GNAT~ACP~Hyb KS~DHt~KR~cMT~PP bind~Trans-AT KS~Trans-AT docking~ECH~ACP beta~ACP beta~Trans-AT KS~KR~PP bind~oMT~p450~AT~AT~ECH~Itr KS~PP~Trans-AT KS~Trans-AT docking~DH2~KR~ACP~Trans-AT KS~DHt~DH2~PP bind~Trans-AT KS~Trans-AT docking~KR~PP~Trans-AT KS~Trans-AT docking~Cond LCL~AMP bind~PCP~TE~FMO-like~Trans-AT KS~DHt~PP~Cond LCL~AMP bind~PCP~Trans-AT KS~Trans-AT docking~KR~PP~Trans-AT KS…
BGC0002071	NRPS	Other lipopeptide	+	27266	complete prediction	Bacteria:Pseudomonadota:Gammaproteobacteria:Pseudomonadales:Pseudomonadaceae:Pseudomonas:unclassified Pseudomonas:Pseudomonas sp. QS1027	Knock-out studies	virginiafactin A;virginiafactin B;virginiafactin C;virginiafactin D	-	26	Cond Starter~AMP bind~PCP~Cond Dual~AMP bind~PCP~Cond Dual~AMP bind~PCP~Cond Dual~AMP bind~PCP~Cond LCL~AMP bind~PCP~Cond Dual~AMP bind~PCP~Cond LCL~AMP bind~PCP~Cond Dual~AMP bind~PCP~TE~TE
BGC0002072	modular PKS	Modular type I	mixed	160338	complete prediction	Bacteria:Terrabacteria group:Actinomycetota:Actinomycetes:Streptomycetales:Streptomycetaceae:Streptomyces:unclassified Streptomyces:Streptomyces sp. Mg1	Knock-out studies	linearmycin A;linearmycin B;linearmycin C;linearmycin C	antifungal,antibacterial	155	ACPS~AMP bind~TE~AT~Docking Nterm~Mod KS~AT~DH~KR~PP~Mod KS~AT~DH~KR~PP~Mod KS~AT~DH~KR~PP~TE~Docking Nterm~Mod KS~AT~DH~KR~PP~Mod KS~AT~DH~ER~KR~ACP~Mod KS~AT~DH~KR~PP~Mod KS~AT~DH~KR~PP~Docking Cterm~Docking Nterm~Mod KS~AT~KR~PP~Mod KS~AT~KR~PP~Docking Cterm~Docking Nterm~Mod KS~AT~DH~KR~PP~Mod KS~AT~DH~KR~PP~Mod KS~AT~DH~KR~PP~Docking Cterm~Docking Nterm~Mod KS~AT~KR~PP~Mod KS~AT~DH~KR~PP~Mod…
BGC0002075	NRPS	Other lipopeptide	+	3894	complete prediction	Bacteria:Pseudomonadota:Gammaproteobacteria:Pseudomonadales:Pseudomonadaceae:Pseudomonas:Pseudomonas fluorescens group:Pseudomonas fluorescens	Knock-out studies,Enzymatic assays,Heterologous expression	pyreudione A;pyreudione B;pyreudione C;pyreudione D;pyreudione E	cytotoxic,antibacterial	4	Cond Starter~AMP bind~PCP~TE
BGC0002078	NRPS	Cyclic depsipeptide	mixed	79753	complete prediction	Bacteria:environmental samples:uncultured bacterium	Heterologous expression	omnipeptin	-	53	Trp halogenase~CAL~ACP~Cond Starter~AMP bind~PCP~Cond LCL~AMP bind~PCP~Cond LCL~AMP bind~PCP~Cond LCL~AMP bind~PCP~Epimerization~TIGR01720~NRPS-COM Nterm~Cond DCL~AMP bind~PCP~Cond LCL~AMP bind~PCP~Cond LCL~AMP bind~PCP~Cond LCL~AMP bind~PCP~Cond LCL~AMP bind~PCP~Cond LCL~AMP bind~PCP~Epimerization~TIGR01720~Cglyc~AMP bind~PCP~Cond LCL~AMP bind~PCP~TE~Abhydrolase 6~PF00561~MGT~p450~PhyH~ER~AfsA~TD
BGC0002079	NRPS	Cyclic depsipeptide	mixed	79383	complete prediction	Bacteria:environmental samples:uncultured bacterium	Heterologous expression	omnipeptin	-	53	Trp halogenase~CAL~ACP~Cond Starter~AMP bind~PCP~Cond LCL~AMP bind~PCP~Cond LCL~AMP bind~Cond LCL~AMP bind~PCP~Epimerization~TIGR01720~NRPS-COM Nterm~Cglyc~AMP bind~PCP~Cond LCL~AMP bind~PCP~Cond LCL~AMP bind~PCP~Cond LCL~AMP bind~PCP~Cond LCL~AMP bind~PCP~Cond LCL~AMP bind~PCP~Epimerization~TIGR01720~NRPS-COM Nterm~Cglyc~AMP bind~PCP~Cond LCL~AMP bind~PCP~TE~Abhydrolase 6~PF00561~MGT~p450~PhyH~E…
BGC0002081	modular PKS	other PKS	mixed	18723	complete prediction	Bacteria:Terrabacteria group:Actinomycetota:Actinomycetes:Streptomycetales:Streptomycetaceae:Streptomyces:unclassified Streptomyces:Streptomyces sp. Tue6314	Heterologous expression	streptoketide A;streptoketide B;streptoketide C;S2502;S2507;UWM5	antiviral	12	ACP~Itr KS~Itr KS~Methyltransf 3~KR~Polyketide cyc2~Polyketide cyc2~AMP bind~KR~adh short C2~ksIII~AT
BGC0002083	modular PKS	Trans-AT type I	-	47852	complete prediction	Bacteria:Pseudomonadota:Betaproteobacteria:Burkholderiales:Burkholderiaceae:Burkholderia:Burkholderia gladioli	Knock-out studies	gladiofungin A;gladiofungin B	cytotoxic,antifungal	52	ER~KR~PP~Trans-AT KS~Trans-AT docking~ACP~Trans-AT KS~Trans-AT docking~DH2~KR~cMT~PP bind~PP bind~Trans-AT KS~Trans-AT docking~DH2~PP~Trans-AT KS~Trans-AT docking~KR~ACP~PP~ACP~Trans-AT KS~Trans-AT docking~DH2~KR~PP bind~Trans-AT KS~Trans-AT docking~DH2~KR~PP bind~Trans-AT KS~Trans-AT docking~PP~Trans-AT KS~Trans-AT docking~DH2~KR~PP~Trans-AT KS~Trans-AT docking~B~ACP~Trans-AT KS~Trans-AT docking…
BGC0002087	NRPS+modular PKS	other NRPS+other PKS	mixed	76735	complete prediction	Bacteria:Pseudomonadota:Betaproteobacteria:Burkholderiales:Burkholderiaceae:Burkholderia:Burkholderia gladioli	Knock-out studies,Enzymatic assays	gladiostatin A	antifungal	54	KR~ER~PP bind~Trans-AT KS~Trans-AT docking~DH2~KR~PP bind~Trans-AT KS~Trans-AT docking~PP~KR~PP~Trans-AT KS~Trans-AT docking~ACP~Trans-AT KS~Trans-AT docking~DH2~KR~cMT~PP bind~PP bind~Trans-AT KS~Trans-AT docking~DH2~PP~Trans-AT KS~Trans-AT docking~KR~ACP~PP~ACP~Trans-AT KS~Trans-AT docking~DH2~KR~Trans-AT KS~Trans-AT docking~DH2~KR~PP~Trans-AT KS~Trans-AT docking~B~ACP~Trans-AT KS~Trans-AT dock…
BGC0002088	modular PKS	other PKS	mixed	48543	complete prediction	Bacteria:Terrabacteria group:Actinomycetota:Actinomycetes:Micromonosporales:Micromonosporaceae:Micromonospora:Micromonospora carbonacea	Knock-out studies,Enzymatic assays,Gene expression correlated with compound production	everninomicin A	antibacterial	29	NAD bind 4~TD~PhyH~MGT~PhyH~PF04055~Hyb KS~AT~DH~ACP~ksIII~Trp halogenase~RmlD sub bind~RmlD sub bind~Glycos transf 2~RmlD sub bind~PhyH~Glycos transf 1~Glycos transf 2~NAD bind 4~MGT~CaiA~Acyl-CoA dh N~Acyl-CoA dh M~Acyl-CoA dh 1~DegT DnrJ EryC1~dTDP sugar isom~RmlD sub bind~PhyH
BGC0002091	NRPS	other NRPS	-	8903	complete prediction	Bacteria:Pseudomonadota:Gammaproteobacteria:Enterobacterales:Yersiniaceae:Yersinia:Yersinia ruckeri:Yersinia ruckeri ATCC 29473	Knock-out studies,Heterologous expression,Gene expression correlated with compound production	holomycin	antibacterial,inhibitor	8	Flavoprotein~Acyl-CoA dh N~Acyl-CoA dh M~Acyl-CoA dh 1~TE~Heterocyclization~AMP bind~PCP
BGC0002095	NRPS	other NRPS	+	22455	complete prediction	Bacteria:Terrabacteria group:Actinomycetota:Actinomycetes:Streptomycetales:Streptomycetaceae:Streptomyces:Streptomyces roseus	Knock-out studies,Enzymatic assays,Heterologous expression	leupeptin Pr;leupeptin Ac	inhibitor	16	Cond LCL~AMP bind~PCP~Cond DCL~AMP bind~PCP~TE~ATP-grasp 3~PCP~Epimerization~TIGR01720~NRPS-COM Cterm~Cond LCL~AMP bind~PCP~AMP bind
BGC0002100	NRPS	Other	mixed	64165	complete prediction	Bacteria:Terrabacteria group:Actinomycetota:Actinomycetes:Streptomycetales:Streptomycetaceae:Streptomyces:unclassified Streptomyces:Streptomyces sp. CS147	Knock-out studies,Gene expression correlated with compound production	colibrimycin	-	25	AMP bind~Trp halogenase~PP bind~Itr KS~t2fas~KR~Cond Starter~AMP bind~PCP~Epimerization~TIGR01720~Cglyc~AMP bind~PCP~Cond LCL~AMP bind~PCP~TE~p450~Aminotran 1 2~TE~Pkinase~PF04055~oMT~Trp halogenase
BGC0002104	NRPS+modular PKS	other NRPS+other PKS	mixed	93861	complete prediction	Bacteria:Terrabacteria group:Actinomycetota:Actinomycetes:Streptomycetales:Streptomycetaceae:Streptomyces:Streptomyces eurocidicus	Gene expression correlated with compound production	eurocidin D;eurocidin E	antifungal	82	AMP bind~PCP~TE~RmlD sub bind~Docking Nterm~Mod KS~AT~DH~KR~PP~Mod KS~AT~KR~ACP~Mod KS~AT~KR~ACP~Mod KS~AT~KR~PP~Mod KS~AT~KR~ACP~Mod KS~AT~KR~PP~Docking Cterm~Mod KS~AT~DH~ER~KR~ACP~Docking Cterm~Docking Nterm~Mod KS~AT~DH~KR~ACP~Mod KS~AT~DH~KR~PP~Docking Nterm~Mod KS~AT~KR~PP~Mod KS~AT~DH~KR~ACP~Mod KS~AT~DH~KR~ACP~Mod KS~AT~DH~KR~PP~Mod KS~AT~DH~KR~PP~Docking Cterm~Mod KS~AT~PP~Docking Cterm~…
BGC0002114	NRPS+modular PKS	other NRPS+other PKS	+	41125	complete prediction	Bacteria:Pseudomonadota:delta/epsilon subdivisions:Deltaproteobacteria:Myxococcales:Sorangiineae:Sandaracinaceae:Sandaracinus:unclassified Sandaracinus:Sandaracinus sp.	Heterologous expression	sandarazol A;sandarazol C;sandarazol E;sandarazol G;sandarazol B;sandarazol D;sandarazol F	antibacterial	40	AT~ECH~Trans-AT KS~ACP~PP~Trans-AT KS~PP bind~Trans-AT KS~Trans-AT docking~KR~PP~Trans-AT KS~DH2~ACP~KR~Trans-AT KS~Trans-AT docking~PP bind~Cond LCL~AMP bind~nMT~AMP bind~PCP~Epimerization~TIGR01720~Cond DCL~AMP bind~PCP~Cond LCL~AMP bind~PCP~Hyb KS~cMT~PCP~TE~Trp halogenase~PP bind~Itr KS~ECH~TE
BGC0002123	NRPS+modular PKS	Other+other PKS	mixed	32542	complete prediction	Bacteria:Pseudomonadota:Alphaproteobacteria:Hyphomicrobiales:Stappiaceae:Pseudovibrio:Pseudovibrio brasiliensis	Knock-out studies	pseudovibriamide A1;pseudovibriamide B1;pseudovibriamide A2;pseudovibriamide A3;pseudovibriamide A4;pseudovibriamide B2;pseudovibriamide A5;pseudovibriamide A6;pseudovibriamide B3;pseudovibriamide B4;pseudovibriamide B6;pseudovibriamide B5	-	30	ACPS~AMP bind~Cond LCL~AMP bind~PP bind~Hyb KS~KR~PP bind~TE~Cond LCL~AMP bind~PCP~TE~Cond LCL~AMP bind~PCP~Cond LCL~AMP bind~PCP~Heterocyclization~AMP bind~PP bind~AMP bind~PCP~Cond LCL~AMP bind~PCP~Cond Dual~AMP bind~PCP
BGC0002124	modular PKS	other PKS	mixed	117555	complete prediction	Bacteria:Terrabacteria group:Actinomycetota:Actinomycetes:Streptosporangiales:Thermomonosporaceae:Actinomadura:Actinomadura verrucosospora	Knock-out studies	SF2487	antibacterial	101	Peptidase S9~Docking Nterm~Mod KS~AT~DH~KR~PP~Mod KS~AT~DH~ER~KR~ACP~Docking Cterm~p450~p450~Mod KS~AT~DH~KR~PP~Docking Cterm~Docking Nterm~Mod KS~AT~DH~KR~PP~Mod KS~AT~KR~ACP~Docking Cterm~Docking Nterm~Mod KS~AT~DH~ER~KR~ACP~Mod KS~AT~DH~KR~ACP~Mod KS~AT~DH~KR~PP~Docking Cterm~Mod KS~AT~DH~ER~KR~ACP~Mod KS~AT~DH~KR~PP~Mod KS~AT~DH~KR~ACP~Docking Cterm~fabH~Methyltransf 3~FkbH~Acyl-CoA dh N~Acyl…
BGC0002125	NRPS	Cyclic depsipeptide	+	34237	locaed at contig edge	Bacteria:Pseudomonadota:Betaproteobacteria:Neisseriales:Chromobacteriaceae:Chromobacterium group:Chromobacterium:Chromobacterium vaccinii	Knock-out studies,Enzymatic assays	FR900359	signalling	33	Cond Starter~AMP bind~PCP~TE~Cond Starter~AMP bind~PCP~Cond LCL~AMP bind~PCP~Epimerization~TIGR01720~Cond DCL~AMP bind~nMT~PCP~NRPS-COM Nterm~Cond DCL~AMP bind~PCP~Cond LCL~AMP bind~nMT~PCP~NRPS-COM Nterm~Cond DCL~AMP bind~PCP~Cond LCL~AMP bind~nMT~PCP~TE
BGC0002126	NRPS	Cyclic depsipeptide	-	26816	complete prediction	Bacteria:Pseudomonadota:Gammaproteobacteria:Xanthomonadales:Xanthomonadaceae:Lysobacter:unclassified Lysobacter:Lysobacter sp. K5869	Enzymatic assays	hypeptin	antibacterial	25	Cond LCL~AMP bind~PCP~Cond LCL~AMP bind~PCP~TE~AMP bind~PCP~Cond LCL~AMP bind~PCP~Cond Dual~AMP bind~PCP~Cond Dual~AMP bind~PCP~Cond LCL~Cond LCL~AMP bind~PCP~Cond Dual~AMP bind~PCP
BGC0002129	modular PKS	other PKS	mixed	32358	locaed at contig edge	Bacteria:environmental samples:uncultured bacterium	Heterologous expression,Gene expression correlated with compound production	metathramycin;premetathramycin	cytotoxic,antibacterial	13	NAD bind 4~KR~Polyketide cyc~AMP bind~KR~ACP~Itr KS~Itr KS~KR~MGT~MGT~MGT~MGT
BGC0002131	NRPS+modular PKS	Glycopeptide+other PKS	+	31909	complete prediction	Bacteria:Terrabacteria group:Chloroflexi:unclassified Chloroflexi:Chloroflexi bacterium TSY	Enzymatic assays,Heterologous expression	aurantoside A	cytotoxic,antifungal	20	Peptidase C39~Trp halogenase~Trp halogenase~Hyb KS~AT~DH~KR~PP~Hyb KS~AT~PP~Cond LCL~AMP bind~PCP~TE~MGT~MGT~TD~MGT~NAD bind 4
BGC0002135	NRPS	Other lipopeptide	+	11508	complete prediction	Bacteria:Pseudomonadota:Gammaproteobacteria:Enterobacterales:Morganellaceae:Xenorhabdus:Xenorhabdus bovienii:Xenorhabdus bovienii SS-2004	Heterologous expression	bovienimide A	-	11	Cond Starter~AMP bind~PCP~Cond Dual~AMP bind~PCP~Cond LCL~AMP bind~PCP~Cond Dual~PCP
BGC0002137	modular PKS	other PKS	mixed	19586	complete prediction	Bacteria:Terrabacteria group:Actinomycetota:Actinomycetes:Streptomycetales:Streptomycetaceae:Streptomyces:unclassified Streptomyces:Streptomyces sp. NRRL F-3213	Gene expression correlated with compound production	mutaxanthene A;mutaxanthene B;mutaxanthene C	-	12	AT~ksIII~adh short C2~AMP bind~Polyketide cyc2~Polyketide cyc2~KR~KR~ACP~Itr KS~Itr KS~KR
BGC0002139	modular PKS	other PKS	mixed	11925	complete prediction	Eukaryota:Opisthokonta:Fungi:Dikarya:Ascomycota:saccharomyceta:Pezizomycotina:leotiomyceta:Eurotiomycetes:Eurotiomycetidae:Eurotiales:Aspergillaceae:Aspergillus:Aspergillus burnettii	Heterologous expression	burnettiene A;preburnettiene B;preburnettiene A	cytotoxic,antibacterial	8	Itr KS~AT~DH~cMT~KR~PP~ER~p450
BGC0002141	modular PKS	other PKS	mixed	58837	complete prediction	Bacteria:Terrabacteria group:Actinomycetota:Actinomycetes:Streptomycetales:Streptomycetaceae:Streptomyces:Streptomyces bottropensis	Knock-out studies,Enzymatic assays,Heterologous expression,Gene expression correlated with compound production	trioxacarcin A	cytotoxic,antibacterial	28	NAD bind 4~DXP synthase N~AT~ACP~Itr KS~Itr KS~CAL~Polyketide cyc2~Polyketide cyc2~ksIII~HMGL-like~KR~ER~p450~PF00561~p450~Abhydrolase 6~PF00561~RmlD sub bind~dTDP sugar isom~p450~Polyketide cyc2~KR~MGT~MGT~KR~MGT~p450
BGC0002149	NRPS+TPS	Other	mixed	23015	locaed at contig edge	Eukaryota:Opisthokonta:Fungi:Dikarya:Ascomycota:saccharomyceta:Pezizomycotina:leotiomyceta:Eurotiomycetes:Eurotiomycetidae:Eurotiales:Aspergillaceae:Aspergillus:Aspergillus alliaceus	Knock-out studies,Heterologous expression,Gene expression correlated with compound production	14-(N,N-dimethylleucyloxy)paspalinine;14-(leucyloxy)paspalinine;14-hydroxypaspalinine	-	9	p450~p450~p450~fung ggpps2~fung ggpps~fung ggpps2~AMP bind~PCP~Cond DCL
