# Supplementary material for: Global characterization of biosynthetic gene clusters in non-model eukaryotes using domain architectures
Source: Sci Rep. 2024 Jan 17;14:1534. doi: 10.1038/s41598-023-50095-3 (PMC10794256; doi:10.1038/s41598-023-50095-3)
Supplement: Supplementary file 4 — Supplementary Table S3. [file 41598_2023_50095_MOESM4_ESM.xlsx]

## Sheet: Sheet1
BGC ID	class	subclass	strand	length	complete prediction	source organism	candidate type	the number of domains	biosynthetic domain architecture (delimited by "~")
AmoSp._RXOD01004016.1_1	modular PKS	T1PKS	-	8619	located at contig edge	Amoebophrya_sp.__AT52	hit	5	Itr KS~AT~DH~ER~KR
BotBra_KV908351.1_1	modular PKS	T1PKS	+	28546	complete prediction	Botryococcus_braunii__Showa	orphan	4	Itr KS~Itr KS~AT~DH
BotBra_KV908367.1_1	modular PKS	T1PKS	mixed	58649	complete prediction	Botryococcus_braunii__Showa	orphan	8	NAD bind 4~Itr KS~AT~DH~ER~KR~PP bind~Chal sti synt N
BotBra_KV908386.1_1	modular PKS	T1PKS	-	23778	complete prediction	Botryococcus_braunii__Showa	clustered	7	Itr KS~AT~DH~cMT~ER~KR~PP bind
BotBra_KV908458.1_1	modular PKS	T1PKS	-	48802	complete prediction	Botryococcus_braunii__Showa	orphan	5	ER~KR~Itr KS~AT~DH
BotBra_KV908465.1_1	modular PKS	T1PKS	+	26201	complete prediction	Botryococcus_braunii__Showa	clustered	8	Itr KS~AT~DH~cMT~ER~KR~PP bind~PP bind
BotBra_MVGU01001314.1_1	modular PKS	T1PKS	+	25275	located at contig edge	Botryococcus_braunii__Showa	clustered	5	Itr KS~AT~ER~KR~PP bind
ChlAsy_BDDA01000038.1_1	modular PKS	T1PKS	+	22280	located at contig edge	Chlamydomonas_asymmetrica__NIES2207	clustered	11	Itr KS~AT~DH~ER~KR~PP~PP bind~PP~ECH~ECH~Aminotran 1 2
ChlAsy_BDDA01000042.1_1	modular PKS	T1PKS	+	16804	complete prediction	Chlamydomonas_asymmetrica__NIES2207	clustered	4	Trans-AT KS~AT~ER~KR
ChlAsy_BDDA01000559.1_1	modular PKS	T1PKS	-	23003	located at contig edge	Chlamydomonas_asymmetrica__NIES2207	orphan	12	ACP~PP~PP~ECH~ECH~Aminotran 1 2~Itr KS~AT~DH~ER~KR~PP
ChlAsy_BDDA01000741.1_1	modular PKS	T1PKS	+	22395	located at contig edge	Chlamydomonas_asymmetrica__NIES2207	clustered	11	Itr KS~AT~DH~ER~KR~PP~PP~PP~ECH~ECH~Aminotran 1 2
ChlSp._scaffold31_1	modular PKS	T1PKS	+	70818	located at contig edge	Chlorella_sp.__A99	orphan	51	PF04055~Fer4 12~TIGR04085~SPASM~GNAT~PP~Hyb KS~AT~DH~KR~PP~Hyb KS~KR~PP~Hyb KS~KR~PP~Mod KS~KR~ACP~Hyb KS~DH~cMT~KR~PP~Hyb KS~AT~KR~ACP~Hyb KS~DH~KR~PP~Mod KS~DH~cMT~KR~PP~Hyb KS~DH2~ACP~Hyb KS~DH~KR~PP~Trans-AT KS~Trans-AT docking~DHt~PCP~Cond LCL~ER
ChlSp._QAXJ01000016.1_1	modular PKS	T1PKS	+	24228	complete prediction	Chloroidium_sp.__CF	hit	6	Itr KS~AT~DH~ER~KR~ACP
ChlSp._QAXJ01000016.1_2	modular PKS	T1PKS	-	29840	complete prediction	Chloroidium_sp.__CF	clustered	6	Itr KS~AT~DH~ER~KR~PP bind
ChlSp._QAXJ01000009.1_1	modular PKS	T1PKS	mixed	39862	complete prediction	Chloroidium_sp.__CF	clustered	6	Itr KS~AT~ER~KR~PP bind~Chal sti synt C
ChlSp._QAXJ01000009.1_2	modular PKS	T1PKS	mixed	33015	complete prediction	Chloroidium_sp.__CF	clustered	6	Itr KS~AT~ER~KR~ACP~KR
ChlSp._QAXI01000403.1_1	modular PKS	T1PKS	+	32008	complete prediction	Chloroidium_sp.__JM	clustered	6	Trans-AT KS~AT~DH~ER~KR~PP bind
ChlSp._QAXI01000426.1_2	modular PKS	T1PKS	-	23829	complete prediction	Chloroidium_sp.__JM	hit	5	Itr KS~AT~ER~KR~ACP
ChlSp._QAXI01000443.1_1	modular PKS	T1PKS	+	25410	complete prediction	Chloroidium_sp.__JM	clustered	4	Itr KS~AT~ER~KR
ChlSp._0000009_1	modular PKS	T1PKS	mixed	40514	complete prediction	Chloroidium_sp.__UTEX3007	clustered	6	Itr KS~AT~ER~KR~PP bind~Chal sti synt C
ChlSp._0000106_1	modular PKS	T1PKS	mixed	14840	located at contig edge	Chloroidium_sp.__UTEX3007	orphan	3	Itr KS~AT~KR
ChlSp._0000141_1	modular PKS	T1PKS	+	15520	located at contig edge	Chloroidium_sp.__UTEX3007	clustered	3	Itr KS~AT~DH
ChlSp._0000218_1	modular PKS	T1PKS	-	24426	complete prediction	Chloroidium_sp.__UTEX3007	hit	6	Itr KS~AT~DH~ER~KR~ACP
ChrVel_ARZB01006784.1_1	modular PKS	T1PKS	+	10890	located at contig edge	Chromera_velia	orphan	1	AT
ChrPar_PJAB01000921.1_1	modular PKS	T1PKS	-	12024	located at contig edge	Chrysochromulina_parva__Ohio	clustered	6	Itr KS~AT~DH~ER~KR~NAD bind 4
ChrTob_JWZX01002220.1_1	modular PKS	T1PKS	+	10344	located at contig edge	Chrysochromulina_tobinii__CCMP291	clustered	6	Itr KS~AT~DH~ER~KR~NAD bind 4
ClaOka_scaffold2_1	modular PKS	T1PKS	mixed	15163	complete prediction	Cladosiphon_okamuranus__S	orphan	8	KR~Itr KS~AT~DH~ER~KR~PP~Aminotran 1 2
ClaOka_scaffold620_1	modular PKS	T1PKS	mixed	17860	located at contig edge	Cladosiphon_okamuranus__S	orphan	5	Itr KS~PP~Aminotran 1 2~Capsule synth~Poly export
CocSp._KN714650.1_1	modular PKS	T1PKS	-	32484	complete prediction	Coccomyxa_sp.__LA000219	clustered	8	Itr KS~AT~DH~cMT~ER~KR~PP bind~Pkinase
CocSp._KN714660.1_1	modular PKS	T1PKS	+	19924	complete prediction	Coccomyxa_sp.__LA000219	clustered	6	Itr KS~AT~DH~ER~KR~PP bind
CocSub_NW_005178035.1_1	modular PKS	T1PKS	-	34426	complete prediction	Coccomyxa_subellipsoidea__C169	clustered	8	Itr KS~AT~DH~cMT~ER~KR~PP bind~KR
CocSub_NW_005178033.1_1	modular PKS	T1PKS	mixed	45524	complete prediction	Coccomyxa_subellipsoidea__C169	orphan	9	Glycos transf 2~Itr KS~AT~DH~cMT~ER~KR~Aminotran 1 2~Pkinase
CocSub_NW_005178026.1_1	modular PKS	T1PKS	mixed	160908	complete prediction	Coccomyxa_subellipsoidea__C169	orphan	28	Itr KS~AT~DH~cMT~ER~KR~ACP~Itr KS~AT~DH~cMT~ER~KR~PP bind~Itr KS~AT~DH~cMT~ER~KR~PP bind~Itr KS~AT~DH~cMT~ER~KR~PP bind
CocSub_NW_005178023.1_1	modular PKS	T1PKS	-	36727	complete prediction	Coccomyxa_subellipsoidea__C169	clustered	8	Itr KS~AT~DH~cMT~ER~KR~PP bind~Pkinase
CrySp._scaffold_47_1	modular PKS	T1PKS	+	19762	complete prediction	Cryptophyceae_sp.__CCMP2293	orphan	7	mod KS~Hyb KS~AT~DH2~ER~KR~PP
DigSim_RXNZ01000340.1_1	modular PKS	T1PKS	mixed	11486	located at contig edge	Digenea_simplex__OPJA18	orphan	8	Hyb KS~AT~DH~ER~KR~PP~Aminotran 1 2~Glycos transf 2
DigSim_RXNZ01005456.1_1	modular PKS	T1PKS	-	5971	located at contig edge	Digenea_simplex__OPJA18	orphan	1	Hyb KS
DunSp._QAXG01001010.1_1	modular PKS	T1PKS	-	18580	located at contig edge	Dunaliella_sp.__RO	orphan	13	KR~PP~Hyb KS~KR~ACP~Mod KS~DH~KR~ACP~Hyb KS~AT~cMT~PP bind
DunSp._QAXG01001426.1_1	modular PKS	T1PKS	-	10117	located at contig edge	Dunaliella_sp.__RO	orphan	7	Itr KS~AT~DH2~ER~KR~PP bind~NAD bind 4
EctSp._CM015679.1_2	modular PKS	T1PKS	mixed	35116	complete prediction	Ectocarpus_sp.__Ec32	orphan	7	CAL~PP~Mod KS~AT~KR~PP~Pkinase
EmiHux_NW_005197506.1_1	modular PKS	T1PKS	+	8372	complete prediction	Emiliania_huxleyi__CCMP1516	orphan	5	PP~Hyb KS~AT~KR~PP bind
EmiHux_NW_005197426.1_1	modular PKS	T1PKS	mixed	79447	complete prediction	Emiliania_huxleyi__CCMP1516	orphan	56	AT~Hyb KS~ECH~ECH~PP~Hyb KS~ECH~ECH~PP~Hyb KS~DH~KR~PP~Hyb KS~DH2~ER~KR~PP~Hyb KS~ECH~ECH~PP~PP~Hyb KS~KR~PP~Hyb KS~DH~ER~KR~PP~Hyb KS~DH~ER~KR~PP~Hyb KS~KR~PP~Hyb KS~KR~PP~Hyb KS~KR~PP~Hyb KS~KR~PP~Hyb KS~DH~ECH~TE~KR~ACP~PF00561~Pkinase
KapAlv_NADL02000542.1_1	modular PKS	T1PKS	-	22659	located at contig edge	Kappaphycus_alvarezii__kp	orphan	9	Enediyne-KS~PP bind~AT~Itr KS~PP bind~KR~DH~ACPS~ubiA
KleNit_DF237247.1_1	modular PKS	T1PKS	+	9046	complete prediction	Klebsormidium_nitens__NIES2285	orphan	4	PP bind~AT~PP~AT
MicSal_SDOX01000001.1_1	modular PKS	T1PKS	-	9579	complete prediction	Microchloropsis_salina__CCMP1776LANL	clustered	7	Itr KS~AT~DH~ER~KR~PP bind~NAD bind 4
MicSal_SDOX01000010.1_1	modular PKS	T1PKS	mixed	23080	complete prediction	Microchloropsis_salina__CCMP1776LANL	clustered	10	Peptidase S9~Pkinase~phytoene synt~Itr KS~AT~DH~ER~KR~PP bind~TE
MicSal_SDOX01000002.1_1	modular PKS	T1PKS	mixed	21831	complete prediction	Microchloropsis_salina__CCMP1776LANL	clustered	10	Pkinase~Beta elim lyase~Itr KS~AT~DH~ER~KR~PP bind~NAD bind 4~Pkinase
MicSal_SDOX01000002.1_2	modular PKS	T1PKS	mixed	25412	complete prediction	Microchloropsis_salina__CCMP1776LANL	clustered	8	AMP bind~Itr KS~AT~DH~ER~KR~PP bind~NAD bind 4
MicSal_SDOX01000021.1_2	modular PKS	T1PKS	+	21362	complete prediction	Microchloropsis_salina__CCMP1776LANL	orphan	18	AMP bind~ACP~Hyb KS~AT~KR~PP~Hyb KS~AT~DH2~ER~KR~PP~Hyb KS~KR~PP~Hyb KS~AT~PP bind
MicSal_AFGQ01000439.1_1	modular PKS	T1PKS	mixed	16719	located at contig edge	Microchloropsis_salina__CCMP1776QIBEBT	clustered	9	Pkinase~phytoene synt~Itr KS~AT~DH~ER~KR~PP bind~TE
MicSal_AFGQ01001610.1_1	modular PKS	T1PKS	-	4417	located at contig edge	Microchloropsis_salina__CCMP1776QIBEBT	clustered	3	Itr KS~AT~DH
MicSal_AFGJ01002113.1_1	modular PKS	T1PKS	mixed	11259	located at contig edge	Microchloropsis_salina__CCMP537	orphan	4	Trans-AT KS~AT~DH~Pkinase
MicSal_AFGJ01002289.1_1	modular PKS	T1PKS	mixed	22870	located at contig edge	Microchloropsis_salina__CCMP537	clustered	10	Peptidase S9~Pkinase~phytoene synt~Trans-AT KS~AT~DH~ER~KR~PP bind~TE
MicSal_AFGJ01000702.1_1	modular PKS	T1PKS	-	9627	located at contig edge	Microchloropsis_salina__CCMP537	clustered	7	Itr KS~AT~DH~ER~KR~PP bind~NAD bind 4
MonNeg_NW_014013566.1_1	modular PKS	T1PKS	mixed	32749	located at contig edge	Monoraphidium_neglectum__SAG4887	orphan	15	GST N 3~GST C~GST N 3~GST C~ER~KR~PP~PP~PP~PP~Aminotran 1 2~Itr KS~AT~GST N 3~GST C
MonNeg_NW_014012779.1_1	modular PKS	T1PKS	-	14632	located at contig edge	Monoraphidium_neglectum__SAG4887	orphan	4	Itr KS~AT~Alpha-amylase C~CBM 48
MonNeg_NW_014012483.1_1	modular PKS	T1PKS	+	8972	located at contig edge	Monoraphidium_neglectum__SAG4887	clustered	2	Itr KS~AT
NanSp._QAXA01000080.1_1	modular PKS	T1PKS	+	9300	complete prediction	Nannochloris_sp.__RS	clustered	6	Itr KS~AT~DH~ER~KR~PP bind
NanGad_CM002456.1_2	modular PKS	T1PKS	+	9223	complete prediction	Nannochloropsis_gaditana__B31	clustered	5	AMP bind~ACP~Hyb KS~AT~PP bind
NanGad_CM002457.1_1	modular PKS	T1PKS	mixed	25350	complete prediction	Nannochloropsis_gaditana__B31	clustered	8	Itr KS~AT~DH~ER~KR~PP bind~NAD bind 4~AMP bind
NanGad_CM002457.1_2	modular PKS	T1PKS	mixed	21825	complete prediction	Nannochloropsis_gaditana__B31	clustered	10	Pkinase~Itr KS~AT~DH~ER~KR~PP bind~NAD bind 4~Beta elim lyase~Pkinase
NanGad_CM002462.1_1	modular PKS	T1PKS	-	9748	complete prediction	Nannochloropsis_gaditana__B31	clustered	7	Itr KS~AT~DH~ER~KR~PP bind~NAD bind 4
NanGad_CM002463.1_1	modular PKS	T1PKS	mixed	23043	complete prediction	Nannochloropsis_gaditana__B31	clustered	10	Peptidase S9~Pkinase~phytoene synt~Itr KS~AT~DH~ER~KR~PP bind~TE
NanGad_CM009052.1_2	modular PKS	T1PKS	+	47988	complete prediction	Nannochloropsis_gaditana__CCMP1894	clustered	41	ACP~Hyb KS~AT~KR~PP~Hyb KS~KR~PP~Hyb KS~KR~PP~Hyb KS~AT~DH2~ER~KR~PP~Hyb KS~KR~PP~Hyb KS~AT~DH2~ER~KR~PP~Hyb KS~AT~DH2~ER~KR~PP~Hyb KS~KR~PP~Hyb KS~KR~PP~Hyb KS~AT~PP bind
NanGad_CM009054.1_1	modular PKS	T1PKS	mixed	25352	complete prediction	Nannochloropsis_gaditana__CCMP1894	clustered	8	Itr KS~AT~DH~ER~KR~PP bind~NAD bind 4~AMP bind
NanGad_CM009054.1_2	modular PKS	T1PKS	mixed	21825	complete prediction	Nannochloropsis_gaditana__CCMP1894	clustered	10	Pkinase~Itr KS~AT~DH~ER~KR~PP bind~NAD bind 4~Beta elim lyase~Pkinase
NanGad_CM009057.1_1	modular PKS	T1PKS	mixed	26893	complete prediction	Nannochloropsis_gaditana__CCMP1894	clustered	10	Peptidase S9~Pkinase~phytoene synt~Itr KS~AT~DH~ER~KR~PP bind~TE
NanGad_CM009059.1_1	modular PKS	T1PKS	-	9748	complete prediction	Nannochloropsis_gaditana__CCMP1894	clustered	7	Itr KS~AT~DH~ER~KR~PP bind~NAD bind 4
NanGad_NW_005803950.1_1	modular PKS	T1PKS	-	9595	complete prediction	Nannochloropsis_gaditana__CCMP526	clustered	7	Itr KS~AT~DH~ER~KR~PP bind~NAD bind 4
NanGad_NW_005803945.1_1	modular PKS	T1PKS	mixed	21840	complete prediction	Nannochloropsis_gaditana__CCMP526	clustered	10	Pkinase~Beta elim lyase~Itr KS~AT~DH~ER~KR~PP bind~NAD bind 4~Pkinase
NanGad_NW_005803645.1_1	modular PKS	T1PKS	mixed	22870	located at contig edge	Nannochloropsis_gaditana__CCMP526	clustered	8	Peptidase S9~Pkinase~phytoene synt~Trans-AT KS~AT~KR~PP bind~TE
NanGad_AFGN01001733.1_1	modular PKS	T1PKS	-	4482	located at contig edge	Nannochloropsis_gaditana__CCMP527	clustered	3	Itr KS~AT~DH
NanGad_AFGN01004206.1_1	modular PKS	T1PKS	mixed	23043	located at contig edge	Nannochloropsis_gaditana__CCMP527	clustered	10	Itr KS~AT~DH~ER~KR~PP bind~TE~phytoene synt~Pkinase~Peptidase S9
NanGra_AFGO01001323.1_1	modular PKS	T1PKS	-	8745	located at contig edge	Nannochloropsis_granulata__CCMP529	clustered	7	Itr KS~AT~DH~ER~KR~PP bind~NAD bind 4
NanGra_AFGO01000466.1_1	modular PKS	T1PKS	+	10416	located at contig edge	Nannochloropsis_granulata__CCMP529	clustered	7	Itr KS~AT~DH~ER~KR~PP bind~NAD bind 4
NanGra_AFGO01000772.1_1	modular PKS	T1PKS	+	9231	located at contig edge	Nannochloropsis_granulata__CCMP529	clustered	7	Itr KS~AT~DH~ER~KR~PP bind~TE
NanLim_AFGL01000755.1_1	modular PKS	T1PKS	mixed	15145	located at contig edge	Nannochloropsis_limnetica__CCMP505	clustered	9	Beta elim lyase~Itr KS~AT~DH~ER~KR~PP bind~NAD bind 4~Pkinase
NanLim_AFGL01021138.1_1	modular PKS	T1PKS	+	8432	located at contig edge	Nannochloropsis_limnetica__CCMP505	clustered	6	AT~DH~ER~KR~PP bind~NAD bind 4
NanOce_CP044606.1_2	modular PKS	T1PKS	mixed	21778	complete prediction	Nannochloropsis_oceanica__BR2	clustered	8	Pkinase~Itr KS~AT~ER~KR~PP bind~NAD bind 4~Pkinase
NanOce_CP044595.1_1	modular PKS	T1PKS	-	38834	complete prediction	Nannochloropsis_oceanica__BR2	orphan	30	KR~PP~Hyb KS~PP~Hyb KS~PP~KS~AT~PP bind~AT~DH2~ER~KR~PP~Hyb KS~KR~PP~Hyb KS~AMP bind~PP~Hyb KS~AT~KR~PP~Mod KS~KR~PP~Hyb KS~KR~PP
NanOce_CP044612.1_1	modular PKS	T1PKS	-	10397	complete prediction	Nannochloropsis_oceanica__BR2	clustered	5	AT~ER~KR~PP bind~NAD bind 4
NanOce_CP044587.1_1	modular PKS	T1PKS	-	11560	complete prediction	Nannochloropsis_oceanica__BR2	hit	5	CAL~Hyb KS~AT~KR~PP bind
NanOce_CP044586.1_1	modular PKS	T1PKS	mixed	24061	complete prediction	Nannochloropsis_oceanica__BR2	clustered	9	Peptidase S9~Pkinase~phytoene synt~Itr KS~AT~ER~KR~PP bind~TE
NanOce_nanno_6336_1	modular PKS	T1PKS	+	8779	located at contig edge	Nannochloropsis_oceanica__CCMP1779	clustered	7	Itr KS~AT~DH~ER~KR~PP bind~NAD bind 4
NanOce_nanno_601_1	modular PKS	T1PKS	mixed	15638	located at contig edge	Nannochloropsis_oceanica__CCMP1779	clustered	9	Pkinase~Itr KS~AT~DH~ER~KR~PP bind~NAD bind 4~Beta elim lyase
NanOce_nanno_76_1	modular PKS	T1PKS	+	28138	located at contig edge	Nannochloropsis_oceanica__CCMP1779	clustered	8	Pkinase~Itr KS~AT~DH~ER~KR~PP bind~TE
NanOce_AFGP01000851.1_1	modular PKS	T1PKS	+	12219	located at contig edge	Nannochloropsis_oceanica__CCMP531	clustered	7	Itr KS~AT~DH~ER~KR~PP bind~NAD bind 4
NanOce_AFGP01001472.1_1	modular PKS	T1PKS	mixed	13946	located at contig edge	Nannochloropsis_oceanica__CCMP531	orphan	4	Pkinase~Itr KS~AT~ER
NanOce_MPCS01000005.1_1	modular PKS	T1PKS	-	10385	complete prediction	Nannochloropsis_oceanica__IMET1	clustered	7	Itr KS~AT~DH~ER~KR~PP bind~NAD bind 4
NanOce_MPCS01000039.1_2	modular PKS	T1PKS	mixed	21814	complete prediction	Nannochloropsis_oceanica__IMET1	clustered	10	Pkinase~Itr KS~AT~DH~ER~KR~PP bind~NAD bind 4~Beta elim lyase~Pkinase
NanOce_MPCS01000245.1_1	modular PKS	T1PKS	mixed	43759	complete prediction	Nannochloropsis_oceanica__IMET1	clustered	11	Pkinase~Itr KS~AT~DH~ER~KR~PP bind~TE~phytoene synt~Pkinase~Peptidase S9
NanOce_CP044574.1_2	modular PKS	T1PKS	mixed	21867	complete prediction	Nannochloropsis_oceanica__KB1	clustered	9	Pkinase~Mod KS~AT~DH~ER~KR~PP bind~NAD bind 4~Pkinase
NanOce_CP044563.1_1	modular PKS	T1PKS	-	19409	complete prediction	Nannochloropsis_oceanica__KB1	orphan	14	KR~PP~Hyb KS~AT~DH2~ER~Hyb KS~KR~PP~PP bind~AMP bind~PP~Hyb KS~AT
NanOce_CP044580.1_1	modular PKS	T1PKS	-	10401	complete prediction	Nannochloropsis_oceanica__KB1	clustered	6	AT~DH~ER~KR~PP bind~TD
NanOce_CP044554.1_1	modular PKS	T1PKS	mixed	23960	complete prediction	Nannochloropsis_oceanica__KB1	clustered	9	Peptidase S9~Pkinase~phytoene synt~Itr KS~AT~ER~KR~PP bind~TE
NanOce_CP044555.1_1	modular PKS	T1PKS	-	11565	complete prediction	Nannochloropsis_oceanica__KB1	clustered	6	AMP bind~ACP~Hyb KS~AT~KR~PP bind
NanOce_AEUM01001269.1_1	modular PKS	T1PKS	-	10386	located at contig edge	Nannochloropsis_oceanica__LAMB0001	clustered	7	Itr KS~AT~DH~ER~KR~PP bind~NAD bind 4
NanOce_AEUM01002982.1_1	modular PKS	T1PKS	mixed	15638	located at contig edge	Nannochloropsis_oceanica__LAMB0001	clustered	9	Pkinase~Itr KS~AT~DH~ER~KR~PP bind~NAD bind 4~Beta elim lyase
NanOce_AEUM01004770.1_1	modular PKS	T1PKS	-	8836	located at contig edge	Nannochloropsis_oceanica__LAMB0001	clustered	7	Itr KS~AT~DH~ER~KR~PP bind~TE
NanOce_CP038117.1_1	modular PKS	T1PKS	-	48450	complete prediction	Nannochloropsis_oceanica__LAMB2011	clustered	43	CAL~PP~Hyb KS~AT~KR~PP~Hyb KS~KR~PP~Hyb KS~KR~PP~Hyb KS~AT~DH2~ER~KR~PP~Hyb KS~KR~PP~Hyb KS~AT~DH2~ER~KR~PP~Hyb KS~KR~PP~Hyb KS~AT~DH2~ER~KR~PP~Hyb KS~KR~PP~Hyb KS~PP~Hyb KS~AT
NanOce_CP038128.1_2	modular PKS	T1PKS	mixed	21826	complete prediction	Nannochloropsis_oceanica__LAMB2011	clustered	10	Pkinase~Itr KS~AT~DH~ER~KR~PP bind~NAD bind 4~Beta elim lyase~Pkinase
NanOce_CP038134.1_1	modular PKS	T1PKS	-	10386	complete prediction	Nannochloropsis_oceanica__LAMB2011	clustered	7	Itr KS~AT~DH~ER~KR~PP bind~NAD bind 4
NanOce_CP038108.1_1	modular PKS	T1PKS	mixed	43729	complete prediction	Nannochloropsis_oceanica__LAMB2011	clustered	11	Peptidase S9~Pkinase~phytoene synt~Itr KS~AT~DH~ER~KR~PP bind~TE~Pkinase
NanOce_AFGK01000009.1_1	modular PKS	T1PKS	-	10385	located at contig edge	Nannochloropsis_oceanica__OZ1	clustered	7	Itr KS~AT~DH~ER~KR~PP bind~NAD bind 4
NanOce_AFGK01000208.1_1	modular PKS	T1PKS	mixed	22557	located at contig edge	Nannochloropsis_oceanica__OZ1	clustered	9	Pkinase~Itr KS~AT~DH~ER~KR~PP bind~NAD bind 4~Pkinase
NanOce_AFGK01001543.1_1	modular PKS	T1PKS	mixed	43759	complete prediction	Nannochloropsis_oceanica__OZ1	clustered	11	Pkinase~Itr KS~AT~DH~ER~KR~PP bind~TE~phytoene synt~Pkinase~Peptidase S9
NanOcu_AFGM01000285.1_1	modular PKS	T1PKS	-	3242	located at contig edge	Nannochloropsis_oculata__CCMP525	clustered	2	Itr KS~AT
NanOcu_AFGM01001233.1_1	modular PKS	T1PKS	mixed	12379	located at contig edge	Nannochloropsis_oculata__CCMP525	orphan	6	p450~Itr KS~ER~KR~PP bind~NAD bind 4
PhaGlo_scaffold_373_1	modular PKS	T1PKS	+	4012	complete prediction	Phaeocystis_globosa	clustered	3	AT~Hyb KS~PP bind
PhaGlo_scaffold_42_1	modular PKS	T1PKS	-	4003	complete prediction	Phaeocystis_globosa	clustered	3	AT~Hyb KS~PP bind
PicOcu_s124_1	modular PKS	T1PKS	-	7343	located at contig edge	Picochlorum_oculata__UTEXLB1998	hit	5	Itr KS~AT~DH~ER~KR
PicSp._Pnbcontig_90_1	modular PKS	T1PKS	-	9636	located at contig edge	Picochlorum_sp.__NBRC102739	clustered	7	NAD bind 4~Itr KS~AT~DH~ER~KR~PP bind
PicSp._Pnbcontig_154_1	modular PKS	T1PKS	-	5022	located at contig edge	Picochlorum_sp.__NBRC102739	clustered	3	Itr KS~AT~DH
PicSp._Pnbcontig_169_1	modular PKS	T1PKS	mixed	20353	located at contig edge	Picochlorum_sp.__NBRC102739	orphan	11	ubiA~Aminotran 3~Aminotran 1 2~PF06968~PF04055~Trans-AT KS~AT~DH~ER~KR~PP bind
PicSp._Pnbcontig_423_1	modular PKS	T1PKS	mixed	37990	located at contig edge	Picochlorum_sp.__NBRC102739	orphan	10	2OG-FeII Oxy~TE~PCMT~Itr KS~AT~DH~ER~KR~PP bind~Aminotran 3
PicSp._s68_1	modular PKS	T1PKS	-	7343	located at contig edge	Picochlorum_sp.soloecismus__DOE101	hit	5	Itr KS~AT~DH~ER~KR
SymRet_scaffold_258_1	modular PKS	T1PKS	+	20175	located at contig edge	Symbiochloris_reticulata__SAG5387	hit	6	Itr KS~AT~DH~ER~KR~ACP
SymGor_s1086_1	modular PKS	T1PKS	-	41599	complete prediction	Symbiodinium_goreaui__cladeC1	orphan	4	ACP~Trans-AT KS~DH~KR
SymGor_s2106_1	modular PKS	T1PKS	+	13869	complete prediction	Symbiodinium_goreaui__cladeC1	clustered	3	AT~Hyb KS~PP bind
SymGor_s14109_1	modular PKS	T1PKS	mixed	7292	located at contig edge	Symbiodinium_goreaui__cladeC1	orphan	4	TE~ACPS~Hyb KS~AT
TetStr_s1418_1	modular PKS	T1PKS	-	7947	complete prediction	Tetraselmis_striata__LANL1001	orphan	3	AT~AT~Hyb KS
TisLut_s10_Bacterial_1	modular PKS	T1PKS	mixed	17422	complete prediction	Tisochrysis_lutea	orphan	11	Glycos transf 1~Glycos transf 2~Polysacc synt~Hyb KS~AT~KR~DH2~PCP~A-OX~PCP~ACPS
VitBra_CDMY01000027.1_1	modular PKS	T1PKS	mixed	19248	located at contig edge	Vitrella_brassicaformis	orphan	9	Glycos transf 2~AT~DH2~DH2~ER~ER~KR~PP~Hyb KS
VitBra_CDMY01000153.1_1	modular PKS	T1PKS	+	11112	located at contig edge	Vitrella_brassicaformis	orphan	8	Hyb KS~AT~DH~KR~PP~Mod KS~ACP~TD
VitBra_CDMY01000244.1_1	modular PKS	T1PKS	mixed	49730	complete prediction	Vitrella_brassicaformis	orphan	14	Pkinase~AT~AT~DH2~KR~PP~Hyb KS~PP~TD~CAL~PP~Hyb KS~AMP bind~Pkinase
VitBra_CDMY01000508.1_1	modular PKS	T1PKS	+	6214	located at contig edge	Vitrella_brassicaformis	orphan	5	ACP~KR~PP~PP~AT
VitBra_CDMY01000858.1_1	modular PKS	T1PKS	-	15085	located at contig edge	Vitrella_brassicaformis	orphan	11	Mod KS~AT~AT~AT~DH2~ER~KR~cMT~cMT~PP~PP
VitBra_CDMY01000889.1_1	modular PKS	T1PKS	-	12752	located at contig edge	Vitrella_brassicaformis	orphan	10	KR~PP~Hyb KS~DH~ER~KR~ACP~Hyb KS~AT~DH2
VitBra_CDMY01000900.1_1	modular PKS	T1PKS	+	9704	located at contig edge	Vitrella_brassicaformis	orphan	6	AT~DH2~ER~KR~PP~NAD bind 4
AurAno_NW_008705562.1_1	NRPS	NRPS	mixed	15832	complete prediction	Aureococcus_anophagefferens__CCMP1984	orphan	10	Glycos transf 2~Cond LCL~AMP bind~Cond LCL~AMP bind~PCP~Cond LCL~AMP bind~PCP~TD
BigNat_ADNK01003012.1_1	NRPS	NRPS	+	17053	located at contig edge	Bigelowiella_natans__CCMP2755	clustered	9	AMP bind~PCP~Cond LCL~AMP bind~PCP~Cond LCL~AMP bind~PCP~TD
BigNat_ADNK01001542.1_1	NRPS	NRPS	-	14370	complete prediction	Bigelowiella_natans__CCMP2755	orphan	7	AMP bind~PCP~Cond DCL~Epimerization~AMP bind~PCP~Heterocyclization
ChlApp_BDCZ01000036.1_1	NRPS	NRPS	+	15668	located at contig edge	Chlamydomonas_applanata__NIES2202	clustered	5	AMP bind~Cond LCL~AMP bind~PCP~Cond LCL
ChlApp_BDCZ01000218.1_1	NRPS	NRPS	mixed	45363	complete prediction	Chlamydomonas_applanata__NIES2202	orphan	11	PCP~Cond LCL~AMP bind~PCP~Cond LCL~AMP bind~PCP~Cond LCL~AMP bind~PCP~Pkinase
ChlApp_BDCZ01000218.1_2	NRPS	NRPS	-	21202	located at contig edge	Chlamydomonas_applanata__NIES2202	orphan	6	PCP~Cond LCL~AMP bind~PCP~AMP bind~PCP
ChlApp_BDCZ01000267.1_1	NRPS	NRPS	-	27586	located at contig edge	Chlamydomonas_applanata__NIES2202	clustered	13	PCP~Cond LCL~AMP bind~PCP~Cond LCL~AMP bind~PCP~Cond LCL~AMP bind~PCP~Cond LCL~AMP bind~PCP
ChlApp_BDCZ01000497.1_1	NRPS	NRPS	-	14619	located at contig edge	Chlamydomonas_applanata__NIES2202	clustered	5	AMP bind~Cond LCL~AMP bind~PCP~Cond LCL
ChlApp_BDCZ01000607.1_1	NRPS	NRPS	+	13490	located at contig edge	Chlamydomonas_applanata__NIES2202	clustered	5	AMP bind~Cond LCL~AMP bind~PCP~Cond LCL
ChlSp._s472.1_1	NRPS	NRPS	-	27339	complete prediction	Chlamydomonas_sp.__ICEL	orphan	2	Cond LCL~AMP bind
ChlSp._s099.1_1	NRPS	NRPS	+	38639	complete prediction	Chlamydomonas_sp.__ICEL	orphan	8	Cond LCL~AMP bind~PCP~CAL~Cond LCL~AMP bind~PCP~CAL
ChlSor_Contig1219_1	NRPS	NRPS	+	15925	complete prediction	Chlorella_sorokiniana__1230	clustered	5	AMP bind~ACP~Cond LCL~AMP bind~Cond LCL
ChlSor_RRZN01000046.1_1	NRPS	NRPS	+	15793	complete prediction	Chlorella_sorokiniana__BD08	clustered	4	AMP bind~Cond LCL~AMP bind~Cond LCL
ChlSp._s401_quiver_1	NRPS	NRPS	-	56022	complete prediction	Chlorella_sp.__4C12	clustered	17	AMP bind~PP bind~Cond LCL~AMP bind~PP bind~Cond LCL~AMP bind~PCP~Cond LCL~AMP bind~PP bind~Cond LCL~AMP bind~PCP~Cond LCL~AMP bind~PCP
ChlSp._scaffold10_1	NRPS	NRPS	-	26871	complete prediction	Chlorella_sp.__A99	clustered	8	AMP bind~PP bind~Cond LCL~AMP bind~PCP~Cond LCL~AMP bind~PCP
ChlSp._scaffold16_1	NRPS	NRPS	mixed	50519	complete prediction	Chlorella_sp.__A99	orphan	27	AMP bind~Cond LCL~AMP bind~PCP~Cond LCL~AMP bind~PP bind~Cond LCL~AMP bind~PCP~Cond LCL~AMP bind~PCP~Cond LCL~AMP bind~PP bind~Cond LCL~AMP bind~PP bind~Cond LCL~AMP bind~Cond LCL~AMP bind~PP bind~TD~Abhydrolase 6~PF00561
ChlSp._scaffold2_2	NRPS	NRPS	+	67981	complete prediction	Chlorella_sp.__A99	orphan	43	AMP bind~PCP~Cond LCL~AMP bind~PP bind~Cond LCL~AMP bind~AMP bind~PP bind~Cond LCL~AMP bind~PP bind~Cond LCL~Cond LCL~AMP bind~PP bind~Cond LCL~AMP bind~PCP~Cond LCL~AMP bind~PP bind~Cond LCL~PP bind~Cond LCL~PP bind~Cond LCL~AMP bind~PP bind~Cond LCL~AMP bind~PP bind~Cond LCL~AMP bind~PP bind~Cond LCL~AMP bind~Cond LCL~AMP bind~PP bind~Cond LCL~AMP bind~PP bind
ChlSp._scaffold20_1	NRPS	NRPS	mixed	47611	complete prediction	Chlorella_sp.__A99	orphan	23	AMP bind~AMP bind~PP bind~Cond LCL~AMP bind~PP bind~Cond LCL~AMP bind~Cond LCL~AMP bind~PCP~PP bind~AMP bind~Cond LCL~AMP bind~PP bind~Cond LCL~AMP bind~PP bind~Cond LCL~AMP bind~PCP~AMP bind
ChlSp._scaffold3_2	NRPS	NRPS	-	40503	complete prediction	Chlorella_sp.__A99	orphan	11	AMP bind~AMP bind~PP bind~Cond LCL~AMP bind~Cond LCL~AMP bind~PP bind~Cond LCL~AMP bind~PCP
ChlVar_NW_005435080.1_1	NRPS	NRPS	mixed	38730	complete prediction	Chlorella_variabilis__NC64A	orphan	7	RimK~AMP bind~PP bind~Cond LCL~AMP bind~PCP~ER
ChlVul_VATV01000001.1_1	NRPS	NRPS	-	50970	located at contig edge	Chlorella_vulgaris__NJ7	clustered	16	AMP bind~PP bind~Cond LCL~AMP bind~Cond LCL~AMP bind~PCP~Cond LCL~AMP bind~PP bind~Cond LCL~AMP bind~PCP~Cond LCL~AMP bind~PCP
ChlVul_VATW01000064.1_1	NRPS	NRPS	-	57959	located at contig edge	Chlorella_vulgaris__UTEX259	clustered	16	AMP bind~PP bind~AMP bind~PP bind~Cond LCL~AMP bind~PCP~Cond LCL~AMP bind~PP bind~Cond LCL~AMP bind~PCP~Cond LCL~AMP bind~PCP
ChlVul_LDKB01000679.1_1	NRPS	NRPS	+	27883	located at contig edge	Chlorella_vulgaris__UTEX395	clustered	9	PP~AMP bind~PP bind~Cond LCL~AMP bind~PCP~Cond LCL~AMP bind~PCP
ChlSp._QAXJ01000004.1_1	NRPS	NRPS	-	21455	complete prediction	Chloroidium_sp.__CF	clustered	3	AMP bind~PCP~Cond LCL
ChlSp._QAXI01000408.1_1	NRPS	NRPS	-	21804	complete prediction	Chloroidium_sp.__JM	clustered	1	AMP bind
ChlSp._0000032_1	NRPS	NRPS	+	19746	complete prediction	Chloroidium_sp.__UTEX3007	clustered	3	AMP bind~PCP~Cond LCL
ChlPri_CP031038.1_1	NRPS	NRPS	-	26265	complete prediction	Chloropicon_primus__CCMP1205	orphan	10	AMP bind~ACP~ACP~Mod KS~DH~KR~PP~Cond LCL~AMP bind~ER
ChoSp._s070.1_1	NRPS	NRPS	-	46557	located at contig edge	Choricystis_sp.__BAC9706	clustered	14	AMP bind~PP bind~Cond LCL~AMP bind~PCP~Cond LCL~AMP bind~PP bind~Cond LCL~AMP bind~PCP~Cond LCL~AMP bind~PCP
ChrZof_chr09_1	NRPS	NRPS	+	14820	complete prediction	Chromochloris_zofingiensis__SAG21114	clustered	5	AMP bind~PCP~Cond LCL~AMP bind~PP bind
ChrPar_PJAB01000005.1_1	NRPS	NRPS	mixed	35476	located at contig edge	Chrysochromulina_parva__Ohio	orphan	23	Pkinase~PP~Mod KS~ECH~ACP~Hyb KS~DH2~ER~KR~ACP~Hyb KS~Aminotran 3~Cond LCL~AMP bind~ACP~Hyb KS~cMT~KR~KR~PP~Mod KS~Aminotran 3~Pkinase
ChrPar_PJAB01001579.1_1	NRPS	NRPS	+	12402	located at contig edge	Chrysochromulina_parva__Ohio	clustered	6	GNAT~Cond DCL~PCP~Heterocyclization~AMP bind~PCP
ClaOka_scaffold608_1	NRPS	NRPS	mixed	10634	located at contig edge	Cladosiphon_okamuranus__S	orphan	4	AMP bind~Heterocyclization~Heterocyclization~Cond Starter
CocSp._KN714618.1_1	NRPS	NRPS	mixed	33055	located at contig edge	Coccomyxa_sp.__LA000219	orphan	7	AMP bind~PCP~Cond LCL~AMP bind~Cond LCL~ACP~Hyb KS
CocSp._KN714655.1_1	NRPS	NRPS	mixed	33152	complete prediction	Coccomyxa_sp.__LA000219	orphan	8	Pkinase~Pkinase~AMP bind~PCP~Cond LCL~AMP bind~PCP~Cond LCL
CocSp._KN714658.1_1	NRPS	NRPS	-	9724	complete prediction	Coccomyxa_sp.__LA000219	clustered	3	AMP bind~PP bind~Cond LCL
CocSub_NW_005178021.1_1	NRPS	NRPS	mixed	19009	complete prediction	Coccomyxa_subellipsoidea__C169	orphan	4	Pkinase~CAL~PP bind~Cond LCL
CyaPar_QPMI01000493.1_1	NRPS	NRPS	+	24339	complete prediction	Cyanophora_paradoxa__CCMP329	orphan	8	AT~Cond LCL~AMP bind~PCP~Cond LCL~AMP bind~PCP~TD
CymTet_LGRX01000119.1_1	NRPS	NRPS	+	14535	located at contig edge	Cymbomonas_tetramitiformis__PLYAMNH	orphan	11	ER~KR~PP~Hyb KS~PP~Cond LCL~AMP bind~PP~PP~ACP~Hyb KS
CymTet_LGRX01003057.1_1	NRPS	NRPS	+	11536	located at contig edge	Cymbomonas_tetramitiformis__PLYAMNH	orphan	8	AT~Cond DCL~TE~AMP bind~PCP~Heterocyclization~AMP bind~PCP
CymTet_LGRX01004675.1_1	NRPS	NRPS	+	19683	located at contig edge	Cymbomonas_tetramitiformis__PLYAMNH	orphan	5	ACP~AMP bind~Cond LCL~AMP bind~TD
DigSim_RXNZ01000715.1_1	NRPS	NRPS	-	88771	located at contig edge	Digenea_simplex__OPJA18	orphan	52	AMP bind~PCP~Cond LCL~AMP bind~PCP~Epimerization~Cond DCL~AMP bind~PCP~Cond LCL~AMP bind~TIGR01720~Cond DCL~Cond LCL~AMP bind~PCP~Cond LCL~AMP bind~PCP~Cond LCL~AMP bind~Hyb KS~AT~KR~DH2~PCP~Cond DCL~AMP bind~PCP~Cond LCL~AMP bind~PCP~Epimerization~Cond DCL~Cond LCL~AMP bind~PCP~Cond LCL~AMP bind~PCP~Cond LCL~Epimerization~Cond DCL~AMP bind~PCP~PCP~Cond LCL~AMP bind~PCP~TIGR01720~Cond DCL~AMP bind
DigSim_RXNZ01002361.1_1	NRPS	NRPS	mixed	33340	located at contig edge	Digenea_simplex__OPJA18	orphan	15	AT~DH2~PCP~TE~A-OX~AMP bind~PCP~Hyb KS~AT~PP bind~Aminotran 3~Cond LCL~PCP~TE~Glycos transf 2
DigSim_RXNZ01002523.1_1	NRPS	NRPS	+	7386	located at contig edge	Digenea_simplex__OPJA18	clustered	1	PCP
DigSim_RXNZ01004508.1_1	NRPS	NRPS	-	12870	located at contig edge	Digenea_simplex__OPJA18	orphan	3	AMP bind~AMP bind~PCP
DigSim_RXNZ01004995.1_1	NRPS	NRPS	-	20372	located at contig edge	Digenea_simplex__OPJA18	clustered	1	PCP
DigSim_RXNZ01006207.1_1	NRPS	NRPS	-	16794	located at contig edge	Digenea_simplex__OPJA18	orphan	10	PP bind~Cond Starter~AMP bind~Epimerization~Cond DCL~AMP bind~PCP~Epimerization~AMP bind~Cond DCL
DunSp._QAXG01001394.1_2	NRPS	NRPS	mixed	21260	located at contig edge	Dunaliella_sp.__RO	orphan	10	Bac transf~Poly export~AMP bind~PCP~Cond LCL~AMP bind~PCP~TE~Glycos transf 1~ACPS
DunSp._QAXG01002969.1_1	NRPS	NRPS	mixed	36696	complete prediction	Dunaliella_sp.__RO	orphan	20	TE~ACPS~CAL~PCP~Cond LCL~AMP bind~PCP~Cond LCL~AMP bind~PCP~Epimerization~TIGR01720~Cond DCL~AMP bind~PCP~Cond Dual~AMP bind~PCP~TE~Beta elim lyase
HaeSp._QAXD01000011.1_1	NRPS	NRPS	mixed	30600	located at contig edge	Haematococcus_sp.__NG2	orphan	4	ATP-grasp~Cond LCL~AMP bind~PCP
HaeSp._QAXD01000013.1_1	NRPS	NRPS	-	32841	complete prediction	Haematococcus_sp.__NG2	clustered	14	AMP bind~PCP~Cond LCL~AMP bind~PCP~Cond LCL~AMP bind~PP bind~Cond LCL~AMP bind~PCP~Cond LCL~AMP bind~PCP
HaeSp._QAXD01000207.1_1	NRPS	NRPS	mixed	82914	complete prediction	Haematococcus_sp.__NG2	orphan	18	Pkinase~AMP bind~Cond LCL~AMP bind~PCP~Cond LCL~AMP bind~PCP~Cond LCL~AMP bind~PCP~Cond LCL~AMP bind~PCP~Cond LCL~AMP bind~PCP~Pkinase
HaeSp._QAXD01000036.1_1	NRPS	NRPS	+	31936	located at contig edge	Haematococcus_sp.__NG2	orphan	11	AMP bind~Cond LCL~AMP bind~PCP~Cond LCL~PP bind~Cond LCL~PCP~Cond LCL~AMP bind~PCP
HaeSp._QAXD01000076.1_1	NRPS	NRPS	+	49851	complete prediction	Haematococcus_sp.__NG2	hit	22	AMP bind~Cond LCL~AMP bind~PCP~Cond LCL~AMP bind~PCP~Cond LCL~AMP bind~PCP~Cond LCL~AMP bind~PCP~Cond LCL~AMP bind~PCP~Cond LCL~AMP bind~PCP~Cond LCL~AMP bind~PCP
MesVir_RHPH01000146.1_1	NRPS	NRPS	-	8282	complete prediction	Mesostigma_viride__cultivar02	clustered	4	AMP bind~Cond LCL~AMP bind~PCP
MesVir_RHPH01000921.1_1	NRPS	NRPS	+	14734	complete prediction	Mesostigma_viride__cultivar02	clustered	4	AMP bind~Cond LCL~AMP bind~PCP
MesVir_RHPH01000970.1_1	NRPS	NRPS	+	14307	complete prediction	Mesostigma_viride__cultivar02	orphan	3	AMP bind~Cond LCL~AMP bind
MesVir_RHPH01001679.1_1	NRPS	NRPS	-	13764	located at contig edge	Mesostigma_viride__cultivar02	clustered	4	AMP bind~Cond LCL~AMP bind~PCP
MesVir_RHPH01002045.1_1	NRPS	NRPS	+	10065	located at contig edge	Mesostigma_viride__cultivar02	orphan	3	Cond LCL~AMP bind~PCP
MesVir_RHPH01003255.1_1	NRPS	NRPS	+	11766	complete prediction	Mesostigma_viride__cultivar02	clustered	2	AMP bind~PCP
MesVir_RHPH01003671.1_1	NRPS	NRPS	-	29090	located at contig edge	Mesostigma_viride__cultivar02	clustered	4	AMP bind~Cond LCL~AMP bind~PCP
MesVir_RHPH01004815.1_1	NRPS	NRPS	+	17705	located at contig edge	Mesostigma_viride__cultivar02	clustered	8	AMP bind~PCP~Cond LCL~AMP bind~AMP bind~Cond LCL~AMP bind~PCP
MesVir_RHPH01006267.1_1	NRPS	NRPS	-	75271	located at contig edge	Mesostigma_viride__cultivar02	clustered	3	AMP bind~nMT~PCP
MesVir_RHPH01006432.1_1	NRPS	NRPS	+	49278	located at contig edge	Mesostigma_viride__cultivar02	orphan	18	Cond LCL~AMP bind~PP bind~AMP bind~PCP~PP bind~Cond LCL~AMP bind~PP bind~Cond LCL~AMP bind~PP bind~Cond LCL~AMP bind~PP bind~Cond LCL~AMP bind~PCP
MesVir_RPFO01000156.1_1	NRPS	NRPS	+	9093	complete prediction	Mesostigma_viride__NIES296CAAS	hit	6	Cond LCL~AMP bind~PP bind~Cond LCL~AMP bind~PCP
MesVir_RPFO01001944.1_1	NRPS	NRPS	-	11606	located at contig edge	Mesostigma_viride__NIES296CAAS	clustered	9	Cond LCL~AMP bind~PP bind~Cond LCL~AMP bind~PP bind~Cond LCL~AMP bind~PCP
MesVir_RPFO01000175.1_1	NRPS	NRPS	+	10178	complete prediction	Mesostigma_viride__NIES296CAAS	hit	6	Cond LCL~AMP bind~PP bind~Cond LCL~AMP bind~PCP
MesVir_RPFO01000175.1_2	NRPS	NRPS	-	10774	complete prediction	Mesostigma_viride__NIES296CAAS	clustered	4	AMP bind~Cond LCL~AMP bind~PCP
MesVir_RPFO01000050.1_1	NRPS	NRPS	-	10792	complete prediction	Mesostigma_viride__NIES296CAAS	clustered	4	AMP bind~Cond LCL~AMP bind~PCP
MesVir_RPFO01000050.1_2	NRPS	NRPS	mixed	24543	complete prediction	Mesostigma_viride__NIES296CAAS	clustered	5	AMP bind~AMP bind~Cond LCL~AMP bind~PCP
MesVir_RPFO01001063.1_1	NRPS	NRPS	-	27650	complete prediction	Mesostigma_viride__NIES296CAAS	hit	12	AMP bind~AMP bind~PP bind~Cond LCL~AMP bind~PP bind~Cond LCL~AMP bind~PP bind~Cond LCL~AMP bind~PCP
MesVir_RPFO01000253.1_1	NRPS	NRPS	+	14911	complete prediction	Mesostigma_viride__NIES296CAAS	clustered	6	AMP bind~AMP bind~PP bind~Cond LCL~AMP bind~PCP
MesVir_RPFO01000026.1_1	NRPS	NRPS	+	19413	complete prediction	Mesostigma_viride__NIES296CAAS	hit	11	Cond LCL~AMP bind~PP bind~Cond LCL~AMP bind~Cond LCL~AMP bind~PP bind~Cond LCL~AMP bind~PCP
MesVir_RPFO01000026.1_2	NRPS	NRPS	+	32996	complete prediction	Mesostigma_viride__NIES296CAAS	clustered	9	Cond LCL~AMP bind~PP bind~Cond LCL~AMP bind~PP bind~Cond LCL~AMP bind~PCP
MesVir_RPFO01000026.1_3	NRPS	NRPS	+	11552	complete prediction	Mesostigma_viride__NIES296CAAS	clustered	8	Cond LCL~AMP bind~PP bind~Cond LCL~AMP bind~PP bind~Cond LCL~AMP bind
MesVir_RPFO01000026.1_4	NRPS	NRPS	-	14657	complete prediction	Mesostigma_viride__NIES296CAAS	clustered	10	Cond LCL~Cond LCL~AMP bind~PP bind~Cond LCL~AMP bind~PP bind~Cond LCL~AMP bind~PCP
MesVir_RPFO01000080.1_1	NRPS	NRPS	-	11709	complete prediction	Mesostigma_viride__NIES296CAAS	clustered	6	AMP bind~PCP~Cond LCL~AMP bind~AMP bind~PCP
MesVir_RPFO01000080.1_2	NRPS	NRPS	+	12579	complete prediction	Mesostigma_viride__NIES296CAAS	clustered	5	AMP bind~Cond LCL~AMP bind~AMP bind~PCP
MesVir_RPFO01000065.1_2	NRPS	NRPS	+	18765	complete prediction	Mesostigma_viride__NIES296CAAS	clustered	6	AMP bind~PCP~Cond LCL~AMP bind~AMP bind~PCP
MesVir_RPFO01000015.1_1	NRPS	NRPS	+	15104	complete prediction	Mesostigma_viride__NIES296CAAS	clustered	4	AMP bind~Cond LCL~AMP bind~PCP
MesVir_RPFO01001130.1_1	NRPS	NRPS	+	22807	complete prediction	Mesostigma_viride__NIES296CAAS	hit	12	AMP bind~AMP bind~PP bind~Cond LCL~AMP bind~PP bind~Cond LCL~AMP bind~PP bind~Cond LCL~AMP bind~PCP
MesVir_RPFO01000123.1_2	NRPS	NRPS	-	18842	complete prediction	Mesostigma_viride__NIES296CAAS	clustered	10	AMP bind~PCP~Cond LCL~AMP bind~AMP bind~Cond LCL~Cond LCL~AMP bind~AMP bind~PCP
MesVir_RPFO01000028.1_1	NRPS	NRPS	+	12390	located at contig edge	Mesostigma_viride__NIES296CAAS	clustered	9	Cond LCL~AMP bind~PP bind~Cond LCL~AMP bind~PP bind~Cond LCL~AMP bind~PCP
MesVir_RPFO01000003.1_1	NRPS	NRPS	+	26873	complete prediction	Mesostigma_viride__NIES296CAAS	clustered	4	AMP bind~Cond LCL~AMP bind~PCP
MesVir_RPFO01000127.1_3	NRPS	NRPS	+	26751	complete prediction	Mesostigma_viride__NIES296CAAS	clustered	3	AMP bind~nMT~PCP
MesVir_RPFO01000891.1_1	NRPS	NRPS	+	17907	complete prediction	Mesostigma_viride__NIES296CAAS	clustered	8	AMP bind~PCP~Cond LCL~AMP bind~AMP bind~Cond LCL~AMP bind~PCP
MesVir_RPFO01000645.1_1	NRPS	NRPS	+	18491	complete prediction	Mesostigma_viride__NIES296CAAS	hit	16	PP bind~Cond LCL~AMP bind~PP bind~Cond LCL~AMP bind~PP bind~Cond LCL~AMP bind~PP bind~Cond LCL~AMP bind~PP bind~Cond LCL~AMP bind~PCP
MesVir_RPFO01000485.1_1	NRPS	NRPS	-	10843	complete prediction	Mesostigma_viride__NIES296CAAS	clustered	4	AMP bind~Cond LCL~AMP bind~PCP
MesEnd_WELA01002286.1_1	NRPS	NRPS	-	23820	complete prediction	Mesotaenium_endlicherianum__SAG1297	orphan	15	AMP bind~PCP~Cond LCL~AMP bind~PCP~Cond LCL~AMP bind~PCP~Cond LCL~AMP bind~PCP~Cond LCL~AMP bind~PP bind~Cond LCL
MesEnd_WELA01010914.1_1	NRPS	NRPS	+	11876	complete prediction	Mesotaenium_endlicherianum__SAG1297	clustered	3	AMP bind~PCP~Cond LCL
MicSal_SDOX01000008.1_1	NRPS	NRPS	+	11565	complete prediction	Microchloropsis_salina__CCMP1776LANL	clustered	6	CAL~ACP~Hyb KS~AT~KR~PP bind
MicSal_AFGQ01000258.1_1	NRPS	NRPS	+	11565	located at contig edge	Microchloropsis_salina__CCMP1776QIBEBT	clustered	6	CAL~ACP~Hyb KS~AT~KR~PP bind
MicSal_AFGJ01002380.1_1	NRPS	NRPS	-	14688	located at contig edge	Microchloropsis_salina__CCMP537	clustered	6	CAL~ACP~Hyb KS~AT~KR~PP bind
MicCom_NC_013038.1_2	NRPS	NRPS	-	42450	complete prediction	Micromonas_commoda__RCC299	orphan	30	Cond LCL~AMP bind~ACP~Hyb KS~KR~ACP~PP~Mod KS~KR~ACP~Hyb KS~KR~PP~Mod KS~ER~KR~ACP~Hyb KS~KR~ACP~Hyb KS~KR~ACP~Hyb KS~KR~ACP~Hyb KS~KR~ACP~Hyb KS
NanSp._QAXA01000077.1_1	NRPS	NRPS	-	7718	complete prediction	Nannochloris_sp.__RS	clustered	5	AMP bind~PP bind~Cond LCL~AMP bind~PP bind
NanSp._QAWZ01000188.1_1	NRPS	NRPS	+	7603	located at contig edge	Nannochloris_sp.__X1	clustered	5	AMP bind~PP bind~Cond LCL~AMP bind~PP bind
NanSp._QAWZ01000259.1_1	NRPS	NRPS	-	19683	located at contig edge	Nannochloris_sp.__X1	orphan	6	Peptidase S41~AMP bind~PP bind~Cond LCL~AMP bind~PCP
NanSp._QAWZ01000485.1_1	NRPS	NRPS	+	7984	located at contig edge	Nannochloris_sp.__X1	clustered	5	AMP bind~PCP~Cond LCL~AMP bind~PCP
NanGad_CM002466.1_1	NRPS	NRPS	+	11565	complete prediction	Nannochloropsis_gaditana__B31	clustered	6	CAL~ACP~Hyb KS~AT~KR~PP bind
NanGad_CM009061.1_1	NRPS	NRPS	+	11565	complete prediction	Nannochloropsis_gaditana__CCMP1894	clustered	6	CAL~ACP~Hyb KS~AT~KR~PP bind
NanGad_NW_005803835.1_1	NRPS	NRPS	+	14636	located at contig edge	Nannochloropsis_gaditana__CCMP526	clustered	6	CAL~ACP~Hyb KS~AT~KR~PP bind
NanGad_AFGN01000779.1_1	NRPS	NRPS	-	11565	located at contig edge	Nannochloropsis_gaditana__CCMP527	clustered	6	CAL~ACP~Hyb KS~AT~KR~PP bind
NanGra_AFGO01000031.1_1	NRPS	NRPS	+	13751	located at contig edge	Nannochloropsis_granulata__CCMP529	clustered	7	CAL~ACP~Hyb KS~AT~KR~PP bind~Cond DCL
NanOce_nanno_595_1	NRPS	NRPS	-	11547	located at contig edge	Nannochloropsis_oceanica__CCMP1779	clustered	7	CAL~ACP~Hyb KS~AT~KR~PP bind~Cond DCL
NanOce_MPCS01000123.1_2	NRPS	NRPS	+	11547	complete prediction	Nannochloropsis_oceanica__IMET1	clustered	7	CAL~ACP~Hyb KS~AT~KR~PP bind~Cond DCL
NanOce_AEUM01003773.1_1	NRPS	NRPS	-	11547	located at contig edge	Nannochloropsis_oceanica__LAMB0001	clustered	7	CAL~ACP~Hyb KS~AT~KR~PP bind~Cond DCL
NanOce_CP038109.1_1	NRPS	NRPS	-	11547	complete prediction	Nannochloropsis_oceanica__LAMB2011	clustered	7	CAL~ACP~Hyb KS~AT~KR~PP bind~Cond DCL
NanOce_AFGK01000828.1_1	NRPS	NRPS	+	11547	located at contig edge	Nannochloropsis_oceanica__OZ1	clustered	7	CAL~ACP~Hyb KS~AT~KR~PP bind~Cond DCL
ParKes_BBXU01001104.1_1	NRPS	NRPS	+	9250	located at contig edge	Parachlorella_kessleri__NIES2152	clustered	3	AMP bind~PCP~Cond LCL
ParKes_BBXU01003224.1_1	NRPS	NRPS	-	17483	located at contig edge	Parachlorella_kessleri__NIES2152	clustered	5	AMP bind~PCP~Cond LCL~AMP bind~PP bind
PhaAnt_scaffold_23_1	NRPS	NRPS	-	9218	complete prediction	Phaeocystis_antarctica__CCMP1374	orphan	8	PCP~Cond LCL~AMP bind~PCP~Cond LCL~AMP bind~PCP~Cond LCL
PhaAnt_scaffold_386_1	NRPS	NRPS	-	31743	located at contig edge	Phaeocystis_antarctica__CCMP1374	orphan	21	PCP~Cond LCL~AMP bind~AMP bind~PCP~Cond LCL~AMP bind~PCP~Cond LCL~AMP bind~PCP~Cond LCL~AMP bind~PCP~Cond LCL~AMP bind~PCP~Cond LCL~AMP bind~PCP~PCP
PicCos_WKLD01000069.1_3	NRPS	NRPS	+	7718	complete prediction	Picochlorum_costavermella__RCC4223CNRS	clustered	5	AMP bind~PP bind~Cond LCL~AMP bind~PP bind
PicCos_s3_3	NRPS	NRPS	+	7718	complete prediction	Picochlorum_costavermella__RCC4223UGENT	clustered	5	AMP bind~PP bind~Cond LCL~AMP bind~PP bind
PicOcu_s70_1	NRPS	NRPS	-	11049	complete prediction	Picochlorum_oculata__UTEXLB1998	clustered	6	AMP bind~AMP bind~PCP~Cond LCL~AMP bind~PCP
PicOkl_000002F_1	NRPS	NRPS	-	6727	complete prediction	Picochlorum_oklahomensis__UTEXB2795	clustered	4	AMP bind~PCP~Cond LCL~PCP
PicOkl_000004F_1	NRPS	NRPS	mixed	30169	complete prediction	Picochlorum_oklahomensis__UTEXB2795	orphan	9	Aminotran 5~AMP bind~AMP bind~PP bind~Cond LCL~AMP bind~PCP~Cond LCL~TE
PicOkl_000005F_2	NRPS	NRPS	+	6810	complete prediction	Picochlorum_oklahomensis__UTEXB2795	clustered	5	AMP bind~PP bind~Cond LCL~AMP bind~PCP
PicSp._Pnbcontig_26_1	NRPS	NRPS	+	9576	complete prediction	Picochlorum_sp.__NBRC102739	clustered	6	PF04055~AMP bind~PCP~Cond LCL~AMP bind~PCP
PicSp._Pnbcontig_213_1	NRPS	NRPS	mixed	10179	located at contig edge	Picochlorum_sp.__NBRC102739	clustered	6	Peptidase S8~AMP bind~PP bind~Cond LCL~AMP bind~PP bind
PicSp._Pnbcontig_214_1	NRPS	NRPS	mixed	10012	located at contig edge	Picochlorum_sp.__NBRC102739	clustered	6	Peptidase S8~AMP bind~PP bind~Cond LCL~AMP bind~PP bind
PicSp._Pnbcontig_241_1	NRPS	NRPS	mixed	18781	located at contig edge	Picochlorum_sp.__NBRC102739	orphan	4	Cond~AMP bind~PF07366~Acyl-CoA dh M
PicSp._Pnbcontig_277_1	NRPS	NRPS	mixed	16647	complete prediction	Picochlorum_sp.__NBRC102739	orphan	4	Cond LCL~AMP bind~PCP~PF00561
PicSp._JPID01000043.1_1	NRPS	NRPS	-	7922	located at contig edge	Picochlorum_sp.__SENEW3	clustered	5	AMP bind~PCP~Cond LCL~AMP bind~PCP
PicSp._JPID01000044.1_1	NRPS	NRPS	-	7692	complete prediction	Picochlorum_sp.__SENEW3	clustered	5	AMP bind~PP bind~Cond LCL~AMP bind~PP bind
PicSp._s00F_3	NRPS	NRPS	+	7246	complete prediction	Picochlorum_sp.BH2019__NREL1	clustered	5	AMP bind~PP bind~Cond LCL~AMP bind~PP bind
PicSp._s04.1_2	NRPS	NRPS	+	20081	complete prediction	Picochlorum_sp.celeri	orphan	5	PCP~Cond LCL~AMP bind~PCP~Peptidase S41
PicSp._s07.1_1	NRPS	NRPS	-	7692	complete prediction	Picochlorum_sp.celeri	clustered	5	AMP bind~PP bind~Cond LCL~AMP bind~PP bind
PicSp._s24.1_1	NRPS	NRPS	-	7692	complete prediction	Picochlorum_sp.celeri	clustered	5	AMP bind~PP bind~Cond LCL~AMP bind~PP bind
PicSp._s30.1_2	NRPS	NRPS	+	5402	complete prediction	Picochlorum_sp.celeri	clustered	5	AMP bind~PP bind~Cond LCL~AMP bind~PCP
PicSp._s73_1	NRPS	NRPS	-	11049	complete prediction	Picochlorum_sp.soloecismus__DOE101	clustered	6	AMP bind~AMP bind~PCP~Cond LCL~AMP bind~PCP
PotLac_SMOI01000372.1_1	NRPS	NRPS	mixed	22626	located at contig edge	Poteriospumella_lacustris__JBM10	clustered	12	fabH~Itr KS~Hyb KS~AT~PP bind~Cond DCL~AMP bind~PP bind~Heterocyclization~AMP bind~PP bind~TE
PotLac_SMOJ01000327.1_1	NRPS	NRPS	mixed	25255	located at contig edge	Poteriospumella_lacustris__JBNZ41	clustered	12	fabH~Itr KS~Hyb KS~AT~PP bind~Cond DCL~AMP bind~PCP~Heterocyclization~AMP bind~PP bind~TE
PotLac_SMOH01000269.1_1	NRPS	NRPS	mixed	25068	located at contig edge	Poteriospumella_lacustris__JCB07	orphan	13	ACP~Hyb KS~AT~PP bind~Cond DCL~AMP bind~PCP~Heterocyclization~AMP bind~PP bind~TE~Itr KS~fabH
PseMul_s130.1_1	NRPS	NRPS	+	10152	located at contig edge	Pseudonitzschia_multistriata__B856	orphan	5	TE~PP bind~Cond LCL~AMP bind~AT
StiBac_s00069.1_1	NRPS	NRPS	+	12423	located at contig edge	Stichococcus_bacillaris__P1	clustered	1	AMP bind
StiBac_s01023.1_1	NRPS	NRPS	-	9009	located at contig edge	Stichococcus_bacillaris__P1	clustered	1	AMP bind
StiBac_s01529.1_1	NRPS	NRPS	-	17998	located at contig edge	Stichococcus_bacillaris__P1	clustered	2	AMP bind~Cond LCL
StiBac_s02085.1_1	NRPS	NRPS	-	21057	located at contig edge	Stichococcus_bacillaris__P1	clustered	1	AMP bind
SymRet_scaffold_162_1	NRPS	NRPS	+	15953	located at contig edge	Symbiochloris_reticulata__SAG5387	clustered	4	AMP bind~PCP~Cond LCL~PCP
SymRet_scaffold_913_1	NRPS	NRPS	+	18497	located at contig edge	Symbiochloris_reticulata__SAG5387	clustered	4	AMP bind~PCP~Cond LCL~PCP
SymGor_s9_1	NRPS	NRPS	+	12730	complete prediction	Symbiodinium_goreaui__cladeC1	orphan	10	CAL~PCP~Cond LCL~AMP bind~PCP~Cond LCL~AMP bind~nMT~PCP~TE
SymGor_s11_1	NRPS	NRPS	+	8665	complete prediction	Symbiodinium_goreaui__cladeC1	clustered	7	ACP~Cond LCL~AMP bind~PP bind~Cond LCL~AMP bind~PCP
SymGor_s44_1	NRPS	NRPS	-	20566	complete prediction	Symbiodinium_goreaui__cladeC1	orphan	6	AMP bind~PCP~PCP~Cond LCL~AMP bind~TE
SymGor_s70_1	NRPS	NRPS	mixed	24615	complete prediction	Symbiodinium_goreaui__cladeC1	orphan	6	Bac transf~Wzy C~Cond LCL~AMP bind~PCP~Glycos transf 1
SymGor_s5048_1	NRPS	NRPS	+	14053	located at contig edge	Symbiodinium_goreaui__cladeC1	clustered	3	AMP bind~PCP~Cond LCL
SymGor_s10868_1	NRPS	NRPS	+	14609	located at contig edge	Symbiodinium_goreaui__cladeC1	orphan	5	NAD bind 4~Aminotran 3~AMP bind~Cond LCL~ER
TetStr_s1917_1	NRPS	NRPS	-	7045	located at contig edge	Tetraselmis_striata__LANL1001	clustered	6	AMP bind~PCP~Cond Starter~AMP bind~PP bind~Cond LCL
ThaOce_AGNL01036200.1_1	NRPS	NRPS	+	4073	located at contig edge	Thalassiosira_oceanica__CCMP1005	clustered	3	AMP bind~PP bind~Cond LCL
TisLut_s45_1	NRPS	NRPS	mixed	34704	located at contig edge	Tisochrysis_lutea	orphan	27	AT~AMP bind~ACP~Hyb KS~DH~ACP~ECH~KR~ACP~Hyb KS~DH~ECH~TE~KR~AMP bind~ACP~Hyb KS~DH~KR~ACP~PP~PP~ACP~Cond LCL~AMP bind~PCP~TE
TreSp._BDIU01000127.1_1	NRPS	NRPS	mixed	44611	complete prediction	Trebouxia_sp.__TZW2008	orphan	6	Aminotran 1 2~PF00561~AMP bind~PCP~Cond LCL~Aminotran 1 2
VitBra_CDMY01000646.1_1	NRPS	NRPS	+	8116	complete prediction	Vitrella_brassicaformis	hit	4	Cond LCL~AMP bind~PCP~TE
AmoSp._RXOD01005075.1_1	NRPS	NRPS-like	-	5621	located at contig edge	Amoebophrya_sp.__AT52	clustered	2	AMP bind~PCP
AurAno_NW_008705561.1_1	NRPS	NRPS-like	-	10366	complete prediction	Aureococcus_anophagefferens__CCMP1984	orphan	3	AMP bind~PP bind~Peptidase S8
AurAno_NW_008705565.1_1	NRPS	NRPS-like	-	7233	complete prediction	Aureococcus_anophagefferens__CCMP1984	clustered	2	AMP bind~PCP
AurAno_NW_008705566.1_2	NRPS	NRPS-like	mixed	21915	complete prediction	Aureococcus_anophagefferens__CCMP1984	clustered	5	AMP bind~PCP~NAD bind 4~KR~Pkinase
AurAno_NW_008705567.1_2	NRPS	NRPS-like	-	5938	complete prediction	Aureococcus_anophagefferens__CCMP1984	clustered	2	AMP bind~PCP
AurAno_NW_008705575.1_1	NRPS	NRPS-like	mixed	12493	complete prediction	Aureococcus_anophagefferens__CCMP1984	clustered	3	AMP bind~PP bind~Pkinase
AuxPro_NW_011934473.1_1	NRPS	NRPS-like	-	66181	complete prediction	Auxenochlorella_protothecoides__710	clustered	52	AMP bind~PP~ACP~ACP~Hyb KS~DH~KR~PP~Mod KS~DH~KR~ACP~ACP~ACP~Mod KS~KR~ACP~PP~PP~Hyb KS~DH~ER~KR~PP~Hyb KS~DH~ER~KR~PP~Hyb KS~KR~ACP~Hyb KS~DH~ER~KR~ACP~Hyb KS~DH~ER~KR~ACP~Hyb KS~DH~DH~ER~ACP~KS~PP~Hyb KS~ACP~TE
AuxPro_QOKY01000196.1_1	NRPS	NRPS-like	-	61608	complete prediction	Auxenochlorella_protothecoides__UTEX25	clustered	49	AMP bind~PP~ACP~ACP~Hyb KS~ER~KR~PP~Mod KS~DH~ACP~ACP~ACP~Mod KS~DH~KR~PP~PP~PP~Hyb KS~DH~ER~KR~PP~Hyb KS~DH~ER~KR~PP~Hyb KS~KR~ACP~Hyb KS~DH~ER~KR~ACP~Hyb KS~DH~ER~KR~ACP~Hyb KS~DH~ER~Hyb KS~PP~Hyb KS~TE
AuxPyr_KQ481938.1_1	NRPS	NRPS-like	-	9511	complete prediction	Auxenochlorella_pyrenoidosa__FACHB9	clustered	1	PP bind
AuxPyr_KQ481950.1_1	NRPS	NRPS-like	-	50914	complete prediction	Auxenochlorella_pyrenoidosa__FACHB9	orphan	22	Hyb KS~ER~KR~ACP~AMP bind~PP~ACP~Hyb KS~ER~KR~Hyb KS~PP~Hyb KS~PP~ACP~ER~ACP~Hyb KS~ER~KR~ACP~Mod KS
BatPra_NC_024008.1_1	NRPS	NRPS-like	mixed	19193	complete prediction	Bathycoccus_prasinos__RCC1105	clustered	5	AMP bind~PP bind~Abhydrolase 6~PF00561~Aminotran 1 2
BatPra_NC_024000.1_1	NRPS	NRPS-like	-	12060	complete prediction	Bathycoccus_prasinos__RCC1105	orphan	3	AMP bind~Orn DAP Arg deC~Orn Arg deC N
BatPra_NC_023995.1_1	NRPS	NRPS-like	+	21272	complete prediction	Bathycoccus_prasinos__RCC1105	clustered	5	AMP bind~PCP~TD~ER~DXP synthase N
BigNat_ADNK01002829.1_1	NRPS	NRPS-like	+	11138	complete prediction	Bigelowiella_natans__CCMP2755	orphan	3	AMP bind~Trans-AT KS~KR
BigNat_ADNK01000862.1_1	NRPS	NRPS-like	+	22469	complete prediction	Bigelowiella_natans__CCMP2755	orphan	8	AMP bind~KR~PP~Itr KS~AT~KR~PP bind~PP bind
BigNat_ADNK01000237.1_1	NRPS	NRPS-like	mixed	8929	complete prediction	Bigelowiella_natans__CCMP2755	clustered	5	KR~Cond LCL~AMP bind~PCP~TD
CauLen_scf_5_1	NRPS	NRPS-like	+	3576	complete prediction	Caulerpa_lentillifera__Okinawa	clustered	2	AMP bind~PP bind
CauLen_scf_18_1	NRPS	NRPS-like	mixed	61301	complete prediction	Caulerpa_lentillifera__Okinawa	clustered	51	p450~Pkinase~AMP bind~ACP~ACP~Hyb KS~DH~ER~KR~ACP~Hyb KS~ER~KR~ACP~PP~Hyb KS~DH~ER~KR~ACP~Mod KS~ER~KR~PP~Hyb KS~DH~ER~KR~PP~Hyb KS~KR~ACP~Hyb KS~ER~KR~ACP~Hyb KS~DH2~ER~KR~PP~Hyb KS~DH2~ER~KR~PP~Hyb KS~PP~Hyb KS~PP~TE
ChaSp._QAXP01001335.1_1	NRPS	NRPS-like	-	13770	located at contig edge	Characiochloris_sp.__AAM3	clustered	7	AMP bind~PP~PP~PP~PP~Hyb KS~DH
ChlApp_BDCZ01000060.1_1	NRPS	NRPS-like	+	25697	complete prediction	Chlamydomonas_applanata__NIES2202	clustered	13	AMP bind~ACP~ACP~Mod KS~ER~KR~ACP~Mod KS~ER~KR~ACP~ACP~Hyb KS
ChlAsy_BDDA01000395.1_1	NRPS	NRPS-like	+	91895	located at contig edge	Chlamydomonas_asymmetrica__NIES2207	orphan	51	AMP bind~PP~PP~ACP~Hyb KS~DH~ER~KR~ACP~Trans-AT KS~DH~ER~PP~PP~Mod KS~DH~ER~ACP~PP~Mod KS~DH~ER~KR~ACP~Hyb KS~DH~ER~KR~PP~PP~Mod KS~ACP~Itr KS~ER~PP~Mod KS~DH~ER~KR~PP~PP~Hyb KS~DH~ER~KR~PP~Mod KS~PP~Hyb KS~PP~TE
ChlEus_BEGY01000002.1_1	NRPS	NRPS-like	mixed	66711	complete prediction	Chlamydomonas_eustigma__NIES2499	orphan	32	PF04055~AMP bind~AMP bind~ACP~PP~PP~Hyb KS~DH~ER~KR~ACP~Hyb KS~ER~KR~ACP~PP~Hyb KS~DH~ER~ACP~Mod KS~DH~ER~KR~ACP~ACP~Mod KS~ER~KR~PP~ACP~Hyb KS
ChlEus_BEGY01000005.1_1	NRPS	NRPS-like	mixed	21809	complete prediction	Chlamydomonas_eustigma__NIES2499	clustered	3	AMP bind~PCP~Pkinase
ChlEus_BEGY01000149.1_1	NRPS	NRPS-like	+	16642	located at contig edge	Chlamydomonas_eustigma__NIES2499	clustered	2	AMP bind~PCP
ChlRei_CM023815.1_1	NRPS	NRPS-like	-	85297	complete prediction	Chlamydomonas_reinhardtii__CC1690	clustered	52	AMP bind~ACP~PP~ACP~Hyb KS~DH~ER~KR~PP~Trans-AT KS~DH~ER~KR~PP~PP~Mod KS~ER~KR~PP~Mod KS~ER~KR~PP~ACP~Hyb KS~DH~ER~KR~ACP~Hyb KS~KR~PP~Hyb KS~DH~ER~KR~PP~Hyb KS~DH~ER~KR~PP~Hyb KS~DH~ER~KR~ACP~Mod KS~ACP~Hyb KS~PP~TE
ChlRei_CM008971.1_1	NRPS	NRPS-like	-	81863	complete prediction	Chlamydomonas_reinhardtii__CC503cw92mt	clustered	52	AMP bind~ACP~PP~ACP~Hyb KS~DH~ER~KR~PP~Trans-AT KS~DH~ER~KR~PP~PP~Mod KS~ER~KR~PP~Mod KS~ER~KR~PP~ACP~Hyb KS~DH~ER~KR~ACP~Hyb KS~KR~PP~Hyb KS~DH~ER~KR~PP~Hyb KS~DH~ER~KR~PP~Hyb KS~DH~ER~KR~ACP~Mod KS~ACP~Hyb KS~PP~TE
ChlSp._QAXO01001363.1_1	NRPS	NRPS-like	-	17382	located at contig edge	Chlamydomonas_sp.__3112	clustered	9	AMP bind~PP~PP~ACP~KS~DH~ER~ACP~Hyb KS
ChlSp._QAXN01001363.1_1	NRPS	NRPS-like	-	17013	located at contig edge	Chlamydomonas_sp.__3222	clustered	9	AMP bind~PP~PP~ACP~KS~DH~ER~ACP~Hyb KS
ChlSp._QFBI01002183.1_1	NRPS	NRPS-like	mixed	16344	located at contig edge	Chlamydomonas_sp.__AIC	clustered	6	Glycos transf 1~AMP bind~ACP~PP~Hyb KS~DH
ChlSp._s610.1_3	NRPS	NRPS-like	+	156061	complete prediction	Chlamydomonas_sp.__ICEL	clustered	49	AMP bind~PP~ACP~Hyb KS~ER~KR~PP~Hyb KS~DH~ER~KR~ACP~ACP~Hyb KS~ER~KR~PP~Hyb KS~DH~ER~KR~PP~Mod KS~DH~ER~KR~ACP~Hyb KS~KR~PP~Hyb KS~ER~KR~ACP~Hyb KS~DH~ER~KR~PP~Hyb KS~DH~ER~KR~ACP~Mod KS~PP~Mod KS~PP~TE
ChlSp._QAXM01000655.1_1	NRPS	NRPS-like	-	19036	located at contig edge	Chlamydomonas_sp.__WS3	clustered	11	AMP bind~PP~ACP~PP~Hyb KS~DH~ER~KR~PP~Hyb KS~ER
ChlSp._QAXL01000655.1_1	NRPS	NRPS-like	-	19037	located at contig edge	Chlamydomonas_sp.__WS7	clustered	11	AMP bind~PP~ACP~PP~Hyb KS~DH~ER~KR~PP~Hyb KS~ER
ChlSph_BDDC01000877.1_1	NRPS	NRPS-like	+	20276	located at contig edge	Chlamydomonas_sphaeroides__NIES2242	clustered	10	AMP bind~PP~ACP~ACP~Hyb KS~DH~ER~KR~PP~Hyb KS
ChlSor_Contig170_1	NRPS	NRPS-like	-	4776	complete prediction	Chlorella_sorokiniana__1228	clustered	2	AMP bind~ACP
ChlSor_Contig1458_1	NRPS	NRPS-like	+	4559	complete prediction	Chlorella_sorokiniana__1230	clustered	2	AMP bind~PCP
ChlSor_Contig793_1	NRPS	NRPS-like	+	28731	complete prediction	Chlorella_sorokiniana__1230	clustered	3	Pkinase~AMP bind~PCP
ChlSor_Contig2155_1	NRPS	NRPS-like	-	72342	complete prediction	Chlorella_sorokiniana__1412	clustered	55	AMP bind~PP~PP~ACP~Hyb KS~DH~ER~KR~PP~Mod KS~DH~KR~PP~PP~Hyb KS~DH~KR~PP~PP~Hyb KS~DH~ER~KR~ACP~Hyb KS~DH~ER~KR~PP~PP~Mod KS~KR~ACP~Hyb KS~DH~ER~KR~PP~Itr KS~DH2~ER~KR~PP~Hyb KS~DH2~ER~KR~ACP~Hyb KS~DH~PP~Hyb KS~ACP~TE~TE
ChlSor_Contig2261_1	NRPS	NRPS-like	+	10382	complete prediction	Chlorella_sorokiniana__1412	clustered	2	AMP bind~PCP
ChlSor_Contig2296_1	NRPS	NRPS-like	-	4924	complete prediction	Chlorella_sorokiniana__1412	clustered	2	AMP bind~PP bind
ChlSor_LHPG02000001.1_1	NRPS	NRPS-like	+	15753	complete prediction	Chlorella_sorokiniana__1602	clustered	2	AMP bind~PCP
ChlSor_LHPG02000007.1_1	NRPS	NRPS-like	mixed	98007	complete prediction	Chlorella_sorokiniana__1602	clustered	55	Pkinase~AMP bind~PP~PP~ACP~Hyb KS~DH~ER~KR~PP~Mod KS~DH~KR~PP~PP~Hyb KS~KR~PP~PP~Hyb KS~DH~ER~KR~ACP~Hyb KS~DH~ER~KR~PP~PP~PP~Hyb KS~KR~ACP~Hyb KS~DH~ER~KR~PP~Hyb KS~DH2~ER~KR~PP~Hyb KS~DH2~ER~KR~ACP~Hyb KS~DH~PP~Hyb KS~ACP~TE
ChlSor_RRZN01000021.1_2	NRPS	NRPS-like	-	35970	complete prediction	Chlorella_sorokiniana__BD08	orphan	19	AMP bind~ACP~Hyb KS~ER~KR~PP~Mod KS~ACP~PP~Hyb KS~KR~PP~ACP~Hyb KS~ER~KR~ACP~Hyb KS~ER
ChlSor_RRZN01000051.1_2	NRPS	NRPS-like	+	28929	complete prediction	Chlorella_sorokiniana__BD08	clustered	3	Pkinase~AMP bind~PCP
ChlSor_RRZM01000012.1_1	NRPS	NRPS-like	+	33544	complete prediction	Chlorella_sorokiniana__BD09	orphan	18	AMP bind~ACP~Hyb KS~ER~KR~PP~Hyb KS~KR~PP~PP~Hyb KS~KR~ACP~PP~KS~ER~ACP~Hyb KS
ChlSp._s376_quiver_1	NRPS	NRPS-like	mixed	79529	complete prediction	Chlorella_sp.__4C12	clustered	57	AMP bind~PP~PP~PP~Hyb KS~DH~ER~KR~PP~Hyb KS~DH~KR~PP~ACP~Hyb KS~DH~KR~ACP~ACP~Hyb KS~DH~ER~KR~ACP~Hyb KS~DH~ER~KR~PP~PP~PP~Hyb KS~KR~PP~Hyb KS~DH~ER~KR~PP~Hyb KS~DH2~ER~KR~PP~Hyb KS~DH~ER~KR~ACP~Mod KS~DH~ACP~Hyb KS~ACP~TE~TE~Pkinase
ChlSp._s28_quiver_1	NRPS	NRPS-like	-	6316	complete prediction	Chlorella_sp.__4C12	clustered	2	AMP bind~PP bind
ChlSp._scaffold2_1	NRPS	NRPS-like	-	4623	complete prediction	Chlorella_sp.__A99	clustered	2	AMP bind~ACP
ChlSp._JTEE01000130.1_1	NRPS	NRPS-like	-	88144	complete prediction	Chlorella_sp.__ArM0029B	orphan	48	AMP bind~ACP~PP~PP~Hyb KS~ER~KR~PP~Hyb KS~PP~PP~Hyb KS~ACP~ACP~Hyb KS~ER~KR~ACP~Hyb KS~DH~ER~KR~ACP~PP~ACP~Mod KS~KR~ACP~Mod KS~ER~KR~PP~Mod KS~ER~KR~PP~Hyb KS~DH~ER~KR~ACP~Hyb KS~DH~ACP~Hyb KS~ACP~TE~TE
ChlSp._VIYQ01000533.1_1	NRPS	NRPS-like	-	25423	located at contig edge	Chlorella_sp.__CH2018	clustered	3	AMP bind~PCP~Pkinase
ChlSp._VIYQ01003090.1_1	NRPS	NRPS-like	-	29384	located at contig edge	Chlorella_sp.__CH2018	orphan	15	ER~KR~PP~PP~Hyb KS~KR~ACP~PP~AMP bind~PP~ACP~Hyb KS~ER~PP~Hyb KS
ChlSp._RRZL01000054.1_1	NRPS	NRPS-like	+	73080	complete prediction	Chlorella_sp.__Dachan	orphan	39	AMP bind~PP~ACP~Hyb KS~ER~PP~Hyb KS~Hyb KS~PP~PP~Mod KS~ER~ACP~Hyb KS~DH~ER~PP~PP~PP~Hyb KS~Mod KS~ER~KR~PP~Hyb KS~ER~KR~PP~Hyb KS~ER~KR~PP~Hyb KS~DH~PP~Hyb KS~ACP~TE~TE
ChlSp._RRZL01000080.1_1	NRPS	NRPS-like	+	13821	complete prediction	Chlorella_sp.__Dachan	clustered	2	AMP bind~PCP
ChlSp._QAXK01001739.1_1	NRPS	NRPS-like	+	9433	located at contig edge	Chlorella_sp.__KRBP	clustered	5	AMP bind~ACP~ACP~Mod KS~DH
ChlVul_VATV01000006.1_1	NRPS	NRPS-like	mixed	85039	complete prediction	Chlorella_vulgaris__NJ7	orphan	38	AMP bind~Hyb KS~ER~KR~PP~Hyb KS~PP~ACP~Hyb KS~DH~KR~ACP~ACP~Hyb KS~ER~KR~ACP~Hyb KS~ER~KR~Mod KS~PP~Hyb KS~ER~KR~PP~Hyb KS~Hyb KS~DH~KR~ACP~Mod KS~DH~ACP~Hyb KS~ACP~TE~Pkinase
ChlVul_VJNP01000119.1_1	NRPS	NRPS-like	-	13223	located at contig edge	Chlorella_vulgaris__UMTM1	orphan	6	ER~Hyb KS~PP~PP~ACP~Mod KS
ChlVul_VATW01000003.1_1	NRPS	NRPS-like	-	6348	complete prediction	Chlorella_vulgaris__UTEX259	clustered	2	AMP bind~PP bind
ChlVul_VATW01000007.1_1	NRPS	NRPS-like	mixed	21586	complete prediction	Chlorella_vulgaris__UTEX259	orphan	6	Pkinase~AMP bind~PP~Hyb KS~ER~KR
ChlVul_LDKB01000346.1_1	NRPS	NRPS-like	mixed	23945	complete prediction	Chlorella_vulgaris__UTEX395	clustered	9	ER~KR~ACP~Hyb KS~AMP bind~PP~ACP~Hyb KS~Pkinase
ChlSp._QAXH01002352.1_1	NRPS	NRPS-like	-	13754	located at contig edge	Chloromonas_sp.__AAM2	clustered	7	AMP bind~PP~PP~PP~PP~Mod KS~DH
ChlPri_CP031034.1_2	NRPS	NRPS-like	mixed	12971	complete prediction	Chloropicon_primus__CCMP1205	orphan	6	AMP bind~PP bind~AMP bind~PP bind~Chal sti synt N~Chal sti synt C
ChlPri_CP031041.1_1	NRPS	NRPS-like	-	24566	complete prediction	Chloropicon_primus__CCMP1205	orphan	17	ER~KR~ACP~Hyb KS~KR~ACP~AMP bind~ACP~Hyb KS~KR~PP~Hyb KS~ECH~ECH~ECH~PP~PP
ChrVel_ARZB01086054.1_1	NRPS	NRPS-like	-	10890	located at contig edge	Chromera_velia	clustered	3	CAL~PP bind~Aminotran 1 2
ChrZof_chr02_1	NRPS	NRPS-like	mixed	84664	complete prediction	Chromochloris_zofingiensis__SAG21114	clustered	55	Glycos transf 1~AMP bind~ACP~PP~Hyb KS~DH~ER~KR~ACP~Hyb KS~DH~ER~KR~PP~PP~Hyb KS~DH~ER~KR~ACP~Hyb KS~DH~ER~KR~PP~Hyb KS~DH~ER~KR~ACP~Hyb KS~KR~ACP~Hyb KS~DH~ER~KR~PP~Hyb KS~DH2~ER~KR~ACP~Hyb KS~DH2~ER~KR~ACP~Hyb KS~DH~ACP~Hyb KS~PP~TE~p450
ChrPar_PJAB01000008.1_1	NRPS	NRPS-like	-	8662	complete prediction	Chrysochromulina_parva__Ohio	orphan	6	AMP bind~Hyb KS~KR~DH~ER~PP bind
ChrPar_PJAB01000048.1_1	NRPS	NRPS-like	mixed	30812	located at contig edge	Chrysochromulina_parva__Ohio	orphan	4	Pkinase~AMP bind~PCP~Pkinase
ChrPar_PJAB01000180.1_1	NRPS	NRPS-like	-	4788	located at contig edge	Chrysochromulina_parva__Ohio	clustered	2	AMP bind~PP bind
ChrPar_PJAB01000959.1_1	NRPS	NRPS-like	-	4185	located at contig edge	Chrysochromulina_parva__Ohio	clustered	2	AMP bind~NAD bind 4
ChrPar_PJAB01001256.1_1	NRPS	NRPS-like	+	12486	located at contig edge	Chrysochromulina_parva__Ohio	clustered	3	Aminotran 1 2~AMP bind~PCP
ChrPar_PJAB01001513.1_1	NRPS	NRPS-like	-	9052	located at contig edge	Chrysochromulina_parva__Ohio	clustered	8	TE~AMP bind~PCP~Hyb KS~AT~TE~KR~PP bind
ChrTob_JWZX01003157.1_1	NRPS	NRPS-like	-	7584	located at contig edge	Chrysochromulina_tobinii__CCMP291	clustered	7	AMP bind~PCP~Hyb KS~AT~TE~KR~PP bind
ChrTob_JWZX01003380.1_1	NRPS	NRPS-like	-	4172	located at contig edge	Chrysochromulina_tobinii__CCMP291	clustered	2	AMP bind~PP bind
ClaOka_scaffold19_2	NRPS	NRPS-like	mixed	25789	complete prediction	Cladosiphon_okamuranus__S	orphan	5	KR~Aminotran 1 2~NAD bind 4~AMP bind~LPG synthase C
ClaOka_scaffold82_1	NRPS	NRPS-like	+	10328	complete prediction	Cladosiphon_okamuranus__S	clustered	2	CAL~PP bind
ClaOka_scaffold127_1	NRPS	NRPS-like	+	34833	complete prediction	Cladosiphon_okamuranus__S	clustered	6	AMP bind~ACP~Mod KS~AT~KR~PP bind
ClaOka_scaffold167_1	NRPS	NRPS-like	+	8884	complete prediction	Cladosiphon_okamuranus__S	clustered	2	AMP bind~PP bind
ClaOka_scaffold203_1	NRPS	NRPS-like	-	17296	complete prediction	Cladosiphon_okamuranus__S	clustered	2	AMP bind~ACP
ClaOka_scaffold211_1	NRPS	NRPS-like	+	17176	complete prediction	Cladosiphon_okamuranus__S	clustered	4	AMP bind~PCP~PP bind~TD
ClaOka_scaffold245_1	NRPS	NRPS-like	+	38191	complete prediction	Cladosiphon_okamuranus__S	clustered	3	AMP bind~ACP~Pkinase
ClaOka_scaffold291_1	NRPS	NRPS-like	-	16663	complete prediction	Cladosiphon_okamuranus__S	clustered	2	AMP bind~ACP
ClaOka_scaffold429_1	NRPS	NRPS-like	mixed	46683	located at contig edge	Cladosiphon_okamuranus__S	orphan	8	Bac transf~Hyb KS~KR~DH2~PCP~PCP~ACPS~Beta elim lyase
ClaOka_scaffold437_1	NRPS	NRPS-like	mixed	19003	located at contig edge	Cladosiphon_okamuranus__S	orphan	4	NAD bind 4~Glycos transf 2~AMP bind~PCP
ClaOka_scaffold492_1	NRPS	NRPS-like	+	3537	located at contig edge	Cladosiphon_okamuranus__S	clustered	2	AMP bind~PCP
CocSp._KN714663.1_1	NRPS	NRPS-like	-	10937	complete prediction	Coccomyxa_sp.__LA000219	clustered	3	AMP bind~ACP~TD
CocSp._KN714665.1_1	NRPS	NRPS-like	-	13102	complete prediction	Coccomyxa_sp.__LA000219	orphan	4	AMP bind~PP~TD~phytoene synt
CocSub_NW_005178042.1_1	NRPS	NRPS-like	+	15806	complete prediction	Coccomyxa_subellipsoidea__C169	orphan	4	phytoene synt~AMP bind~PP~TD
CocSub_NW_005178030.1_1	NRPS	NRPS-like	mixed	28572	complete prediction	Coccomyxa_subellipsoidea__C169	orphan	4	AMP bind~PP bind~TD~DUF98
CoeSp._NSMO01000658.1_1	NRPS	NRPS-like	-	15623	located at contig edge	Coelastrella_sp.__UTEXB3026	clustered	2	AMP bind~PCP
CoeSp._NSMO01001505.1_1	NRPS	NRPS-like	-	16529	located at contig edge	Coelastrella_sp.__UTEXB3026	clustered	2	AMP bind~PCP
CoeSp._NSMO01002033.1_1	NRPS	NRPS-like	-	9498	located at contig edge	Coelastrella_sp.__UTEXB3026	orphan	3	PP~PP~Hyb KS
CrySp._scaffold_108_1	NRPS	NRPS-like	mixed	43862	complete prediction	Cryptophyceae_sp.__CCMP2293	orphan	4	PF04055~Fer4 12~AMP bind~PCP
CrySp._scaffold_846_1	NRPS	NRPS-like	+	8390	complete prediction	Cryptophyceae_sp.__CCMP2293	clustered	3	AMP bind~PCP~TD
CyaPar_QPMI01000588.1_1	NRPS	NRPS-like	-	5444	complete prediction	Cyanophora_paradoxa__CCMP329	clustered	3	AMP bind~PP~TD
CycCry_s080346_00118_1	NRPS	NRPS-like	+	4708	complete prediction	Cyclotella_cryptica	clustered	4	AMP bind~PCP~TD~KR
CycCry_s182.1_1	NRPS	NRPS-like	+	4717	complete prediction	Cyclotella_cryptica__CCMP332	clustered	4	AMP bind~PCP~TD~KR
CycCry_s012.1_1	NRPS	NRPS-like	+	5660	complete prediction	Cyclotella_cryptica__CCMP332	clustered	2	AMP bind~PCP
CymTet_LGRX01000198.1_1	NRPS	NRPS-like	-	8416	located at contig edge	Cymbomonas_tetramitiformis__PLYAMNH	clustered	7	AMP bind~PCP~Hyb KS~AT~TE~KR~PP bind
CymTet_LGRX01000385.1_1	NRPS	NRPS-like	+	9063	located at contig edge	Cymbomonas_tetramitiformis__PLYAMNH	clustered	3	AMP bind~PP~TD
CymTet_LGRX01000409.1_1	NRPS	NRPS-like	-	16082	located at contig edge	Cymbomonas_tetramitiformis__PLYAMNH	clustered	2	PP bind~AMP bind
CymTet_LGRX01000469.1_1	NRPS	NRPS-like	+	6289	located at contig edge	Cymbomonas_tetramitiformis__PLYAMNH	orphan	1	ACP
CymTet_LGRX01000491.1_1	NRPS	NRPS-like	+	33819	located at contig edge	Cymbomonas_tetramitiformis__PLYAMNH	orphan	6	AMP bind~ACP~PP~Itr KS~AT~KR
CymTet_LGRX01000850.1_1	NRPS	NRPS-like	-	4237	located at contig edge	Cymbomonas_tetramitiformis__PLYAMNH	clustered	3	AMP bind~PCP~TD
CymTet_LGRX01001246.1_1	NRPS	NRPS-like	+	17052	located at contig edge	Cymbomonas_tetramitiformis__PLYAMNH	orphan	6	TE~AMP bind~PP~Hyb KS~KR~PP
CymTet_LGRX01001940.1_1	NRPS	NRPS-like	+	15677	located at contig edge	Cymbomonas_tetramitiformis__PLYAMNH	orphan	4	AMP bind~KR~ACP~PP bind
CymTet_LGRX01002829.1_1	NRPS	NRPS-like	-	3484	located at contig edge	Cymbomonas_tetramitiformis__PLYAMNH	orphan	3	AMP bind~PCP~TE
CymTet_LGRX01002905.1_1	NRPS	NRPS-like	-	21772	located at contig edge	Cymbomonas_tetramitiformis__PLYAMNH	orphan	7	AMP bind~PCP~Itr KS~AT~KR~DH~ER
CymTet_LGRX01003579.1_1	NRPS	NRPS-like	-	16324	located at contig edge	Cymbomonas_tetramitiformis__PLYAMNH	clustered	3	AMP bind~nMT~PCP
CymTet_LGRX01004182.1_1	NRPS	NRPS-like	+	7046	located at contig edge	Cymbomonas_tetramitiformis__PLYAMNH	clustered	3	AMP bind~PP~NAD bind 4
DesArm_VIIQ02000086.1_1	NRPS	NRPS-like	mixed	19988	complete prediction	Desmodesmus_armatus__SE107	orphan	5	AMP bind~PCP~PCP~PCP~Pkinase
DesArm_VIIQ02000100.1_1	NRPS	NRPS-like	+	9149	complete prediction	Desmodesmus_armatus__SE107	clustered	2	AMP bind~PCP
DesArm_VIIQ02000664.1_1	NRPS	NRPS-like	-	30281	complete prediction	Desmodesmus_armatus__SE107	clustered	4	AMP bind~PCP~Abhydrolase 6~PF00561
DesArm_VIIQ02000664.1_2	NRPS	NRPS-like	mixed	25875	complete prediction	Desmodesmus_armatus__SE107	clustered	3	AMP bind~PCP~Pkinase
DigSim_RXNZ01000033.1_1	NRPS	NRPS-like	-	8145	located at contig edge	Digenea_simplex__OPJA18	orphan	7	AMP bind~Hyb KS~AT~DH~KR~PP~TE
DigSim_RXNZ01000511.1_1	NRPS	NRPS-like	mixed	36565	complete prediction	Digenea_simplex__OPJA18	orphan	11	Hyb KS~AT~KR~DH~TE~A-OX~PCP~NAD bind 4~Glycos transf 2~NAD bind 4~Glycos transf 2
DigSim_RXNZ01000970.1_1	NRPS	NRPS-like	mixed	29964	complete prediction	Digenea_simplex__OPJA18	orphan	8	Glycos transf 2~Bac transf~Poly export~PP bind~AMP bind~Glycos transf 2~DegT DnrJ EryC1~Polysacc synt
DigSim_RXNZ01001641.1_1	NRPS	NRPS-like	mixed	13030	complete prediction	Digenea_simplex__OPJA18	orphan	4	KR~AMP bind~PP bind~oMT
DigSim_RXNZ01001808.1_1	NRPS	NRPS-like	+	8117	located at contig edge	Digenea_simplex__OPJA18	clustered	2	ACP~Hyb KS
DigSim_RXNZ01002414.1_1	NRPS	NRPS-like	+	30575	located at contig edge	Digenea_simplex__OPJA18	orphan	11	Bac transf~AMP bind~AT~KR~PCP~TE~AMP bind~Hyb KS~Aminotran 3~Cond LCL~AMP bind
DigSim_RXNZ01002439.1_1	NRPS	NRPS-like	-	5580	located at contig edge	Digenea_simplex__OPJA18	clustered	3	AMP bind~PP bind~Aminotran 1 2
DigSim_RXNZ01002776.1_1	NRPS	NRPS-like	-	21569	located at contig edge	Digenea_simplex__OPJA18	orphan	16	AMP bind~Hyb KS~AT~PP bind~Aminotran 3~Cond LCL~AMP bind~PCP~TE~A-OX~PCP~AT~KR~DH2~PCP~TE
DigSim_RXNZ01003184.1_1	NRPS	NRPS-like	mixed	10136	located at contig edge	Digenea_simplex__OPJA18	orphan	3	CAL~ACP~Glycos transf 1
DigSim_RXNZ01004464.1_1	NRPS	NRPS-like	+	33122	complete prediction	Digenea_simplex__OPJA18	orphan	14	Glycos transf 2~NAD bind 4~Asn synthase~GATase 7~AMP bind~nMT~PCP~Hyb KS~Trans-AT KS~AT~PP bind~Cond LCL~AMP bind~PCP
DigSim_RXNZ01005404.1_1	NRPS	NRPS-like	-	6376	located at contig edge	Digenea_simplex__OPJA18	clustered	1	PCP
DigSim_RXNZ01006489.1_1	NRPS	NRPS-like	-	2404	located at contig edge	Digenea_simplex__OPJA18	clustered	1	PP bind
DunSal_MU069725.1_1	NRPS	NRPS-like	-	35566	complete prediction	Dunaliella_salina__CCAP1918	orphan	7	AMP bind~PP~PP~PP~Hyb KS~ER~KR
DunSal_MU071130.1_1	NRPS	NRPS-like	-	12927	located at contig edge	Dunaliella_salina__CCAP1918	clustered	2	AMP bind~PP bind
DunSp._QAXG01001127.1_1	NRPS	NRPS-like	+	36907	complete prediction	Dunaliella_sp.__RO	orphan	6	KR~NAD bind 4~PP bind~AMP bind~KR~ER
DunSp._QAXG01002675.1_1	NRPS	NRPS-like	+	4968	located at contig edge	Dunaliella_sp.__RO	clustered	2	AMP bind~PCP
DunSp._QAXG01008008.1_1	NRPS	NRPS-like	+	10118	located at contig edge	Dunaliella_sp.__RO	clustered	2	AMP bind~PP bind
DunSp._QAXG01008048.1_1	NRPS	NRPS-like	+	4993	located at contig edge	Dunaliella_sp.__RO	clustered	1	PP bind
DunSp._QAXF01004123.1_1	NRPS	NRPS-like	-	42556	located at contig edge	Dunaliella_sp.__WIN1	clustered	2	PCP~AMP bind
DunSp._QAXF01005940.1_1	NRPS	NRPS-like	-	46806	located at contig edge	Dunaliella_sp.__WIN1	clustered	11	PP~PP~PP~Hyb KS~DH~ER~KR~PP~Mod KS~DH~ER
EctSil_FN649728.1_1	NRPS	NRPS-like	-	11780	complete prediction	Ectocarpus_siliculosus__Ec32	clustered	2	AMP bind~PP bind
EctSil_FN649729.1_1	NRPS	NRPS-like	-	18024	complete prediction	Ectocarpus_siliculosus__Ec32	clustered	4	AMP bind~PP bind~PCP~TD
EctSil_FN649730.1_1	NRPS	NRPS-like	+	23204	complete prediction	Ectocarpus_siliculosus__Ec32	clustered	2	AMP bind~ACP
EctSil_FN648731.1_1	NRPS	NRPS-like	+	29571	located at contig edge	Ectocarpus_siliculosus__Ec32	clustered	6	CAL~PP~Mod KS~AT~KR~PP
EctSp._LR741384.1_1	NRPS	NRPS-like	+	14080	complete prediction	Ectocarpus_sp.__CCAP131034	clustered	2	AMP bind~ACP
EctSp._LR741400.1_1	NRPS	NRPS-like	-	20520	located at contig edge	Ectocarpus_sp.__CCAP131034	clustered	2	AMP bind~ACP
EctSp._LR741019.1_1	NRPS	NRPS-like	+	19690	complete prediction	Ectocarpus_sp.__CCAP131034	clustered	2	AMP bind~ACP
EctSp._LR741113.1_1	NRPS	NRPS-like	-	13106	complete prediction	Ectocarpus_sp.__CCAP131034	orphan	3	CAL~PP bind~AMP bind
EctSp._LR741150.1_1	NRPS	NRPS-like	+	15620	complete prediction	Ectocarpus_sp.__CCAP131034	clustered	2	AMP bind~ACP
EctSp._LR741146.1_1	NRPS	NRPS-like	-	19974	complete prediction	Ectocarpus_sp.__CCAP131034	clustered	2	AMP bind~PP bind
EctSp._LR741201.1_1	NRPS	NRPS-like	-	24096	complete prediction	Ectocarpus_sp.__CCAP131034	clustered	4	AMP bind~PP bind~PCP~TD
EctSp._CM015676.1_1	NRPS	NRPS-like	+	11129	complete prediction	Ectocarpus_sp.__Ec32	clustered	2	AMP bind~PP bind
EctSp._CM015679.1_1	NRPS	NRPS-like	-	10849	complete prediction	Ectocarpus_sp.__Ec32	orphan	1	PP
EctSp._CM015681.1_1	NRPS	NRPS-like	+	15954	complete prediction	Ectocarpus_sp.__Ec32	clustered	2	AMP bind~PP bind
EctSp._CM015687.1_1	NRPS	NRPS-like	+	18024	complete prediction	Ectocarpus_sp.__Ec32	clustered	4	AMP bind~PP bind~PCP~TD
EctSp._CM015689.1_1	NRPS	NRPS-like	-	2920	complete prediction	Ectocarpus_sp.__Ec32	clustered	2	AMP bind~PP bind
EctSp._CM015694.1_1	NRPS	NRPS-like	+	25629	complete prediction	Ectocarpus_sp.__Ec32	clustered	2	AMP bind~ACP
EctSp._CM015698.1_1	NRPS	NRPS-like	-	23542	complete prediction	Ectocarpus_sp.__Ec32	clustered	2	AMP bind~ACP
EctSp._s0563.1_1	NRPS	NRPS-like	+	13754	located at contig edge	Ectocarpus_sp.CCAP131034__Bft15b	clustered	2	AMP bind~PP bind
EctSp._s1078.1_1	NRPS	NRPS-like	+	20253	located at contig edge	Ectocarpus_sp.CCAP131034__Bft15b	clustered	2	AMP bind~ACP
EctSp._s2677.1_1	NRPS	NRPS-like	+	13298	complete prediction	Ectocarpus_sp.CCAP131034__Bft15b	clustered	4	AMP bind~PP bind~PCP~TD
EctSp._s3638.1_1	NRPS	NRPS-like	+	22263	located at contig edge	Ectocarpus_sp.CCAP131034__Bft15b	clustered	2	AMP bind~ACP
EctSp._s3794.1_1	NRPS	NRPS-like	-	19974	complete prediction	Ectocarpus_sp.CCAP131034__Bft15b	clustered	2	AMP bind~PP bind
EctSp._s4960.1_1	NRPS	NRPS-like	+	23814	complete prediction	Ectocarpus_sp.CCAP131034__Bft15b	clustered	4	AMP bind~ACP~Mod KS~AT
EdaDeb_BDDB01000029.1_1	NRPS	NRPS-like	+	82692	located at contig edge	Edaphochlamys_debaryana__NIES2212	clustered	52	AMP bind~PP~ACP~PP~Hyb KS~DH~ER~KR~PP~Hyb KS~ER~KR~PP~PP~Mod KS~DH~ER~KR~ACP~Mod KS~DH~ER~KR~ACP~ACP~Hyb KS~DH~ER~KR~PP~Mod KS~KR~Hyb KS~DH~ER~KR~PP~Hyb KS~DH~ER~KR~PP~Hyb KS~DH~ER~KR~ACP~Mod KS~ACP~Hyb KS~ACP~TE
EmiHux_NW_005202428.1_1	NRPS	NRPS-like	+	5713	complete prediction	Emiliania_huxleyi__CCMP1516	clustered	2	AMP bind~PCP
EmiHux_NW_005202176.1_1	NRPS	NRPS-like	-	39849	complete prediction	Emiliania_huxleyi__CCMP1516	orphan	37	AMP bind~ACP~Hyb KS~DH2~ER~KR~ACP~Hyb KS~DH2~ER~KR~ACP~Hyb KS~DH2~ER~KR~ACP~Hyb KS~DH2~ER~cMT~KR~PP~Hyb KS~KR~PP~Hyb KS~DH2~ER~cMT~KR~PP~Hyb KS~ER~cMT~KR~ACP
EmiHux_NW_005201421.1_1	NRPS	NRPS-like	mixed	20337	complete prediction	Emiliania_huxleyi__CCMP1516	clustered	5	Pkinase~AMP bind~PCP~NAD bind 4~KR
EmiHux_NW_005201381.1_1	NRPS	NRPS-like	+	12087	complete prediction	Emiliania_huxleyi__CCMP1516	clustered	8	TE~AMP bind~PCP~Hyb KS~AT~TE~KR~PP bind
EmiHux_NW_005201213.1_1	NRPS	NRPS-like	mixed	39686	complete prediction	Emiliania_huxleyi__CCMP1516	orphan	22	Pkinase~AMP bind~ACP~Hyb KS~DH2~ER~KR~ACP~Hyb KS~DH2~ER~KR~ACP~Hyb KS~DH2~ER~KR~ACP~Hyb KS~KR~ACP~TE
EmiHux_NW_005198966.1_1	NRPS	NRPS-like	mixed	30407	complete prediction	Emiliania_huxleyi__CCMP1516	orphan	15	AMP bind~Mod KS~ER~KR~PP~Hyb KS~PP~Hyb KS~DH~ER~KR~ACP~Hyb KS~PP~Pkinase
EmiHux_NW_005194698.1_1	NRPS	NRPS-like	-	6187	complete prediction	Emiliania_huxleyi__CCMP1516	clustered	4	KR~AMP bind~PCP~NAD bind 4
EudSp._BDSJ01000165.1_1	NRPS	NRPS-like	-	84998	complete prediction	Eudorina_sp.2006703Eu15__2010623F1E2	clustered	55	AMP bind~PP~ACP~ACP~Hyb KS~DH~ER~KR~PP~Hyb KS~DH~ER~KR~PP~PP~Mod KS~DH~ER~KR~PP~Mod KS~DH~ER~KR~PP~PP~Mod KS~DH~ER~KR~PP~PP~Hyb KS~KR~ACP~Hyb KS~DH~ER~KR~PP~Hyb KS~DH~ER~KR~PP~Mod KS~DH~ER~KR~ACP~Hyb KS~ACP~Hyb KS~ACP~TE
EudSp._BDSI01000192.1_1	NRPS	NRPS-like	+	84970	complete prediction	Eudorina_sp.2006703Eu15__2010623F1E4	clustered	55	AMP bind~PP~ACP~ACP~Hyb KS~DH~ER~KR~PP~Hyb KS~DH~ER~KR~PP~PP~Mod KS~DH~ER~KR~PP~Mod KS~DH~ER~KR~PP~PP~Mod KS~DH~ER~KR~PP~PP~Hyb KS~KR~ACP~Hyb KS~DH~ER~KR~PP~Hyb KS~DH~ER~KR~PP~Mod KS~DH~ER~KR~ACP~Hyb KS~ACP~Hyb KS~ACP~TE
FisSol_BDSP01000289.1_1	NRPS	NRPS-like	mixed	21902	complete prediction	Fistulifera_solaris__JPCCDA0580	orphan	3	CAL~RmlD sub bind~Glycos transf 2
FisSol_BDSP01000137.1_1	NRPS	NRPS-like	-	10017	complete prediction	Fistulifera_solaris__JPCCDA0580	orphan	4	AMP bind~PCP~Pkinase~Pkinase
FisSol_BDSP01000179.1_1	NRPS	NRPS-like	-	7078	complete prediction	Fistulifera_solaris__JPCCDA0580	clustered	3	AMP bind~PCP~Pkinase
FraRad_s0231.1_1	NRPS	NRPS-like	+	2895	complete prediction	Fragilaria_radians__sac1	clustered	2	AMP bind~PP bind
FraRad_s0398.1_1	NRPS	NRPS-like	-	2886	located at contig edge	Fragilaria_radians__sac1	clustered	2	AMP bind~PP bind
FraCyl_KV784361.1_1	NRPS	NRPS-like	-	19110	complete prediction	Fragilariopsis_cylindrus__CCMP1102JGI	orphan	4	Peptidase M16~Peptidase M16 C~AMP bind~ACP
FraCyl_KV784364.1_1	NRPS	NRPS-like	mixed	10843	complete prediction	Fragilariopsis_cylindrus__CCMP1102JGI	orphan	5	AMP bind~PP bind~Acyl-CoA dh M~Polysacc synt 2~RmlD sub bind
FraCyl_KV784381.1_1	NRPS	NRPS-like	mixed	5630	complete prediction	Fragilariopsis_cylindrus__CCMP1102JGI	clustered	4	AMP bind~PCP~NAD bind 4~Pkinase
FraCyl_FMBT01000318.1_1	NRPS	NRPS-like	+	19406	located at contig edge	Fragilariopsis_cylindrus__CCMP1102TGAC	orphan	5	AMP bind~ACP~Peptidase M16~Peptidase M16 C~Peptidase M16 C
FraCyl_FMBT01000297.1_1	NRPS	NRPS-like	mixed	10839	complete prediction	Fragilariopsis_cylindrus__CCMP1102TGAC	clustered	5	Polysacc synt 2~RmlD sub bind~Acyl-CoA dh M~AMP bind~PP bind
FraCyl_FMBT01000036.1_1	NRPS	NRPS-like	mixed	7539	located at contig edge	Fragilariopsis_cylindrus__CCMP1102TGAC	clustered	5	Polysacc synt 2~RmlD sub bind~Acyl-CoA dh M~AMP bind~PP bind
GonPec_LSYV01000047.1_1	NRPS	NRPS-like	+	36940	complete prediction	Gonium_pectorale__NIES2863	orphan	25	AMP bind~PP~PP~PP~Hyb KS~DH~ER~KR~PP~Hyb KS~ER~KR~PP~PP~Mod KS~DH~KR~PP~Mod KS~DH~ER~ACP~ACP~Mod KS~DH
GuiThe_NW_005434666.1_2	NRPS	NRPS-like	mixed	17700	complete prediction	Guillardia_theta__CCMP2712	orphan	3	Glyco transf 28~AMP bind~PCP
GuiThe_NW_005434574.1_1	NRPS	NRPS-like	-	6617	located at contig edge	Guillardia_theta__CCMP2712	clustered	2	AMP bind~PCP
GuiThe_NW_005434573.1_1	NRPS	NRPS-like	-	21893	complete prediction	Guillardia_theta__CCMP2712	clustered	5	Pkinase~AMP bind~PCP~TD~KR
HaeLac_QXTD01071768.1_1	NRPS	NRPS-like	-	19463	located at contig edge	Haematococcus_lacustris__SAG19280	clustered	7	AMP bind~ACP~Hyb KS~DH~ER~KR~ACP
HaeSp._QAXD01000007.1_1	NRPS	NRPS-like	-	72084	complete prediction	Haematococcus_sp.__NG2	orphan	35	AMP bind~ACP~ACP~Mod KS~DH~ER~KR~ACP~Mod KS~ER~PP~Hyb KS~ER~KR~ACP~Hyb KS~ER~Hyb KS~ER~Hyb KS~Hyb KS~DH~ACP~Hyb KS~DH~ER~Hyb KS~ER~KR~ACP~Mod KS~ACP~Itr KS~ACP~TE
KapAlv_NADL02000542.1_2	NRPS	NRPS-like	-	27536	complete prediction	Kappaphycus_alvarezii__kp	orphan	4	PP bind~CAL~ECH~Glyco transf 9
KleNit_DF237625.1_1	NRPS	NRPS-like	+	15260	complete prediction	Klebsormidium_nitens__NIES2285	clustered	3	AMP bind~ACP~TD
KleNit_DF237440.1_1	NRPS	NRPS-like	mixed	20696	located at contig edge	Klebsormidium_nitens__NIES2285	orphan	4	DUF98~AMP bind~ACP~TD
KleNit_DF236977.1_1	NRPS	NRPS-like	-	15508	complete prediction	Klebsormidium_nitens__NIES2285	clustered	2	CAL~PP bind
KleNit_DF236955.1_1	NRPS	NRPS-like	+	6673	complete prediction	Klebsormidium_nitens__NIES2285	clustered	2	AMP bind~PCP
MacPyr_s006130.1_1	NRPS	NRPS-like	-	4293	located at contig edge	Macrocystis_pyrifera__MGC001	clustered	2	AMP bind~PP bind
MesVir_RHPH01001194.1_1	NRPS	NRPS-like	-	22856	complete prediction	Mesostigma_viride__cultivar02	clustered	2	PCP~TD
MesVir_RHPH01001485.1_1	NRPS	NRPS-like	-	17288	located at contig edge	Mesostigma_viride__cultivar02	clustered	2	AMP bind~PP
MesVir_RHPH01001638.1_1	NRPS	NRPS-like	-	25043	located at contig edge	Mesostigma_viride__cultivar02	orphan	7	AMP bind~Hyb KS~AT~DH~ER~KR~ACP
MesVir_RHPH01004026.1_1	NRPS	NRPS-like	+	30777	located at contig edge	Mesostigma_viride__cultivar02	clustered	2	AMP bind~PP bind
MesVir_RHPH01005414.1_1	NRPS	NRPS-like	+	10368	located at contig edge	Mesostigma_viride__cultivar02	clustered	2	AMP bind~PCP
MesVir_RHPH01006405.1_1	NRPS	NRPS-like	-	17876	complete prediction	Mesostigma_viride__cultivar02	clustered	2	AMP bind~PCP
MesVir_RPFO01000082.1_1	NRPS	NRPS-like	-	22327	complete prediction	Mesostigma_viride__NIES296CAAS	clustered	8	AMP bind~PP~Hyb KS~AT~DH~ER~KR~ACP
MesVir_RPFO01000080.1_3	NRPS	NRPS-like	-	10901	complete prediction	Mesostigma_viride__NIES296CAAS	orphan	6	AMP bind~PCP~AMP bind~PCP~Cond LCL~AMP bind
MesVir_RPFO01000065.1_1	NRPS	NRPS-like	+	19141	complete prediction	Mesostigma_viride__NIES296CAAS	clustered	2	AMP bind~PP
MesVir_RPFO01000188.1_1	NRPS	NRPS-like	-	15835	complete prediction	Mesostigma_viride__NIES296CAAS	clustered	2	AMP bind~PCP
MesVir_RPFO01000041.1_1	NRPS	NRPS-like	-	18897	complete prediction	Mesostigma_viride__NIES296CAAS	clustered	2	CAL~PP bind
MesVir_RPFO01000123.1_1	NRPS	NRPS-like	-	19498	complete prediction	Mesostigma_viride__NIES296CAAS	clustered	2	AMP bind~PP bind
MesVir_RPFO01000154.1_1	NRPS	NRPS-like	+	16286	complete prediction	Mesostigma_viride__NIES296CAAS	clustered	3	AMP bind~AMP bind~PP
MesVir_RPFO01000154.1_2	NRPS	NRPS-like	+	19280	complete prediction	Mesostigma_viride__NIES296CAAS	clustered	3	AMP bind~AMP bind~PP
MesVir_RPFO01000078.1_1	NRPS	NRPS-like	-	33271	complete prediction	Mesostigma_viride__NIES296CAAS	clustered	3	AMP bind~PCP~TD
MesVir_RPFO01000667.1_1	NRPS	NRPS-like	-	8313	complete prediction	Mesostigma_viride__NIES296CAAS	orphan	3	PCP~Cond LCL~AMP bind
MesVir_RPFO01002322.1_1	NRPS	NRPS-like	+	16285	located at contig edge	Mesostigma_viride__NIES296CAAS	clustered	3	AMP bind~AMP bind~PP
MesVir_BIFU01000007.1_1	NRPS	NRPS-like	+	16270	located at contig edge	Mesostigma_viride__NIES296UTokyo	orphan	7	AMP bind~PP~Hyb KS~AT~DH~ER~KR
MesEnd_WELA01011369.1_1	NRPS	NRPS-like	-	11759	complete prediction	Mesotaenium_endlicherianum__SAG1297	clustered	2	AMP bind~PP bind
MicCon_LHPF02000002.1_1	NRPS	NRPS-like	+	16633	complete prediction	Micractinium_conductrix__SAG24180	clustered	2	AMP bind~PCP
MicCon_LHPF02000026.1_1	NRPS	NRPS-like	+	26423	located at contig edge	Micractinium_conductrix__SAG24180	orphan	18	AMP bind~PP~PP~PP~Hyb KS~DH~ER~KR~ACP~Hyb KS~DH~KR~PP~PP~Hyb KS~DH~ER~KR
MicSal_SDOX01000021.1_1	NRPS	NRPS-like	+	18939	complete prediction	Microchloropsis_salina__CCMP1776LANL	clustered	4	p450~AMP bind~PP bind~TD
MicSal_AFGQ01002018.1_1	NRPS	NRPS-like	+	18939	located at contig edge	Microchloropsis_salina__CCMP1776QIBEBT	clustered	4	p450~AMP bind~PP bind~TD
MicSal_AFGJ01000830.1_1	NRPS	NRPS-like	-	18939	complete prediction	Microchloropsis_salina__CCMP537	clustered	4	AMP bind~PP bind~TD~p450
MicCom_NC_013038.1_1	NRPS	NRPS-like	-	37802	complete prediction	Micromonas_commoda__RCC299	orphan	21	AMP bind~PP~Hyb KS~KR~PP~Hyb KS~KR~ACP~Hyb KS~DH~KR~PP~Hyb KS~ACP~Hyb KS~PP bind~TE~Peptidase M42~CBM 48~Alpha-amylase~Alpha-amylase C
MicCom_NC_013040.1_1	NRPS	NRPS-like	mixed	42883	complete prediction	Micromonas_commoda__RCC299	orphan	6	2OG-FeII Oxy~KR~AMP bind~DH~PP bind~APH
MicCom_NC_013040.1_2	NRPS	NRPS-like	mixed	33493	complete prediction	Micromonas_commoda__RCC299	orphan	6	Pkinase~AMP bind~PCP~Abhydrolase 6~PF00561~Peptidase S9
MicCom_NC_013042.1_1	NRPS	NRPS-like	+	26977	complete prediction	Micromonas_commoda__RCC299	orphan	5	AMP bind~nMT~PCP~Pkinase~PPDK N
MicCom_NC_013048.1_1	NRPS	NRPS-like	-	20489	complete prediction	Micromonas_commoda__RCC299	orphan	4	AMP bind~PP bind~GATase 7~Polyketide cyc2
MicCom_NC_013050.1_2	NRPS	NRPS-like	+	4020	complete prediction	Micromonas_commoda__RCC299	clustered	2	AMP bind~NAD bind 4
MicPus_NW_003315887.1_1	NRPS	NRPS-like	mixed	24064	complete prediction	Micromonas_pusilla__CCMP1545	orphan	4	KR~AMP bind~PP bind~APH
MicPus_NW_003315883.1_1	NRPS	NRPS-like	mixed	43364	complete prediction	Micromonas_pusilla__CCMP1545	orphan	23	ER~Hyb KS~hyb KS~Hyb KS~ACP~AMP bind~PP~Hyb KS~KR~ACP~Hyb KS~KR~PP~ACP~ACP~Hyb KS~KR~PP~Hyb KS~DH~KR~ACP~Hyb KS
MonSp._NMUB01000289.1_1	NRPS	NRPS-like	-	9985	complete prediction	Monoraphidium_sp.__549	clustered	2	AMP bind~PP bind
MonSp._NMUB01000299.1_1	NRPS	NRPS-like	mixed	34537	located at contig edge	Monoraphidium_sp.__549	orphan	17	Glycos transf 1~AMP bind~PP~PP~Hyb KS~DH~ER~PP~Hyb KS~ER~KR~ACP~ACP~Hyb KS~DH~ER~ACP
MycHom_VXJC01000006.1_1	NRPS	NRPS-like	+	19840	complete prediction	Mychonastes_homosphaera__LakeChaohu2015	orphan	15	AMP bind~PP~PP~Itr KS~DH~ER~KR~PP~Mod KS~DH~ER~KR~PP~Hyb KS~DH
NanSp._QAXA01000082.1_1	NRPS	NRPS-like	mixed	61309	complete prediction	Nannochloris_sp.__RS	orphan	51	Pkinase~AMP bind~ACP~ACP~Hyb KS~DH~ER~KR~PP~Hyb KS~DH~KR~PP bind~ACP~Hyb KS~KR~ACP~ACP~Hyb KS~ER~KR~ACP~PP~Hyb KS~KR~PP~Hyb KS~KR~ACP~Hyb KS~DH~ER~KR~ACP~Hyb KS~DH2~ER~KR~PP~ACP~Itr KS~DH2~ER~KR~ACP~Hyb KS~PP~Hyb KS~ACP~TE~TE
NanSp._QAWZ01000055.1_1	NRPS	NRPS-like	mixed	19740	located at contig edge	Nannochloris_sp.__X1	clustered	11	AMP bind~PP~ACP~Hyb KS~DH~ER~KR~PP~Mod KS~DH~Pkinase
NanGad_CM002456.1_1	NRPS	NRPS-like	+	18947	complete prediction	Nannochloropsis_gaditana__B31	clustered	4	p450~AMP bind~PP bind~TD
NanGad_CM009052.1_1	NRPS	NRPS-like	+	18947	complete prediction	Nannochloropsis_gaditana__CCMP1894	clustered	4	p450~AMP bind~PP bind~TD
NanGad_NW_005803944.1_1	NRPS	NRPS-like	+	18324	complete prediction	Nannochloropsis_gaditana__CCMP526	clustered	4	p450~AMP bind~PP bind~TD
NanGad_NW_005803702.1_1	NRPS	NRPS-like	-	11495	located at contig edge	Nannochloropsis_gaditana__CCMP526	orphan	2	Pkinase~PP bind
NanGad_AFGN01001981.1_1	NRPS	NRPS-like	-	4008	located at contig edge	Nannochloropsis_gaditana__CCMP527	clustered	3	AMP bind~PP bind~TD
NanGra_AFGO01001373.1_1	NRPS	NRPS-like	-	5533	located at contig edge	Nannochloropsis_granulata__CCMP529	clustered	2	AMP bind~PP bind
NanGra_AFGO01002330.1_1	NRPS	NRPS-like	+	18459	located at contig edge	Nannochloropsis_granulata__CCMP529	orphan	11	CAL~ACP~Hyb KS~AT~Hyb KS~KR~PP~AT~DH2~ER~PP bind
NanGra_AFGO01000575.1_1	NRPS	NRPS-like	+	4124	located at contig edge	Nannochloropsis_granulata__CCMP529	clustered	3	AMP bind~PP bind~TD
NanLim_AFGL01004884.1_1	NRPS	NRPS-like	+	5284	located at contig edge	Nannochloropsis_limnetica__CCMP505	clustered	4	AMP bind~ACP~Hyb KS~AT
NanOce_CP044606.1_1	NRPS	NRPS-like	+	7499	complete prediction	Nannochloropsis_oceanica__BR2	clustered	2	AMP bind~NAD bind 4
NanOce_CP044595.1_2	NRPS	NRPS-like	-	3442	complete prediction	Nannochloropsis_oceanica__BR2	clustered	1	AMP bind
NanOce_CP044612.1_2	NRPS	NRPS-like	-	2911	complete prediction	Nannochloropsis_oceanica__BR2	clustered	1	PP bind
NanOce_CP044587.1_2	NRPS	NRPS-like	+	20898	complete prediction	Nannochloropsis_oceanica__BR2	clustered	3	AMP bind~PP bind~KR
NanOce_nanno_4688_1	NRPS	NRPS-like	-	20552	complete prediction	Nannochloropsis_oceanica__CCMP1779	clustered	4	AMP bind~PP bind~TD~p450
NanOce_nanno_428_1	NRPS	NRPS-like	-	7656	located at contig edge	Nannochloropsis_oceanica__CCMP1779	clustered	3	AMP bind~PP bind~NAD bind 4
NanOce_nanno_486_1	NRPS	NRPS-like	+	5455	located at contig edge	Nannochloropsis_oceanica__CCMP1779	clustered	4	CAL~PP~Hyb KS~AT
NanOce_nanno_253_1	NRPS	NRPS-like	mixed	23330	located at contig edge	Nannochloropsis_oceanica__CCMP1779	orphan	3	Pkinase~AMP bind~PP bind
NanOce_nanno_798_1	NRPS	NRPS-like	-	3496	complete prediction	Nannochloropsis_oceanica__CCMP1779	clustered	2	AMP bind~PP bind
NanOce_AFGP01000464.1_1	NRPS	NRPS-like	-	7655	located at contig edge	Nannochloropsis_oceanica__CCMP531	clustered	2	AMP bind~NAD bind 4
NanOce_AFGP01000566.1_1	NRPS	NRPS-like	+	5987	located at contig edge	Nannochloropsis_oceanica__CCMP531	clustered	1	PP bind
NanOce_AFGP01000738.1_1	NRPS	NRPS-like	-	5392	located at contig edge	Nannochloropsis_oceanica__CCMP531	clustered	4	CAL~PP~Hyb KS~AT
NanOce_AFGP01001230.1_1	NRPS	NRPS-like	-	13157	complete prediction	Nannochloropsis_oceanica__CCMP531	clustered	1	AMP bind
NanOce_AFGP01001235.1_1	NRPS	NRPS-like	+	11425	located at contig edge	Nannochloropsis_oceanica__CCMP531	clustered	2	PP bind~TD
NanOce_MPCS01000005.1_2	NRPS	NRPS-like	-	3496	complete prediction	Nannochloropsis_oceanica__IMET1	clustered	2	AMP bind~PP bind
NanOce_MPCS01000039.1_1	NRPS	NRPS-like	+	7657	complete prediction	Nannochloropsis_oceanica__IMET1	clustered	3	AMP bind~PP bind~NAD bind 4
NanOce_MPCS01000123.1_1	NRPS	NRPS-like	-	15948	complete prediction	Nannochloropsis_oceanica__IMET1	orphan	3	KR~AMP bind~PP bind
NanOce_MPCS01000286.1_1	NRPS	NRPS-like	-	21106	complete prediction	Nannochloropsis_oceanica__IMET1	clustered	4	AMP bind~PP bind~TD~p450
NanOce_MPCS01000292.1_1	NRPS	NRPS-like	+	16202	complete prediction	Nannochloropsis_oceanica__IMET1	clustered	6	CAL~PP~Hyb KS~AT~KR~PP bind
NanOce_CP044574.1_1	NRPS	NRPS-like	+	10460	complete prediction	Nannochloropsis_oceanica__KB1	clustered	2	AMP bind~NAD bind 4
NanOce_CP044563.1_2	NRPS	NRPS-like	-	3983	complete prediction	Nannochloropsis_oceanica__KB1	clustered	3	AMP bind~PP bind~TD
NanOce_CP044580.1_2	NRPS	NRPS-like	-	2314	complete prediction	Nannochloropsis_oceanica__KB1	clustered	2	AMP bind~PP bind
NanOce_CP044555.1_2	NRPS	NRPS-like	+	5173	complete prediction	Nannochloropsis_oceanica__KB1	clustered	2	AMP bind~PP bind
NanOce_AEUM01000167.1_1	NRPS	NRPS-like	-	7656	located at contig edge	Nannochloropsis_oceanica__LAMB0001	clustered	3	AMP bind~PP bind~NAD bind 4
NanOce_AEUM01001287.1_1	NRPS	NRPS-like	-	3496	complete prediction	Nannochloropsis_oceanica__LAMB0001	clustered	2	AMP bind~PP bind
NanOce_AEUM01002058.1_1	NRPS	NRPS-like	+	4346	located at contig edge	Nannochloropsis_oceanica__LAMB0001	clustered	3	AMP bind~PP bind~TD
NanOce_AEUM01003782.1_1	NRPS	NRPS-like	+	5169	located at contig edge	Nannochloropsis_oceanica__LAMB0001	clustered	2	AMP bind~PP bind
NanOce_AEUM01003950.1_1	NRPS	NRPS-like	-	7685	located at contig edge	Nannochloropsis_oceanica__LAMB0001	clustered	7	CAL~PP~Hyb KS~AT~KR~PP~Mod KS
NanOce_CP038117.1_2	NRPS	NRPS-like	-	21141	complete prediction	Nannochloropsis_oceanica__LAMB2011	clustered	4	AMP bind~PP bind~TD~p450
NanOce_CP038128.1_1	NRPS	NRPS-like	+	7656	complete prediction	Nannochloropsis_oceanica__LAMB2011	clustered	3	AMP bind~PP bind~NAD bind 4
NanOce_CP038134.1_2	NRPS	NRPS-like	-	3496	complete prediction	Nannochloropsis_oceanica__LAMB2011	clustered	2	AMP bind~PP bind
NanOce_CP038109.1_2	NRPS	NRPS-like	+	16746	complete prediction	Nannochloropsis_oceanica__LAMB2011	clustered	3	AMP bind~PP bind~KR
NanOce_AFGK01000011.1_1	NRPS	NRPS-like	-	3496	complete prediction	Nannochloropsis_oceanica__OZ1	clustered	2	AMP bind~PP bind
NanOce_AFGK01000193.1_1	NRPS	NRPS-like	+	7657	complete prediction	Nannochloropsis_oceanica__OZ1	clustered	3	AMP bind~PP bind~NAD bind 4
NanOce_AFGK01000827.1_1	NRPS	NRPS-like	-	5169	located at contig edge	Nannochloropsis_oceanica__OZ1	clustered	2	AMP bind~PP bind
NanOce_AFGK01001793.1_1	NRPS	NRPS-like	-	20689	located at contig edge	Nannochloropsis_oceanica__OZ1	clustered	4	AMP bind~PP bind~TD~p450
NanOce_AFGK01001827.1_1	NRPS	NRPS-like	+	6818	located at contig edge	Nannochloropsis_oceanica__OZ1	clustered	5	CAL~PP~Hyb KS~AT~KR
NanOcu_AFGM01000322.1_1	NRPS	NRPS-like	+	15589	located at contig edge	Nannochloropsis_oculata__CCMP525	clustered	1	PP bind
NanOcu_AFGM01000416.1_1	NRPS	NRPS-like	-	13541	located at contig edge	Nannochloropsis_oculata__CCMP525	clustered	6	CAL~ACP~Hyb KS~AT~KR~PP bind
NanOcu_AFGM01001700.1_1	NRPS	NRPS-like	-	11145	located at contig edge	Nannochloropsis_oculata__CCMP525	clustered	2	AMP bind~PP bind
NemDec_scaffold16_2	NRPS	NRPS-like	mixed	21638	complete prediction	Nemacystus_decipiens__Onna1	orphan	2	Fer4 12~PP bind
NemDec_scaffold18_1	NRPS	NRPS-like	+	9820	complete prediction	Nemacystus_decipiens__Onna1	clustered	2	AMP bind~PP bind
NemDec_scaffold33_1	NRPS	NRPS-like	-	32894	complete prediction	Nemacystus_decipiens__Onna1	clustered	6	AMP bind~ACP~Mod KS~AT~KR~PP
NemDec_scaffold45_1	NRPS	NRPS-like	+	9834	complete prediction	Nemacystus_decipiens__Onna1	clustered	2	CAL~PP bind
NemDec_scaffold80_1	NRPS	NRPS-like	-	16749	complete prediction	Nemacystus_decipiens__Onna1	clustered	4	AMP bind~PCP~PP bind~TD
NitSp._WXVQ01000017.1_1	NRPS	NRPS-like	+	7862	complete prediction	Nitzschia_sp.__Nitz4	clustered	2	AMP bind~PCP
NitSp._WXVQ01000241.1_1	NRPS	NRPS-like	-	5081	located at contig edge	Nitzschia_sp.__Nitz4	clustered	3	AMP bind~PCP~TD
NitSp._WXVQ01000258.1_1	NRPS	NRPS-like	+	4842	located at contig edge	Nitzschia_sp.__Nitz4	clustered	2	AMP bind~Acyl-CoA dh M
NitSp._WXVQ01000300.1_1	NRPS	NRPS-like	+	13561	located at contig edge	Nitzschia_sp.__Nitz4	orphan	5	ER~Abhydrolase 6~PF00561~AMP bind~PCP
OstMed_WMKK01000001.1_1	NRPS	NRPS-like	mixed	13890	complete prediction	Ostreococcus_mediterraneus__BCC125000	clustered	3	AMP bind~PCP~Aminotran 1 2
OstMed_WMKK01000018.1_1	NRPS	NRPS-like	-	5930	complete prediction	Ostreococcus_mediterraneus__BCC125000	clustered	4	AMP bind~PP bind~NAD bind 4~ER
OstMed_WMKK01000019.1_1	NRPS	NRPS-like	-	16242	located at contig edge	Ostreococcus_mediterraneus__BCC125000	orphan	12	AMP bind~Hyb KS~KR~ACP~Mod KS~DH~PP~Hyb KS~PP~PP~Hyb KS~PP bind
OstSp._chr_1_1	NRPS	NRPS-like	mixed	13500	complete prediction	Ostreococcus_sp.__RCC809	clustered	5	AMP bind~PCP~Abhydrolase 6~PF00561~Aminotran 1 2
OstSp._chr_17_1	NRPS	NRPS-like	+	5346	complete prediction	Ostreococcus_sp.__RCC809	clustered	4	AMP bind~PP bind~NAD bind 4~ER
OstSp._NC_009355.1_1	NRPS	NRPS-like	mixed	13472	complete prediction	Ostreococcus_sp.lucimarinus__CCE9901	clustered	5	Aminotran 1 2~Abhydrolase 6~PF00561~AMP bind~PCP
OstSp._NC_009356.1_1	NRPS	NRPS-like	+	14889	complete prediction	Ostreococcus_sp.lucimarinus__CCE9901	clustered	15	AMP bind~PP~Hyb KS~KR~PP~Hyb KS~DH~KR~PP~Hyb KS~KR~PP~PP bind~Hyb KS~PP
OstTau_KZ155791.1_1	NRPS	NRPS-like	-	6075	complete prediction	Ostreococcus_tauri__RCC1115	clustered	4	AMP bind~PP bind~NAD bind 4~ER
OstTau_KZ155838.1_1	NRPS	NRPS-like	mixed	13711	complete prediction	Ostreococcus_tauri__RCC1115	clustered	5	AMP bind~PCP~Abhydrolase 6~PF00561~Aminotran 1 2
OstTau_KZ155839.1_1	NRPS	NRPS-like	mixed	29902	complete prediction	Ostreococcus_tauri__RCC1115	clustered	19	PF04055~PF04055~Fer4 12~AMP bind~KR~PP~Hyb KS~KR~ACP~Hyb KS~KR~PP~Hyb KS~DH~PP bind~Hyb KS~PP~Hyb KS~PP bind
OstTau_KZ155839.1_2	NRPS	NRPS-like	-	14382	complete prediction	Ostreococcus_tauri__RCC1115	clustered	15	AMP bind~PP~Hyb KS~ACP~Mod KS~DH~KR~PP~Mod KS~DH~KR~ACP~ACP~Mod KS~PP
OstTau_NC_014426.2_1	NRPS	NRPS-like	mixed	13711	complete prediction	Ostreococcus_tauri__RCC4221	clustered	5	Aminotran 1 2~Abhydrolase 6~PF00561~AMP bind~PCP
OstTau_NC_014427.2_1	NRPS	NRPS-like	mixed	56050	complete prediction	Ostreococcus_tauri__RCC4221	orphan	26	GST N 3~KR~ACP~Hyb KS~PP bind~Cond LCL~Hyb KS~KR~PP~Hyb KS~KR~ACP~Hyb KS~KR~PP~Hyb KS~ER~KR~PP~KR~ACP~Hyb KS~KR~ACP~Hyb KS~Glycos transf 1
OstTau_NC_014427.2_2	NRPS	NRPS-like	mixed	29503	complete prediction	Ostreococcus_tauri__RCC4221	clustered	19	PF04055~PF04055~Fer4 12~AMP bind~KR~PP~Hyb KS~KR~ACP~Hyb KS~KR~PP~Hyb KS~DH~PP bind~Hyb KS~PP~Hyb KS~PP bind
OstTau_NC_014427.2_3	NRPS	NRPS-like	-	31806	complete prediction	Ostreococcus_tauri__RCC4221	clustered	16	AMP bind~PP~Hyb KS~ACP~Mod KS~DH~KR~PP~Mod KS~DH~KR~ACP~ACP~Mod KS~PP~2OG-FeII Oxy
ParKes_BBXU01000203.1_1	NRPS	NRPS-like	+	8792	complete prediction	Parachlorella_kessleri__NIES2152	clustered	4	AMP bind~PP~PP~Hyb KS
ParKes_BBXU01001105.1_1	NRPS	NRPS-like	+	12733	located at contig edge	Parachlorella_kessleri__NIES2152	clustered	2	AMP bind~PP bind
PelSp._scaffold_19_1	NRPS	NRPS-like	-	23516	complete prediction	Pelagophyceae_sp.__CCMP2097	clustered	3	AMP bind~PCP~Aminotran 5
PelSp._scaffold_51_1	NRPS	NRPS-like	+	3293	complete prediction	Pelagophyceae_sp.__CCMP2097	clustered	2	CAL~PP bind
PelSp._scaffold_70_1	NRPS	NRPS-like	+	2333	located at contig edge	Pelagophyceae_sp.__CCMP2097	clustered	2	AMP bind~PCP
PelSp._scaffold_73_1	NRPS	NRPS-like	+	6480	complete prediction	Pelagophyceae_sp.__CCMP2097	orphan	3	AMP bind~AMP bind~PP bind
PelSp._scaffold_75_1	NRPS	NRPS-like	-	3657	complete prediction	Pelagophyceae_sp.__CCMP2097	clustered	2	AMP bind~PP bind
PelSp._scaffold_119_1	NRPS	NRPS-like	mixed	5541	complete prediction	Pelagophyceae_sp.__CCMP2097	clustered	3	AMP bind~PP bind~AMP bind
PelSp._scaffold_140_1	NRPS	NRPS-like	+	11401	located at contig edge	Pelagophyceae_sp.__CCMP2097	clustered	7	TE~AMP bind~PCP~Hyb KS~AT~TE~KR
PelSp._scaffold_669_1	NRPS	NRPS-like	+	7878	located at contig edge	Pelagophyceae_sp.__CCMP2097	clustered	5	Cond DCL~PP bind~Heterocyclization~AMP bind~PCP
PhaAnt_scaffold_144_1	NRPS	NRPS-like	-	6996	complete prediction	Phaeocystis_antarctica__CCMP1374	clustered	3	CAL~KR~PP bind
PhaAnt_scaffold_18_1	NRPS	NRPS-like	-	6179	complete prediction	Phaeocystis_antarctica__CCMP1374	clustered	2	AMP bind~PP bind
PhaAnt_scaffold_18_2	NRPS	NRPS-like	-	6144	complete prediction	Phaeocystis_antarctica__CCMP1374	clustered	2	AMP bind~PP bind
PhaGlo_scaffold_140_1	NRPS	NRPS-like	+	4802	complete prediction	Phaeocystis_globosa	clustered	3	AMP bind~PCP~Hyb KS
PhaGlo_scaffold_15_1	NRPS	NRPS-like	-	6956	complete prediction	Phaeocystis_globosa	clustered	2	AMP bind~NAD bind 4
PhaGlo_scaffold_274_1	NRPS	NRPS-like	-	6306	complete prediction	Phaeocystis_globosa	clustered	2	AMP bind~PP bind
PhaGlo_scaffold_28_1	NRPS	NRPS-like	-	11308	complete prediction	Phaeocystis_globosa	clustered	3	AMP bind~PP bind~Pkinase
PhaTri_NC_011669.1_2	NRPS	NRPS-like	+	4974	complete prediction	Phaeodactylum_tricornutum__CCAP10551	clustered	2	AMP bind~PCP
PhaTri_NC_011680.1_1	NRPS	NRPS-like	+	4104	complete prediction	Phaeodactylum_tricornutum__CCAP10551	clustered	4	AMP bind~PP bind~TD~KR
PhaTri_NC_011686.1_1	NRPS	NRPS-like	-	9356	complete prediction	Phaeodactylum_tricornutum__CCAP10551	orphan	3	APH~AMP bind~PCP
PicCos_WKLD01000017.1_1	NRPS	NRPS-like	mixed	61450	located at contig edge	Picochlorum_costavermella__RCC4223CNRS	clustered	52	Pkinase~AMP bind~ACP~ACP~Hyb KS~DH~ER~KR~PP~Hyb KS~DH~ER~KR~PP bind~ACP~Hyb KS~KR~ACP~ACP~Hyb KS~ER~KR~ACP~PP~Hyb KS~ER~KR~PP~Hyb KS~KR~ACP~Hyb KS~DH~ER~KR~ACP~Hyb KS~DH2~ER~KR~PP~ACP~Hyb KS~DH2~ER~KR~ACP~Hyb KS~PP~Hyb KS~ACP~TE
PicCos_s14_1	NRPS	NRPS-like	mixed	29813	located at contig edge	Picochlorum_costavermella__RCC4223UGENT	orphan	21	Pkinase~AMP bind~ACP~ACP~Hyb KS~DH~ER~KR~ACP~Hyb KS~DH~ER~KR~PP bind~ACP~Hyb KS~KR~ACP~ACP~Hyb KS~ER
PicOcu_s19_1	NRPS	NRPS-like	+	4872	complete prediction	Picochlorum_oculata__UTEXLB1998	clustered	2	AMP bind~PP bind
PicOcu_s44_1	NRPS	NRPS-like	+	38047	complete prediction	Picochlorum_oculata__UTEXLB1998	orphan	4	APH~AMP bind~PP bind~Pkinase
PicOcu_s61_1	NRPS	NRPS-like	mixed	22097	located at contig edge	Picochlorum_oculata__UTEXLB1998	clustered	10	AMP bind~ACP~ACP~Mod KS~DH~ER~KR~PP~Hyb KS~Pkinase
PicOcu_s68_1	NRPS	NRPS-like	-	852	located at contig edge	Picochlorum_oculata__UTEXLB1998	clustered	1	PCP
PicOkl_000000F_1	NRPS	NRPS-like	-	7686	complete prediction	Picochlorum_oklahomensis__UTEXB2795	orphan	4	PP bind~AMP bind~PP bind~Cond LCL
PicOkl_000005F_1	NRPS	NRPS-like	mixed	33318	complete prediction	Picochlorum_oklahomensis__UTEXB2795	orphan	17	ER~KR~PP~Hyb KS~Mod KS~KR~ACP~ACP~ER~PP~ER~AMP bind~PP~ACP~Hyb KS~DH~Pkinase
PicSp._Pnbcontig_546_1	NRPS	NRPS-like	-	10250	located at contig edge	Picochlorum_sp.__NBRC102739	clustered	9	AMP bind~ACP~ACP~Mod KS~DH~ER~KR~ACP~Hyb KS
PicSp._Pnbcontig_592_1	NRPS	NRPS-like	-	10211	located at contig edge	Picochlorum_sp.__NBRC102739	clustered	10	AMP bind~ACP~ACP~Mod KS~DH~ER~KR~ACP~Hyb KS~DH
PicSp._JPID01000134.1_1	NRPS	NRPS-like	mixed	19971	located at contig edge	Picochlorum_sp.__SENEW3	clustered	11	AMP bind~PP~ACP~Hyb KS~DH~ER~KR~PP~Mod KS~DH~Pkinase
PicSp._s02F_1	NRPS	NRPS-like	-	35889	complete prediction	Picochlorum_sp.BH2019__NREL1	orphan	20	ThiF~Peptidase M16~Peptidase M16 C~AMP bind~PP~ACP~Hyb KS~ER~PP~KS~ER~KR~PP bind~ACP~Hyb KS~KR~ACP~ACP~Hyb KS~ACP
PicSp._s10F_1	NRPS	NRPS-like	mixed	62186	complete prediction	Picochlorum_sp.BH2019__NREL1	orphan	49	ACP~Hyb KS~PP~Hyb KS~ACP~TE~DH2~ER~KR~ER~KR~PP~ACP~Hyb KS~AMP bind~PP~ACP~Hyb KS~DH~ER~Mod KS~DH~ER~KR~PP bind~ACP~Hyb KS~KR~ACP~Hyb KS~ER~KR~PP~PP~KS~ER~KR~PP~Hyb KS~KR~ACP~Hyb KS~DH~ER~KR~ACP~Hyb KS~DH2~Pkinase
PicSp._s03.1_2	NRPS	NRPS-like	mixed	42645	complete prediction	Picochlorum_sp.celeri	orphan	24	PF04055~AMP bind~PP~ACP~Hyb KS~DH~ER~KR~PP~Mod KS~DH~ER~KR~PP bind~ACP~Hyb KS~KR~ACP~ACP~Hyb KS~PP~Peptidase M16~Peptidase M16 C~ThiF
PicSp._s04.1_1	NRPS	NRPS-like	mixed	26711	complete prediction	Picochlorum_sp.celeri	orphan	18	Hyb KS~KR~ACP~Mod KS~DH~ER~KR~PP bind~ACP~Hyb KS~AMP bind~PP~ACP~Hyb KS~DH~ER~KR~Pkinase
PicSp._s23.1_2	NRPS	NRPS-like	mixed	27966	complete prediction	Picochlorum_sp.celeri	orphan	19	PF04055~AMP bind~PP~ACP~Hyb KS~ER~KR~KS~DH~ER~KR~PP bind~ACP~Hyb KS~KR~ACP~ACP~Hyb KS~PP
PicSp._s30.1_1	NRPS	NRPS-like	mixed	50537	complete prediction	Picochlorum_sp.celeri	orphan	35	Hyb KS~DH~ACP~Hyb KS~AMP bind~PP~ACP~Hyb KS~DH~ER~KR~PP~Mod KS~DH~ER~KR~PP bind~ACP~Hyb KS~KR~ACP~ACP~Hyb KS~ER~KR~ACP~PP~Hyb KS~ER~KR~PP~Hyb KS~KR~PP~Pkinase
PicSp._s64_1	NRPS	NRPS-like	+	1689	located at contig edge	Picochlorum_sp.soloecismus__DOE101	clustered	1	PCP
PicSp._s79-589_1	NRPS	NRPS-like	mixed	65675	complete prediction	Picochlorum_sp.soloecismus__DOE101	clustered	51	AMP bind~ACP~ACP~Mod KS~DH~ER~KR~PP~Hyb KS~ER~KR~ACP~ACP~Hyb KS~ER~KR~PP~ACP~Hyb KS~KR~ACP~ACP~Mod KS~DH~ER~KR~PP~Hyb KS~KR~ACP~Hyb KS~DH~ER~ACP~Hyb KS~DH2~ER~KR~ACP~Hyb KS~DH2~ER~KR~ACP~Hyb KS~DH~PP~Hyb KS~ACP~TE~Pkinase
PicSp._s98_1	NRPS	NRPS-like	-	4872	complete prediction	Picochlorum_sp.soloecismus__DOE101	clustered	2	AMP bind~PP bind
PicSp._s99_1	NRPS	NRPS-like	+	38210	complete prediction	Picochlorum_sp.soloecismus__DOE101	orphan	6	APH~Pkinase~APH~AMP bind~PP bind~Pkinase
PicSp._QYZS01000005.1_1	NRPS	NRPS-like	-	28650	complete prediction	Picocystis_sp.__ML	orphan	15	PP~Hyb KS~PP~Hyb KS~PP~Hyb KS~AMP bind~PP~ACP~Hyb KS~DH~PP~Hyb KS~PP~Mod KS
PicSp._QYZS01000056.1_1	NRPS	NRPS-like	+	31423	complete prediction	Picocystis_sp.__ML	orphan	16	AMP bind~PP~ACP~Hyb KS~DH~PP~Hyb KS~PP~Hyb KS~PP~Hyb KS~PP~Mod KS~KR~ACP~ACP
PicSp._QYZS01000058.1_1	NRPS	NRPS-like	+	13190	located at contig edge	Picocystis_sp.__ML	orphan	8	AMP bind~PP~ACP~Hyb KS~DH~PP~Hyb KS~PP
PicSp._QYZS01000080.1_1	NRPS	NRPS-like	mixed	46108	located at contig edge	Picocystis_sp.__ML	orphan	21	AMP bind~PP~ACP~Hyb KS~ACP~Hyb KS~ER~ACP~Hyb KS~ER~KR~PP~Hyb KS~ER~KR~PP~Hyb KS~ER~KR~PP~Aminotran 1 2
PicSp._QYZS01000101.1_1	NRPS	NRPS-like	-	9788	located at contig edge	Picocystis_sp.__ML	orphan	7	AMP bind~PP~Hyb KS~ACP~Hyb KS~ER~KR
PotLac_SMOI01000146.1_1	NRPS	NRPS-like	mixed	9239	located at contig edge	Poteriospumella_lacustris__JBM10	clustered	3	AMP bind~PP bind~terpene cyc
PotLac_SMOJ01000091.1_1	NRPS	NRPS-like	mixed	16501	located at contig edge	Poteriospumella_lacustris__JBNZ41	orphan	3	terpene cyc~AMP bind~PP bind
PotLac_SMOJ01000151.1_1	NRPS	NRPS-like	+	2895	located at contig edge	Poteriospumella_lacustris__JBNZ41	clustered	2	CAL~PP bind
PotLac_SMOH01000007.1_1	NRPS	NRPS-like	mixed	22684	complete prediction	Poteriospumella_lacustris__JCB07	orphan	3	CAL~PP bind~Pkinase
PotLac_SMOH01000092.1_1	NRPS	NRPS-like	mixed	9960	located at contig edge	Poteriospumella_lacustris__JCB07	clustered	3	AMP bind~PP bind~terpene cyc
PraSp._RQSC01000030.1_1	NRPS	NRPS-like	mixed	18687	complete prediction	Prasinococcaceae_sp.__CCMP1430	orphan	6	Aminotran 1 2~AMP bind~PP bind~TD~Abhydrolase 6~PF00561
ProCif_PEIA01000602.1_1	NRPS	NRPS-like	+	7247	located at contig edge	Prototheca_ciferrii__SAG2063	clustered	6	AMP bind~ACP~ACP~ACP~Hyb KS~DH
ProCut_BCIH01000012.1_1	NRPS	NRPS-like	+	62580	complete prediction	Prototheca_cutis__JCM15793	clustered	53	AMP bind~PP~ACP~ACP~Hyb KS~DH~ER~PP~PP~Hyb KS~DH~KR~PP~PP~PP~Hyb KS~DH~KR~PP~ACP~PP~Hyb KS~ER~KR~ACP~Hyb KS~DH~ER~KR~ACP~Hyb KS~KR~ACP~Hyb KS~DH~ER~KR~ACP~Hyb KS~DH~ER~KR~ACP~Hyb KS~DH~ER~KR~PP~Hyb KS~PP~Hyb KS~ACP~TE
ProSta_BCJY01000013.1_1	NRPS	NRPS-like	-	58415	complete prediction	Prototheca_stagnorum__JCM9641	orphan	39	AMP bind~ACP~Hyb KS~ER~Hyb KS~KR~Itr KS~KR~PP~ACP~ACP~Hyb KS~ER~PP~Hyb KS~ER~PP~KR~ACP~Hyb KS~DH~ER~KR~PP~KS~DH~ER~ACP~PP~Hyb KS~DH~ER~KR~PP~Hyb KS~PP~Hyb KS~PP~TE
ProWic_QBLF01000100.1_1	NRPS	NRPS-like	-	20417	located at contig edge	Prototheca_wickerhamii__HMC1	orphan	23	AMP bind~PP~ACP~ACP~Hyb KS~DH~ER~KR~PP~Mod KS~DH~KR~PP~PP~PP~Mod KS~DH~KR~PP~ACP~PP~Hyb KS~DH
PseMul_scaffold_13_1	NRPS	NRPS-like	mixed	7223	complete prediction	Pseudonitzschia_multiseries__CLN47	clustered	5	Pkinase~AMP bind~PCP~TD~PCMT
PseMul_scaffold_78_1	NRPS	NRPS-like	-	5259	complete prediction	Pseudonitzschia_multiseries__CLN47	clustered	2	AMP bind~PCP
PseMul_s001.1_1	NRPS	NRPS-like	mixed	10530	complete prediction	Pseudonitzschia_multistriata__B856	orphan	5	Polysacc synt 2~RmlD sub bind~CAL~PP bind~Acyl-CoA dh M
PseMul_s005.1_1	NRPS	NRPS-like	mixed	6779	complete prediction	Pseudonitzschia_multistriata__B856	clustered	4	Pkinase~AMP bind~PCP~TD
PseMul_s045.1_1	NRPS	NRPS-like	mixed	32226	complete prediction	Pseudonitzschia_multistriata__B856	orphan	4	Peptidase M16~Peptidase M16 C~AMP bind~PP bind
RapSub_BDRX01000020.1_1	NRPS	NRPS-like	+	4967	complete prediction	Raphidocelis_subcapitata__NIES35	clustered	2	AMP bind~PP bind
RapSub_BDRX01000149.1_1	NRPS	NRPS-like	+	31456	located at contig edge	Raphidocelis_subcapitata__NIES35	orphan	20	ACP~ACP~Hyb KS~DH~ER~KR~PP~Hyb KS~ER~KR~Mod KS~ER~KR~ACP~Hyb KS~DH~ER~KR~ACP~Mod KS
SacJap_MEHQ01002957.1_1	NRPS	NRPS-like	-	50821	located at contig edge	Saccharina_japonica__Hakodate	clustered	6	AMP bind~ACP~Hyb KS~AT~KR~PP
SacJap_JXRI01000786.1_1	NRPS	NRPS-like	-	35076	complete prediction	Saccharina_japonica__Ja	clustered	2	AMP bind~PP bind
SacJap_JXRI01000816.1_1	NRPS	NRPS-like	+	33989	located at contig edge	Saccharina_japonica__Ja	clustered	4	AMP bind~ACP~Hyb KS~AT
SacJap_JXRI01000914.1_1	NRPS	NRPS-like	-	30851	complete prediction	Saccharina_japonica__Ja	orphan	4	AMP bind~PCP~PCP~TD
SceSp._RWJJ01001239.1_1	NRPS	NRPS-like	-	12376	complete prediction	Scenedesmus_sp.__ARA	clustered	2	AMP bind~PCP
SceSp._RWJJ01001812.1_1	NRPS	NRPS-like	-	19120	complete prediction	Scenedesmus_sp.__ARA	clustered	2	AMP bind~PCP
SceSp._RWJJ01001971.1_1	NRPS	NRPS-like	mixed	26221	located at contig edge	Scenedesmus_sp.__ARA	clustered	10	AMP bind~PP~PP~Hyb KS~DH~ER~KR~ACP~Hyb KS~Glycos transf 1
SceSp._RWJK01001239.1_1	NRPS	NRPS-like	-	12376	complete prediction	Scenedesmus_sp.__ARA3	clustered	2	AMP bind~PCP
SceSp._RWJK01001812.1_1	NRPS	NRPS-like	-	19120	complete prediction	Scenedesmus_sp.__ARA3	clustered	3	AMP bind~PCP~AMP bind
SceSp._RWJK01001971.1_1	NRPS	NRPS-like	mixed	26221	located at contig edge	Scenedesmus_sp.__ARA3	clustered	9	ER~KR~ACP~Hyb KS~AMP bind~PP~PP~Hyb KS~Glycos transf 1
SymGor_s2_6	NRPS	NRPS-like	mixed	123545	complete prediction	Symbiodinium_goreaui__cladeC1	orphan	85	CAL~ACP~Hyb KS~DHt~PP~Trans-AT KS~ACP~Hyb KS~AT~KR~ACP~Hyb KS~DHt~KR~PP~Hyb KS~AT~KR~cMT~ACP~Hyb KS~DHt~KR~PP~Trans-AT KS~KR~cMT~PP~Trans-AT KS~AT~KR~cMT~ACP~Hyb KS~KR~cMT~PP~Trans-AT KS~AT~KR~cMT~ACP~Hyb KS~AT~DH2~KR~cMT~ACP~Trans-AT KS~AT~KR~ACP~Trans-AT KS~KR~ACP~KS~AT~KR~cMT~ACP~Hyb KS~KR~ACP~Hyb KS~DHt~KR~cMT~ACP~KR~cMT~ACP~Hyb KS~KR~cMT~ACP~Trans-AT KS~AT~KR~cMT~ACP~Hyb KS~DHt~KR~PP~AMP bind
SymGor_s5_2	NRPS	NRPS-like	mixed	12079	complete prediction	Symbiodinium_goreaui__cladeC1	orphan	4	PCMT~TP methylase~AMP bind~NAD bind 4
SymGor_s7_1	NRPS	NRPS-like	mixed	25676	complete prediction	Symbiodinium_goreaui__cladeC1	orphan	4	AMP bind~AMP bind~NAD bind 4~PF00561
SymGor_s18_1	NRPS	NRPS-like	mixed	23142	complete prediction	Symbiodinium_goreaui__cladeC1	orphan	6	Pkinase~CAL~PP bind~Aminotran 1 2~terpene cyc~Pkinase
SymGor_s19_1	NRPS	NRPS-like	mixed	15130	complete prediction	Symbiodinium_goreaui__cladeC1	orphan	4	CAL~PP bind~Aminotran 1 2~Beta elim lyase
SymGor_s1028_1	NRPS	NRPS-like	+	8481	complete prediction	Symbiodinium_goreaui__cladeC1	clustered	4	AMP bind~nMT~PCP~TE
SymGor_s1928_1	NRPS	NRPS-like	-	5542	complete prediction	Symbiodinium_goreaui__cladeC1	clustered	2	AMP bind~PP bind
SymGor_s3433_1	NRPS	NRPS-like	+	23928	located at contig edge	Symbiodinium_goreaui__cladeC1	clustered	2	AMP bind~PP bind
SymGor_s4221_1	NRPS	NRPS-like	+	6661	complete prediction	Symbiodinium_goreaui__cladeC1	clustered	1	PP bind
TetSoc_PGGS01000710.1_1	NRPS	NRPS-like	+	26319	located at contig edge	Tetrabaena_socialis__NIES571	orphan	11	AMP bind~PP~PP~ACP~Hyb KS~PP~Mod KS~ACP~Mod KS~DH~ER
TetAcu_s0497.1_1	NRPS	NRPS-like	+	23092	located at contig edge	Tetradesmus_acuminatus__SAG3881	clustered	2	AMP bind~PCP
TetAcu_s2257.1_1	NRPS	NRPS-like	-	25066	located at contig edge	Tetradesmus_acuminatus__SAG3881	clustered	14	AMP bind~PP~PP~Hyb KS~DH~ER~KR~PP~Hyb KS~ER~KR~PP~ACP~Hyb KS
TetObl_FNXT01001340.1_1	NRPS	NRPS-like	mixed	87550	complete prediction	Tetradesmus_obliquus	clustered	40	Glycos transf 1~AMP bind~ACP~Hyb KS~ER~KR~ACP~Hyb KS~ER~KR~PP~PP~Hyb KS~ER~ACP~Hyb KS~ER~KR~ACP~Hyb KS~ER~KR~PP~Hyb KS~ACP~KS~ER~PP~Hyb KS~ER~ACP~Hyb KS~ER~PP~Mod KS~ACP~Hyb KS~ACP~TE~TE
TetObl_FNXT01000208.1_1	NRPS	NRPS-like	-	13202	complete prediction	Tetradesmus_obliquus	clustered	2	AMP bind~PCP
TetObl_FNXT01000792.1_1	NRPS	NRPS-like	+	8149	located at contig edge	Tetradesmus_obliquus	clustered	2	AMP bind~PCP
TetObl_FNXT01000807.1_1	NRPS	NRPS-like	mixed	32433	located at contig edge	Tetradesmus_obliquus	clustered	14	AMP bind~PP~PP~Hyb KS~ER~KR~ACP~Hyb KS~ER~KR~PP~PP~Hyb KS~Glycos transf 1
TetObl_NEDT01001316.1_1	NRPS	NRPS-like	+	18382	complete prediction	Tetradesmus_obliquus__DOE0152z	clustered	2	AMP bind~PCP
TetObl_NEDT01002002.1_1	NRPS	NRPS-like	+	9194	located at contig edge	Tetradesmus_obliquus__DOE0152z	clustered	3	AMP bind~PP~KS
TetObl_NEDT01002471.1_1	NRPS	NRPS-like	+	80035	located at contig edge	Tetradesmus_obliquus__DOE0152z	clustered	39	AMP bind~PP~PP~Hyb KS~ER~KR~ACP~Hyb KS~ER~KR~PP~Hyb KS~ER~ACP~Hyb KS~ER~KR~ACP~Hyb KS~ER~KR~PP~Hyb KS~ACP~ER~PP~Hyb KS~DH2~ER~ACP~Hyb KS~ER~PP~Mod KS~ACP~Hyb KS~ACP~TE~TE
TetObl_NEDT01002170.1_1	NRPS	NRPS-like	+	9626	complete prediction	Tetradesmus_obliquus__DOE0152z	clustered	2	AMP bind~PCP
TetObl_NEDT01002395.1_1	NRPS	NRPS-like	-	80248	located at contig edge	Tetradesmus_obliquus__DOE0152z	clustered	41	AMP bind~PP~PP~Hyb KS~ER~KR~ACP~Hyb KS~ER~KR~PP~PP~Hyb KS~ER~ACP~Mod KS~ER~KR~ACP~Hyb KS~ER~KR~PP~Hyb KS~ACP~KS~DH~ER~PP~Hyb KS~ER~KR~PP~Hyb KS~ER~PP~Mod KS~ACP~Hyb KS~ACP~TE
TetObl_NEDT01001734.1_1	NRPS	NRPS-like	-	16783	complete prediction	Tetradesmus_obliquus__DOE0152z	clustered	2	AMP bind~PCP
TetStr_s0201_1	NRPS	NRPS-like	+	22179	located at contig edge	Tetraselmis_striata__LANL1001	orphan	3	ACP~ER~KR
TetStr_s1213_1	NRPS	NRPS-like	+	13080	located at contig edge	Tetraselmis_striata__LANL1001	clustered	2	AMP bind~PCP
TetStr_s1866_1	NRPS	NRPS-like	+	9127	located at contig edge	Tetraselmis_striata__LANL1001	clustered	2	AMP bind~PCP
TetStr_s1974_1	NRPS	NRPS-like	-	6012	located at contig edge	Tetraselmis_striata__LANL1001	clustered	2	AMP bind~PP bind
TetStr_s2141_1	NRPS	NRPS-like	+	12043	located at contig edge	Tetraselmis_striata__LANL1001	clustered	3	AMP bind~nMT~PCP
TetStr_s2200_1	NRPS	NRPS-like	-	26281	located at contig edge	Tetraselmis_striata__LANL1001	orphan	16	ACP~KR~ACP~KR~ER~ACP~ACP~Hyb KS~KR~ACP~ACP~Hyb KS~KR~ACP~ACP~Hyb KS
TetStr_s2245_1	NRPS	NRPS-like	mixed	27320	complete prediction	Tetraselmis_striata__LANL1001	orphan	9	Aminotran 1 2~Hyb KS~KR~PCP~AMP bind~PCP~Aminotran 5~TE~PF04055
TetStr_s2717_1	NRPS	NRPS-like	+	11149	located at contig edge	Tetraselmis_striata__LANL1001	clustered	3	AMP bind~nMT~PCP
ThaOce_AGNL01044686.1_1	NRPS	NRPS-like	mixed	14458	located at contig edge	Thalassiosira_oceanica__CCMP1005	clustered	4	AMP bind~TD~KR~Pkinase
ThaPse_NC_012067.1_2	NRPS	NRPS-like	-	4625	complete prediction	Thalassiosira_pseudonana__CCMP1335	clustered	4	AMP bind~PCP~TD~KR
TisLut_s1_Bacterial_2	NRPS	NRPS-like	mixed	37479	complete prediction	Tisochrysis_lutea	orphan	6	CAL~PP bind~Abhydrolase 6~PF00561~oMT~Glycos transf 2
TisLut_s4_Bacterial_2	NRPS	NRPS-like	mixed	16554	complete prediction	Tisochrysis_lutea	orphan	9	KR~Autoind synth~fabH~PP bind~oMT~CAL~ACP~Hyb KS~AMP bind
TisLut_s11_Bacterial_1	NRPS	NRPS-like	-	20121	complete prediction	Tisochrysis_lutea	orphan	4	Aminotran 1 2~CAL~PP bind~Polyketide cyc2
TisLut_s83_1	NRPS	NRPS-like	-	28576	located at contig edge	Tisochrysis_lutea	orphan	26	AMP bind~ACP~Hyb KS~DH2~ER~KR~PP~ER~KR~ACP~Hyb KS~KR~ACP~Hyb KS~DH2~ER~cMT~KR~ACP~Hyb KS~KR~PP~Hyb KS~DH2~ER~cMT
TisLut_s478_1	NRPS	NRPS-like	+	11134	located at contig edge	Tisochrysis_lutea	clustered	3	Aminotran 1 2~AMP bind~PCP
TisLut_s484_1	NRPS	NRPS-like	-	8646	located at contig edge	Tisochrysis_lutea	clustered	2	AMP bind~PCP
TisLut_s623_1	NRPS	NRPS-like	-	7003	located at contig edge	Tisochrysis_lutea	clustered	3	AMP bind~KR~PP bind
TisLut_s909_1	NRPS	NRPS-like	-	12178	located at contig edge	Tisochrysis_lutea	orphan	5	Aminotran 1 2~AMP bind~nMT~PP bind~TE
TisLut_s999_1	NRPS	NRPS-like	-	9284	located at contig edge	Tisochrysis_lutea	clustered	8	TE~AMP bind~PCP~Trans-AT KS~AT~TE~KR~PP bind
TisLut_s1266_1	NRPS	NRPS-like	+	4605	located at contig edge	Tisochrysis_lutea	clustered	2	AMP bind~PP bind
UlvPro_SDUY01000358.1_1	NRPS	NRPS-like	-	12607	complete prediction	Ulva_prolifera__YS2018	clustered	3	AMP bind~nMT~PCP
UndPin_s010.1_1	NRPS	NRPS-like	-	18276	complete prediction	Undaria_pinnatifida__A029	clustered	2	AMP bind~PP bind
UndPin_s002.1_1	NRPS	NRPS-like	+	20967	complete prediction	Undaria_pinnatifida__A029	orphan	3	AMP bind~CAL~PP bind
UndPin_s022.1_1	NRPS	NRPS-like	+	41705	complete prediction	Undaria_pinnatifida__A029	clustered	4	AMP bind~PCP~PP bind~TD
UndPin_s009.1_1	NRPS	NRPS-like	-	56595	complete prediction	Undaria_pinnatifida__A029	clustered	6	AMP bind~PP~Hyb KS~AT~KR~PP
VitBra_CDMY01000231.1_1	NRPS	NRPS-like	-	5083	complete prediction	Vitrella_brassicaformis	clustered	4	AMP bind~AMP bind~PP~TD
VitBra_CDMY01000236.1_1	NRPS	NRPS-like	-	36673	located at contig edge	Vitrella_brassicaformis	orphan	21	AMP bind~PP~Hyb KS~DH2~ER~KR~PP~DH2~ER~KR~PP~Mod KS~AT~DH2~ER~KR~cMT~PP~Mod KS~Pkinase~APH
VitBra_CDMY01000357.1_1	NRPS	NRPS-like	+	5171	located at contig edge	Vitrella_brassicaformis	clustered	3	AMP bind~ACP~Hyb KS
VitBra_CDMY01000378.1_1	NRPS	NRPS-like	+	40458	located at contig edge	Vitrella_brassicaformis	orphan	19	Alpha-amylase~AMP bind~PP~Hyb KS~AT~DH2~ER~KR~PP~Hyb KS~AT~DH2~ER~DH2~ER~KR~PP~Hyb KS~DH2
VitBra_CDMY01000424.1_1	NRPS	NRPS-like	-	6423	complete prediction	Vitrella_brassicaformis	clustered	5	AMP bind~AMP bind~PP~TD~TD
VitBra_CDMY01000506.1_1	NRPS	NRPS-like	-	15316	located at contig edge	Vitrella_brassicaformis	clustered	5	AMP bind~ACP~Hyb KS~AT~p450
VitBra_CDMY01000624.1_1	NRPS	NRPS-like	mixed	15709	complete prediction	Vitrella_brassicaformis	clustered	5	AMP bind~nMT~PCP~TE~Pkinase
VitBra_CDMY01000655.1_1	NRPS	NRPS-like	-	4265	located at contig edge	Vitrella_brassicaformis	clustered	3	AMP bind~PP~Hyb KS
VitBra_CDMY01000677.1_1	NRPS	NRPS-like	-	3913	complete prediction	Vitrella_brassicaformis	clustered	2	AMP bind~PP bind
VitBra_CDMY01000685.1_1	NRPS	NRPS-like	-	28900	located at contig edge	Vitrella_brassicaformis	orphan	23	AMP bind~PP~Hyb KS~DH2~ER~KR~PP~Mod KS~AT~DH2~ER~KR~cMT~ACP~Mod KS~DH~ER~KR~ER~KR~ACP~Hyb KS~DH2
VitBra_CDMY01000731.1_1	NRPS	NRPS-like	-	22798	located at contig edge	Vitrella_brassicaformis	orphan	19	CAL~ACP~Mod KS~Hyb KS~AT~DH2~ER~KR~KR~PP~Hyb KS~PP~Hyb KS~DH2~ER~ER~KR~KR~PP
VitBra_CDMY01000791.1_1	NRPS	NRPS-like	+	37845	complete prediction	Vitrella_brassicaformis	orphan	21	AMP bind~PP~Hyb KS~AT~DH~ER~KR~PP~Hyb KS~DH2~ER~KR~PP~Hyb KS~AT~KR~PP~NAD bind 4~TE~Abhydrolase 6~PF00561
VitBra_CDMY01000830.1_1	NRPS	NRPS-like	mixed	16481	located at contig edge	Vitrella_brassicaformis	orphan	9	AMP bind~AMP bind~AMP bind~AMP bind~PP~Hyb KS~DH2~PP~Hyb KS
VolCar_NW_003307569.1_1	NRPS	NRPS-like	+	96352	complete prediction	Volvox_carteri__Eve	clustered	55	AMP bind~PP~PP~ACP~Hyb KS~DH~ER~KR~PP~Hyb KS~DH~ER~KR~PP~PP~Mod KS~ER~KR~PP~PP~Mod KS~DH~ER~KR~ACP~ACP~Hyb KS~DH~ER~KR~PP~PP~Hyb KS~KR~ACP~Hyb KS~DH~ER~KR~PP~Hyb KS~DH~ER~KR~PP~Hyb KS~DH~ER~KR~PP~Mod KS~ACP~Hyb KS~PP~TE
YamUni_BDSK01000038.1_1	NRPS	NRPS-like	+	80521	complete prediction	Yamagishiella_unicocca__20121026YUF21	clustered	55	AMP bind~PP~ACP~ACP~Hyb KS~DH~ER~KR~PP~Hyb KS~DH~ER~KR~PP~PP~Mod KS~DH~ER~KR~PP~Mod KS~DH~ER~KR~PP~ACP~ACP~Hyb KS~DH~ER~KR~ACP~Hyb KS~KR~ACP~Hyb KS~DH~ER~KR~ACP~Hyb KS~DH~ER~KR~PP~Hyb KS~DH~ER~KR~PP~Mod KS~ACP~Hyb KS~PP~TE
YamUni_BDSL01000021.1_1	NRPS	NRPS-like	+	80533	complete prediction	Yamagishiella_unicocca__20121026YUF26	clustered	55	AMP bind~PP~ACP~ACP~Hyb KS~DH~ER~KR~PP~Hyb KS~DH~ER~KR~PP~PP~Mod KS~DH~ER~KR~PP~Mod KS~DH~ER~KR~PP~ACP~ACP~Hyb KS~DH~ER~KR~ACP~Hyb KS~KR~ACP~Hyb KS~DH~ER~KR~ACP~Hyb KS~DH~ER~KR~PP~Hyb KS~DH~ER~KR~PP~Hyb KS~ACP~Hyb KS~PP~TE
CyaPar_QPMI01000207.1_1	other	amglyccycl	mixed	9095	complete prediction	Cyanophora_paradoxa__CCMP329	-	2	Peptidase S9~salQ
AurAno_NW_008705565.1_2	other	arylpolyene	-	7394	complete prediction	Aureococcus_anophagefferens__CCMP1984	-	2	APE KS1~Pkinase
ClaOka_scaffold4_1	other	arylpolyene	+	14440	complete prediction	Cladosiphon_okamuranus__S	-	2	APE KS2~PF00561
CycCry_s071.1_1	other	arylpolyene	mixed	4934	complete prediction	Cyclotella_cryptica__CCMP332	-	2	fabH~APE KS1
DigSim_RXNZ01002023.1_1	other	arylpolyene	+	11062	complete prediction	Digenea_simplex__OPJA18	-	3	adh short C2~APE KS1~ER
DigSim_RXNZ01004249.1_1	other	arylpolyene	-	6078	located at contig edge	Digenea_simplex__OPJA18	-	1	APE KS2
DigSim_RXNZ01004353.1_1	other	arylpolyene	+	8151	located at contig edge	Digenea_simplex__OPJA18	-	2	Glycos transf 2~APE KS2
NemDec_scaffold162_1	other	arylpolyene	+	15752	complete prediction	Nemacystus_decipiens__Onna1	-	5	AMP bind~Glycos transf 2~t2fas~Trp halogenase~APE KS2
PyrYez_CM020620.1_2	other	arylpolyene	mixed	5960	complete prediction	Pyropia_yezoensis__RZ	-	2	APE KS1~AMP bind
ChlApp_BDCZ01000093.1_1	other	betalactone	-	18191	located at contig edge	Chlamydomonas_applanata__NIES2202	-	2	AMP bind~HMGL-like
ClaOka_scaffold2_3	other	betalactone	-	5380	complete prediction	Cladosiphon_okamuranus__S	-	4	ECH~HMGL-like~AMP bind~ATP-grasp
ClaOka_scaffold6_1	other	betalactone	mixed	14568	complete prediction	Cladosiphon_okamuranus__S	-	15	Acyl-CoA dh N~Acyl-CoA dh M~Acyl-CoA dh 1~HMGL-like~ATP-grasp~Acyl-CoA dh N~Acyl-CoA dh M~Acyl-CoA dh 1~AMP bind~adh short~adh short C2~Acyl-CoA dh N~Acyl-CoA dh M~Acyl-CoA dh 1~APH
ClaOka_scaffold6_5	other	betalactone	mixed	10503	complete prediction	Cladosiphon_okamuranus__S	-	4	HMGL-like~AMP bind~Polysacc synt 2~RmlD sub bind
ClaOka_scaffold19_1	other	betalactone	mixed	11549	complete prediction	Cladosiphon_okamuranus__S	-	9	Acyl-CoA dh N~Acyl-CoA dh M~Acyl-CoA dh 1~Acyl-CoA dh N~Acyl-CoA dh M~Acyl-CoA dh 1~HMGL-like~ATP-grasp~AMP bind
DigSim_RXNZ01000132.1_2	other	betalactone	mixed	18582	complete prediction	Digenea_simplex__OPJA18	-	7	GST N 3~GST C~adh short~GST N 3~GST C~AMP bind~HMGL-like
DigSim_RXNZ01000255.1_1	other	betalactone	-	11600	complete prediction	Digenea_simplex__OPJA18	-	3	AMP bind~HMGL-like~ATP-grasp
DigSim_RXNZ01000348.1_1	other	betalactone	mixed	18326	complete prediction	Digenea_simplex__OPJA18	-	7	AMP bind~DegT DnrJ EryC1~HMGL-like~Acyl-CoA dh N~Acyl-CoA dh M~Acyl-CoA dh 1~GATase 7
DigSim_RXNZ01006406.1_1	other	betalactone	+	11677	located at contig edge	Digenea_simplex__OPJA18	-	3	HMGL-like~ATP-grasp~AMP bind
DunSp._QAXG01000198.1_2	other	betalactone	+	8392	complete prediction	Dunaliella_sp.__RO	-	6	Acyl-CoA dh N~Acyl-CoA dh M~Acyl-CoA dh 1~ATP-grasp~HMGL-like~AMP bind
DunSp._QAXG01000488.1_1	other	betalactone	mixed	13187	complete prediction	Dunaliella_sp.__RO	-	4	Polysacc synt 2~RmlD sub bind~AMP bind~HMGL-like
DunSp._QAXG01001394.1_1	other	betalactone	mixed	5513	complete prediction	Dunaliella_sp.__RO	-	4	GST N 3~GST C~HMGL-like~AMP bind
HaeSp._QAXD01000138.1_1	other	betalactone	mixed	21286	complete prediction	Haematococcus_sp.__NG2	-	4	AMP bind~HMGL-like~ATP-grasp~HMGL-like
HydFoe_UYFQ01000001.1_4	other	betalactone	+	24084	complete prediction	Hydrurus_foetidus	-	8	Acyl-CoA dh N~Acyl-CoA dh M~Acyl-CoA dh 1~Acyl-CoA dh N~Acyl-CoA dh M~Acyl-CoA dh 1~AMP bind~HMGL-like
MesEnd_WELA01003621.1_1	other	betalactone	-	18343	complete prediction	Mesotaenium_endlicherianum__SAG1297	-	2	AMP bind~HMGL-like
NemDec_scaffold16_3	other	betalactone	mixed	16597	complete prediction	Nemacystus_decipiens__Onna1	-	6	DXP synthase N~HMGL-like~KR~AMP bind~Abhydrolase 6~PF00561
PorPur_VRMN01000011.1_1	other	betalactone	mixed	15622	complete prediction	Porphyridium_purpureum__CCMP1328	-	4	AMP bind~ubiA~HMGL-like~ATP-grasp
SymGor_s9_2	other	betalactone	-	16522	complete prediction	Symbiodinium_goreaui__cladeC1	-	2	HMGL-like~AMP bind
TetStr_s3175_3	other	betalactone	-	19545	complete prediction	Tetraselmis_striata__LANL1001	-	3	Glycos transf 1~AMP bind~HMGL-like
TisLut_s4_Bacterial_1	other	betalactone	-	10864	complete prediction	Tisochrysis_lutea	-	8	ECH~HMGL-like~GST N 3~ATP-grasp~AMP bind~Acyl-CoA dh N~Acyl-CoA dh M~Acyl-CoA dh 1
TisLut_s8_Bacterial_1	other	betalactone	mixed	22771	complete prediction	Tisochrysis_lutea	-	6	AMP bind~AMP bind~HMGL-like~Peptidase S9~oMT~Aminotran 3
ChlSp._VIYQ01001445.1_1	other	ectoine	-	2646	complete prediction	Chlorella_sp.__CH2018	-	2	ectoine synt~Aminotran 3
ClaOka_scaffold6_2	other	ectoine	mixed	8461	complete prediction	Cladosiphon_okamuranus__S	-	5	Peptidase S9~ectoine synt~Orn DAP Arg deC~Orn Arg deC N~RimK
DigSim_RXNZ01006300.1_1	other	ectoine	-	837	complete prediction	Digenea_simplex__OPJA18	-	1	ectoine synt
DunSp._QAXG01000198.1_1	other	ectoine	-	3982	complete prediction	Dunaliella_sp.__RO	-	2	ectoine synt~Aminotran 3
DunSp._QAXG01000215.1_1	other	ectoine	mixed	8620	complete prediction	Dunaliella_sp.__RO	-	5	FMO-like~Orn DAP Arg deC~Orn Arg deC N~ectoine synt~Peptidase S9
DunSp._QAXG01003636.1_1	other	ectoine	mixed	7809	complete prediction	Dunaliella_sp.__RO	-	4	Orn DAP Arg deC~Orn Arg deC N~ectoine synt~Peptidase S9
GraLem_NFUL01001443.1_1	other	ectoine	+	563	complete prediction	Gracilariopsis_lemaneiformis__981	-	1	ectoine synt
NanGad_NW_005803410.1_1	other	ectoine	-	1695	located at contig edge	Nannochloropsis_gaditana__CCMP526	-	2	ectoine synt~Aminotran 3
NemDec_scaffold16_1	other	ectoine	-	4410	complete prediction	Nemacystus_decipiens__Onna1	-	2	ectoine synt~Aminotran 3
SymGor_s2_3	other	ectoine	+	411	complete prediction	Symbiodinium_goreaui__cladeC1	-	1	ectoine synt
TetStr_s2616_1	other	ectoine	-	4486	complete prediction	Tetraselmis_striata__LANL1001	-	3	ectoine synt~Aminotran 3~Aminotran 1 2
TetStr_s3175_4	other	ectoine	+	1651	complete prediction	Tetraselmis_striata__LANL1001	-	2	Aminotran 3~ectoine synt
TisLut_s1_Bacterial_1	other	ectoine	+	2271	complete prediction	Tisochrysis_lutea	-	2	ectoine synt~Aminotran 3
VitBra_CDMY01000613.1_1	other	ectoine	mixed	5213	complete prediction	Vitrella_brassicaformis	-	2	ectoine synt~Pkinase
ClaOka_scaffold3_1	other	hglE-KS	mixed	42573	complete prediction	Cladosiphon_okamuranus__S	-	7	PP bind~KS~AT~hglE~Abhydrolase 6~APH~Alpha-amylase
DigSim_RXNZ01002069.1_1	other	hglE-KS	+	12018	located at contig edge	Digenea_simplex__OPJA18	-	3	KS~AT~hglE
DigSim_RXNZ01007223.1_1	other	hglE-KS	+	17007	complete prediction	Digenea_simplex__OPJA18	-	4	PP bind~AT~tra KS~hglE
PhaAnt_scaffold_11_1	other	hglE-KS	+	9474	complete prediction	Phaeocystis_antarctica__CCMP1374	-	3	PP bind~KS~hglD
PhaAnt_scaffold_42_1	other	hglE-KS	mixed	21236	complete prediction	Phaeocystis_antarctica__CCMP1374	-	4	PP bind~AT~hglE~RimK
PhaGlo_scaffold_125_1	other	hglE-KS	mixed	17395	complete prediction	Phaeocystis_globosa	-	3	hglE~p450~ER
PhaGlo_scaffold_89_1	other	hglE-KS	+	2636	complete prediction	Phaeocystis_globosa	-	2	PP bind~hglE
SymGor_s2_4	other	hglE-KS	-	16388	complete prediction	Symbiodinium_goreaui__cladeC1	-	6	PP bind~KS~AT~fabH~hglD~hglE
SymGor_s2_5	other	hglE-KS	mixed	16945	complete prediction	Symbiodinium_goreaui__cladeC1	-	8	PP bind~AT~Abhydrolase 6~PF00561~PP bind~AT~hglE~Epimerase 2
ChrVel_ARZB01011981.1_1	other	hserlactone	mixed	13580	complete prediction	Chromera_velia	-	4	AMP bind~p450~Autoind synth~TP methylase
ClaOka_scaffold355_1	other	hserlactone	mixed	6576	complete prediction	Cladosiphon_okamuranus__S	-	2	Autoind synth~fabH
CoeSp._LWCB01008859.1_1	other	hserlactone	-	1457	complete prediction	Coelastrella_sp.__M60	-	1	Autoind synth
DigSim_RXNZ01000395.1_1	other	hserlactone	+	5481	complete prediction	Digenea_simplex__OPJA18	-	2	ER~Autoind synth
DigSim_RXNZ01000625.1_1	other	hserlactone	-	2300	located at contig edge	Digenea_simplex__OPJA18	-	1	Autoind synth
DigSim_RXNZ01002005.1_1	other	hserlactone	+	6178	complete prediction	Digenea_simplex__OPJA18	-	1	Autoind synth
DigSim_RXNZ01005902.1_1	other	hserlactone	-	14453	located at contig edge	Digenea_simplex__OPJA18	-	2	Autoind synth~Aminotran 4
DunSp._QAXG01000025.1_1	other	hserlactone	+	1549	complete prediction	Dunaliella_sp.__RO	-	1	Autoind synth
GraLem_NFUL01001528.1_1	other	hserlactone	+	6163	located at contig edge	Gracilariopsis_lemaneiformis__981	-	1	Autoind synth
StiBac_s00002.1_1	other	hserlactone	-	2474	complete prediction	Stichococcus_bacillaris__P1	-	1	Autoind synth
TisLut_s2_Bacterial_1	other	hserlactone	-	6099	complete prediction	Tisochrysis_lutea	-	2	Autoind synth~DegT DnrJ EryC1
ChaSp._QAXP01000913.1_1	other	lanthipeptide-class-ii	-	5624	located at contig edge	Characiochloris_sp.__AAM3	-	2	LANC like~DUF4135
ChlSp._QAXH01000481.1_1	other	lanthipeptide-class-ii	-	5624	located at contig edge	Chloromonas_sp.__AAM2	-	2	LANC like~DUF4135
DigSim_RXNZ01002247.1_1	other	lanthipeptide-class-v	-	20287	complete prediction	Digenea_simplex__OPJA18	-	5	LANC like~Peptidase S8~HopA1~APH~Aminotran 1 2
ChlSp._QAXK01004787.1_1	other	LAP	mixed	16141	located at contig edge	Chlorella_sp.__KRBP	-	6	KR~PF00881~Lant dehydr C~YcaO~PF00881~Lant dehydr N
DigSim_RXNZ01001861.1_1	other	LAP	mixed	18137	complete prediction	Digenea_simplex__OPJA18	-	9	Pkinase~Trp halogenase~p450~YcaO~Cyanobactin D RRE~Goadsporin CD RRE~NHLP CD RRE~PF00881~AMP bind
HydFoe_UYFQ01001385.1_1	other	NAPAA	mixed	10324	complete prediction	Hydrurus_foetidus	-	5	ACPS~Peptidase S8~AMP bind~PP bind~TIGR02353
MicSal_AFGQ01000426.1_1	other	NAPAA	-	11940	located at contig edge	Microchloropsis_salina__CCMP1776QIBEBT	-	4	Pkinase~AMP bind~PP bind~TIGR02353
MicSal_AFGJ01002400.1_1	other	NAPAA	-	18331	located at contig edge	Microchloropsis_salina__CCMP537	-	4	Pkinase~AMP bind~PP bind~TIGR02353
NanGad_CM009061.1_2	other	NAPAA	-	17326	complete prediction	Nannochloropsis_gaditana__CCMP1894	-	4	Pkinase~AMP bind~PP bind~TIGR02353
NanGad_AFGN01000934.1_1	other	NAPAA	+	4473	located at contig edge	Nannochloropsis_gaditana__CCMP527	-	3	AMP bind~PP bind~TIGR02353
NanGra_AFGO01000497.1_1	other	NAPAA	-	5157	located at contig edge	Nannochloropsis_granulata__CCMP529	-	3	AMP bind~PP bind~TIGR02353
NanLim_AFGL01014848.1_1	other	NAPAA	+	5175	located at contig edge	Nannochloropsis_limnetica__CCMP505	-	3	AMP bind~PP bind~TIGR02353
VitBra_CDMY01000384.1_1	other	NAPAA	mixed	15749	complete prediction	Vitrella_brassicaformis	-	4	Alpha-amylase~AMP bind~PP bind~TIGR02353
VitBra_CDMY01000453.1_1	other	NAPAA	-	6554	located at contig edge	Vitrella_brassicaformis	-	3	AMP bind~PP bind~TIGR02353
CyaPar_QPMI01000318.1_1	other	other	mixed	23786	located at contig edge	Cyanophora_paradoxa__CCMP329	-	4	Pkinase~Pkinase~orf2 PTase~Peptidase S9
StiBac_s00071.1_1	other	other	mixed	11563	complete prediction	Stichococcus_bacillaris__P1	-	7	DegT DnrJ EryC1~Glycos transf 2~NAD bind 4~DegT DnrJ EryC1~Polysacc synt 2~RmlD sub bind~prnB
SymGor_s4_2	other	other	-	9419	complete prediction	Symbiodinium_goreaui__cladeC1	-	5	AMP bind~CaiA~Acyl-CoA dh N~Acyl-CoA dh M~Acyl-CoA dh 1
EmiHux_NW_005199770.1_1	other	PUFA	+	20674	complete prediction	Emiliania_huxleyi__CCMP1516	-	5	PP bind~KS~AT~hglE~PUFA KS
DigSim_RXNZ01001019.1_1	other	ranthipeptide	mixed	11611	located at contig edge	Digenea_simplex__OPJA18	-	5	PF04055~TIGR04085~Mycofactocin RRE~Glycos transf 1~Aminotran 1 2
ChlSp._QAXK01000125.1_1	other	redox-cofactor	mixed	12148	complete prediction	Chlorella_sp.__KRBP	-	7	PF04055~TIGR04085~SPASM~Mycofactocin RRE~Glycos transf 2~TIGR03966~Alpha-amylase
ClaOka_scaffold6_4	other	redox-cofactor	+	13973	complete prediction	Cladosiphon_okamuranus__S	-	6	PF04055~PF05402~Peptidase S9~SPASM~TIGR02111~PqqD RRE
DigSim_RXNZ01000598.1_1	other	redox-cofactor	+	12067	complete prediction	Digenea_simplex__OPJA18	-	8	PF04055~PF05402~TIGR04085~SPASM~TIGR02111~PqqD RRE~adh short~Aminotran 4
DunSp._QAXG01001099.1_1	other	redox-cofactor	+	7144	complete prediction	Dunaliella_sp.__RO	-	7	PF04055~PF05402~Fer4 12~Peptidase S9~SPASM~TIGR02111~PqqD RRE
TisLut_s5_1	other	redox-cofactor	mixed	9391	complete prediction	Tisochrysis_lutea	-	14	PF05402~TIGR02111~PqqD RRE~PF04055~Fer4 12~TIGR04085~SPASM~Glycos transf 2~Polysacc synt 2~RmlD sub bind~NAD bind 4~dTDP sugar isom~Polysacc synt 2~RmlD sub bind
SymGor_s1_2	other	resorcinol	+	3376	complete prediction	Symbiodinium_goreaui__cladeC1	-	1	DarB
VolCar_NW_003307584.1_2	other	resorcinol	-	19719	complete prediction	Volvox_carteri__Eve	-	1	DarB
ChrVel_ARZB01005209.1_1	other	RiPP-like	mixed	3035	complete prediction	Chromera_velia	-	2	adh short~DUF692
ClaOka_scaffold2_2	other	RiPP-like	-	3401	complete prediction	Cladosiphon_okamuranus__S	-	1	DUF692
ClaOka_scaffold6_6	other	RiPP-like	-	6506	complete prediction	Cladosiphon_okamuranus__S	-	1	DUF692
ClaOka_scaffold201_1	other	RiPP-like	+	2673	complete prediction	Cladosiphon_okamuranus__S	-	1	DUF692
ClaOka_scaffold562_1	other	RiPP-like	-	1607	complete prediction	Cladosiphon_okamuranus__S	-	1	DUF692
DigSim_RXNZ01000132.1_1	other	RiPP-like	-	898	complete prediction	Digenea_simplex__OPJA18	-	1	Linocin M18
DigSim_RXNZ01000823.1_1	other	RiPP-like	mixed	9539	complete prediction	Digenea_simplex__OPJA18	-	3	DUF692~p450~Acyl-CoA dh 1
DigSim_RXNZ01001256.1_1	other	RiPP-like	+	1965	complete prediction	Digenea_simplex__OPJA18	-	1	DUF692
DigSim_RXNZ01002975.1_1	other	RiPP-like	-	5663	complete prediction	Digenea_simplex__OPJA18	-	1	DUF692
DigSim_RXNZ01003851.1_1	other	RiPP-like	-	2778	located at contig edge	Digenea_simplex__OPJA18	-	1	DUF692
DigSim_RXNZ01006349.1_1	other	RiPP-like	-	2698	located at contig edge	Digenea_simplex__OPJA18	-	1	DUF692
GraLem_NFUL01001497.1_1	other	RiPP-like	+	1986	located at contig edge	Gracilariopsis_lemaneiformis__981	-	1	DUF692
GraLem_NFUL01012329.1_1	other	RiPP-like	-	951	complete prediction	Gracilariopsis_lemaneiformis__981	-	1	DUF692
HydFoe_UYFQ01000001.1_2	other	RiPP-like	+	2162	complete prediction	Hydrurus_foetidus	-	1	DUF692
HydFoe_UYFQ01000006.1_1	other	RiPP-like	+	2076	complete prediction	Hydrurus_foetidus	-	1	DUF692
HydFoe_UYFQ01000506.1_1	other	RiPP-like	+	2881	complete prediction	Hydrurus_foetidus	-	1	DUF692
HydFoe_UYFQ01001213.1_1	other	RiPP-like	-	2769	located at contig edge	Hydrurus_foetidus	-	1	DUF692
HydFoe_UYFQ01001388.1_1	other	RiPP-like	-	5012	complete prediction	Hydrurus_foetidus	-	2	DUF692~KR
HydFoe_UYFQ01001419.1_1	other	RiPP-like	+	4962	located at contig edge	Hydrurus_foetidus	-	2	DUF692~DUF692
NanGad_NW_005803914.1_1	other	RiPP-like	-	2143	complete prediction	Nannochloropsis_gaditana__CCMP526	-	1	DUF692
NemDec_scaffold3_1	other	RiPP-like	-	3461	complete prediction	Nemacystus_decipiens__Onna1	-	1	DUF692
SymGor_s2_1	other	RiPP-like	+	16150	complete prediction	Symbiodinium_goreaui__cladeC1	-	1	DUF692
SymGor_s4_1	other	RiPP-like	-	11728	complete prediction	Symbiodinium_goreaui__cladeC1	-	1	DUF692
SymGor_s216_1	other	RiPP-like	-	3067	complete prediction	Symbiodinium_goreaui__cladeC1	-	1	DUF692
TetObl_FNXT01001257.1_1	other	RiPP-like	+	2126	complete prediction	Tetradesmus_obliquus	-	1	TIGR03651
TetObl_FNXT01000094.1_1	other	RiPP-like	+	2126	complete prediction	Tetradesmus_obliquus	-	1	TIGR03651
TetObl_NEDT01002517.1_1	other	RiPP-like	+	3339	complete prediction	Tetradesmus_obliquus__DOE0152z	-	1	TIGR03651
TetStr_s3175_2	other	RiPP-like	+	1984	complete prediction	Tetraselmis_striata__LANL1001	-	1	DUF692
ChlSp._QAXK01001031.1_1	other	RRE-containing	+	5451	located at contig edge	Chlorella_sp.__KRBP	-	3	Glycos transf 1~Bac transf~Stand Alone Lasso RRE
DigSim_RXNZ01002231.1_1	other	RRE-containing	+	3577	complete prediction	Digenea_simplex__OPJA18	-	2	TIGR02111~PqqD RRE
DigSim_RXNZ01004496.1_1	other	RRE-containing	-	14801	located at contig edge	Digenea_simplex__OPJA18	-	3	PF05402~TIGR02111~PqqD RRE
DigSim_RXNZ01007341.1_1	other	RRE-containing	+	4085	located at contig edge	Digenea_simplex__OPJA18	-	1	Mycofactocin RRE
DunSp._QAXG01002267.1_1	other	RRE-containing	-	2595	complete prediction	Dunaliella_sp.__RO	-	2	PF05402~Stand Alone Lasso RRE
GraLem_NFUL01001367.1_1	other	RRE-containing	-	3069	complete prediction	Gracilariopsis_lemaneiformis__981	-	2	PF05402~PqqD RRE
GraLem_NFUL01012329.1_2	other	RRE-containing	mixed	13303	complete prediction	Gracilariopsis_lemaneiformis__981	-	9	dTDP sugar isom~Polysacc synt 2~RmlD sub bind~PF05402~Stand Alone Lasso RRE~Asn synthase~GATase 7~PF13471~Wzy C
HydFoe_UYFQ01000852.1_1	other	RRE-containing	+	983	located at contig edge	Hydrurus_foetidus	-	2	PF13471~Lasso Fused RRE
ClaOka_scaffold6_3	other	siderophore	-	7546	complete prediction	Cladosiphon_okamuranus__S	-	2	AMP bind~IucA IucC
GraLem_NFUL01001509.1_1	other	siderophore	-	14840	located at contig edge	Gracilariopsis_lemaneiformis__981	-	3	AMP bind~IucA IucC~Orn Arg deC N
TetStr_s2934_1	other	siderophore	mixed	8318	complete prediction	Tetraselmis_striata__LANL1001	-	3	ECH~IucA IucC~ectoine synt
ChrVel_ARZB01000650.1_1	other	thioamitides	+	14503	complete prediction	Chromera_velia	-	3	YcaO~TfuA~Polyketide cyc2
SymGor_s15_1	other	thioamitides	-	10491	complete prediction	Symbiodinium_goreaui__cladeC1	-	2	YcaO~TfuA
AmoSp._RXOD01003926.1_1	TPS	terpene	+	12673	complete prediction	Amoebophrya_sp.__AT52	-	1	phytoene synt
AstSp._scaffold_00051_1	TPS	terpene	+	11230	complete prediction	Asterochloris_sp.__CgrDA1pho	-	1	phytoene synt
AstSp._scaffold_00074_1	TPS	terpene	+	6259	complete prediction	Asterochloris_sp.__CgrDA1pho	-	1	Lycopene cycl
AstSp._scaffold_00079_1	TPS	terpene	-	2130	complete prediction	Asterochloris_sp.__CgrDA1pho	-	1	phytoene synt
AstSp._scaffold_00125_1	TPS	terpene	+	4827	complete prediction	Asterochloris_sp.__CgrDA1pho	-	1	phytoene synt
AstSp._scaffold_00135_1	TPS	terpene	-	11722	complete prediction	Asterochloris_sp.__CgrDA1pho	-	3	Peptidase S9~Lycopene cycl~Trp halogenase
AurAno_NW_008705566.1_1	TPS	terpene	-	1805	complete prediction	Aureococcus_anophagefferens__CCMP1984	-	1	Lycopene cycl
AurAno_NW_008705568.1_1	TPS	terpene	+	687	complete prediction	Aureococcus_anophagefferens__CCMP1984	-	1	phytoene synt
AurAno_NW_008705571.1_1	TPS	terpene	mixed	10894	complete prediction	Aureococcus_anophagefferens__CCMP1984	-	3	Pkinase~DegT DnrJ EryC1~phytoene synt
AurAno_NW_008705579.1_1	TPS	terpene	+	1119	complete prediction	Aureococcus_anophagefferens__CCMP1984	-	1	phytoene synt
AuxPro_NW_011934122.1_1	TPS	terpene	+	2627	complete prediction	Auxenochlorella_protothecoides__710	-	1	phytoene synt
AuxPro_NW_011934127.1_1	TPS	terpene	+	3494	located at contig edge	Auxenochlorella_protothecoides__710	-	1	phytoene synt
AuxPro_NW_011934206.1_1	TPS	terpene	-	4928	complete prediction	Auxenochlorella_protothecoides__710	-	1	terpene cyc
AuxPro_NW_011934213.1_1	TPS	terpene	+	2378	complete prediction	Auxenochlorella_protothecoides__710	-	1	Lycopene cycl
AuxPro_NW_011934403.1_1	TPS	terpene	+	1054	complete prediction	Auxenochlorella_protothecoides__710	-	1	phytoene synt
AuxPro_NW_011934476.1_1	TPS	terpene	+	3679	complete prediction	Auxenochlorella_protothecoides__710	-	1	Lycopene cycl
AuxPro_MUYL01000129.1_1	TPS	terpene	+	10134	located at contig edge	Auxenochlorella_protothecoides__UTEX2341	-	1	terpene cyc
AuxPro_MUYL01000401.1_1	TPS	terpene	-	4044	located at contig edge	Auxenochlorella_protothecoides__UTEX2341	-	1	phytoene synt
AuxPro_MUYL01000550.1_1	TPS	terpene	-	6269	located at contig edge	Auxenochlorella_protothecoides__UTEX2341	-	1	Lycopene cycl
AuxPro_MUYL01000556.1_1	TPS	terpene	+	5802	located at contig edge	Auxenochlorella_protothecoides__UTEX2341	-	1	Lycopene cycl
AuxPro_MUYL01000611.1_1	TPS	terpene	-	1181	located at contig edge	Auxenochlorella_protothecoides__UTEX2341	-	1	Lycopene cycl
AuxPro_MUYL01000975.1_1	TPS	terpene	+	1054	located at contig edge	Auxenochlorella_protothecoides__UTEX2341	-	1	phytoene synt
AuxPro_QOKY01000128.1_1	TPS	terpene	-	2626	complete prediction	Auxenochlorella_protothecoides__UTEX25	-	1	phytoene synt
AuxPro_QOKY01000142.1_1	TPS	terpene	+	3495	complete prediction	Auxenochlorella_protothecoides__UTEX25	-	1	phytoene synt
AuxPro_QOKY01000144.1_1	TPS	terpene	+	1054	complete prediction	Auxenochlorella_protothecoides__UTEX25	-	1	phytoene synt
AuxPro_QOKY01000172.1_1	TPS	terpene	+	2642	complete prediction	Auxenochlorella_protothecoides__UTEX25	-	1	Lycopene cycl
AuxPro_QOKY01000179.1_1	TPS	terpene	+	6402	complete prediction	Auxenochlorella_protothecoides__UTEX25	-	1	terpene cyc
AuxPro_QOKY01000202.1_1	TPS	terpene	+	2378	complete prediction	Auxenochlorella_protothecoides__UTEX25	-	1	Lycopene cycl
AuxPyr_KQ481942.1_1	TPS	terpene	-	4048	complete prediction	Auxenochlorella_pyrenoidosa__FACHB9	-	1	Lycopene cycl
AuxPyr_KQ481979.1_1	TPS	terpene	-	2739	complete prediction	Auxenochlorella_pyrenoidosa__FACHB9	-	1	Lycopene cycl
AuxPyr_KQ482030.1_1	TPS	terpene	+	9742	complete prediction	Auxenochlorella_pyrenoidosa__FACHB9	-	1	phytoene synt
AuxPyr_KQ482041.1_1	TPS	terpene	-	1553	complete prediction	Auxenochlorella_pyrenoidosa__FACHB9	-	1	phytoene synt
AuxPyr_KQ482057.1_1	TPS	terpene	-	8850	complete prediction	Auxenochlorella_pyrenoidosa__FACHB9	-	1	phytoene synt
BatPra_NC_024008.1_2	TPS	terpene	mixed	6785	complete prediction	Bathycoccus_prasinos__RCC1105	-	2	phytoene synt~PF00561
BatPra_NC_024006.1_1	TPS	terpene	-	1233	complete prediction	Bathycoccus_prasinos__RCC1105	-	1	phytoene synt
BatPra_NC_024005.1_1	TPS	terpene	mixed	14513	complete prediction	Bathycoccus_prasinos__RCC1105	-	3	Lycopene cycl~Trp halogenase~TP methylase
BatPra_NC_024003.1_1	TPS	terpene	-	1389	complete prediction	Bathycoccus_prasinos__RCC1105	-	1	phytoene synt
BigNat_ADNK01002459.1_1	TPS	terpene	mixed	16162	complete prediction	Bigelowiella_natans__CCMP2755	-	2	Pkinase~Lycopene cycl
BigNat_ADNK01002087.1_1	TPS	terpene	+	2000	located at contig edge	Bigelowiella_natans__CCMP2755	-	1	phytoene synt
BigNat_ADNK01001725.1_1	TPS	terpene	+	4428	complete prediction	Bigelowiella_natans__CCMP2755	-	1	phytoene synt
BigNat_ADNK01000770.1_1	TPS	terpene	-	12393	complete prediction	Bigelowiella_natans__CCMP2755	-	2	phytoene synt~Glyco transf 8
BotBra_KV908342.1_1	TPS	terpene	+	8725	complete prediction	Botryococcus_braunii__Showa	-	1	phytoene synt
BotBra_KV908394.1_1	TPS	terpene	+	3361	located at contig edge	Botryococcus_braunii__Showa	-	1	phytoene synt
BotBra_MVGU01001437.1_1	TPS	terpene	+	4477	located at contig edge	Botryococcus_braunii__Showa	-	1	phytoene synt
BotBra_MVGU01001606.1_1	TPS	terpene	+	19127	complete prediction	Botryococcus_braunii__Showa	-	2	NAD bind 4~Lycopene cycl
CauLen_scf_7_1	TPS	terpene	+	1317	complete prediction	Caulerpa_lentillifera__Okinawa	-	1	phytoene synt
CauLen_scf_8_1	TPS	terpene	+	2335	complete prediction	Caulerpa_lentillifera__Okinawa	-	1	Lycopene cycl
CauLen_scf_12_1	TPS	terpene	mixed	10766	located at contig edge	Caulerpa_lentillifera__Okinawa	-	2	Lycopene cycl~Pkinase
CauLen_scf_15_1	TPS	terpene	mixed	10758	complete prediction	Caulerpa_lentillifera__Okinawa	-	4	adh short C2~adh short C2~terpene cyc~Polyketide cyc
CauLen_scf_19_1	TPS	terpene	+	1073	complete prediction	Caulerpa_lentillifera__Okinawa	-	1	phytoene synt
CauLen_scf_28_1	TPS	terpene	mixed	2800	complete prediction	Caulerpa_lentillifera__Okinawa	-	2	phytoene synt~GATase 7
ChaBra_BFEA01000026.1_1	TPS	terpene	+	2202	complete prediction	Chara_braunii__S276	-	1	phytoene synt
ChaBra_BFEA01000149.1_1	TPS	terpene	-	37087	complete prediction	Chara_braunii__S276	-	1	Lycopene cycl
ChaBra_BFEA01000231.1_1	TPS	terpene	-	2217	complete prediction	Chara_braunii__S276	-	1	phytoene synt
ChaBra_BFEA01000274.1_1	TPS	terpene	-	1698	complete prediction	Chara_braunii__S276	-	1	phytoene synt
ChaBra_BFEA01000280.1_1	TPS	terpene	-	1371	complete prediction	Chara_braunii__S276	-	1	phytoene synt
ChaBra_BFEA01000355.1_1	TPS	terpene	+	85481	complete prediction	Chara_braunii__S276	-	1	Lycopene cycl
ChaSp._QAXP01001964.1_1	TPS	terpene	-	4155	located at contig edge	Characiochloris_sp.__AAM3	-	1	phytoene synt
ChaSp._QAXP01004526.1_1	TPS	terpene	+	8895	complete prediction	Characiochloris_sp.__AAM3	-	2	Lycopene cycl~Pkinase
ChaSp._QAXP01005255.1_1	TPS	terpene	-	2384	complete prediction	Characiochloris_sp.__AAM3	-	1	phytoene synt
ChaSp._QAXP01005281.1_1	TPS	terpene	-	3840	located at contig edge	Characiochloris_sp.__AAM3	-	2	Lycopene cycl~Trp halogenase
ChaSp._QAXP01006512.1_1	TPS	terpene	-	1972	complete prediction	Characiochloris_sp.__AAM3	-	1	phytoene synt
ChlApp_BDCZ01000005.1_1	TPS	terpene	-	6739	complete prediction	Chlamydomonas_applanata__NIES2202	-	1	Lycopene cycl
ChlApp_BDCZ01000057.1_1	TPS	terpene	-	3722	complete prediction	Chlamydomonas_applanata__NIES2202	-	2	Lycopene cycl~Trp halogenase
ChlApp_BDCZ01000376.1_1	TPS	terpene	-	3328	located at contig edge	Chlamydomonas_applanata__NIES2202	-	1	phytoene synt
ChlApp_BDCZ01000513.1_1	TPS	terpene	-	2916	located at contig edge	Chlamydomonas_applanata__NIES2202	-	1	phytoene synt
ChlApp_BDCZ01000820.1_1	TPS	terpene	mixed	11944	located at contig edge	Chlamydomonas_applanata__NIES2202	-	2	p450~phytoene synt
ChlAsy_BDDA01000046.1_1	TPS	terpene	-	3688	complete prediction	Chlamydomonas_asymmetrica__NIES2207	-	1	phytoene synt
ChlAsy_BDDA01000069.1_1	TPS	terpene	+	10600	complete prediction	Chlamydomonas_asymmetrica__NIES2207	-	2	Lycopene cycl~Pkinase
ChlAsy_BDDA01000171.1_1	TPS	terpene	-	4237	located at contig edge	Chlamydomonas_asymmetrica__NIES2207	-	1	phytoene synt
ChlAsy_BDDA01000679.1_1	TPS	terpene	+	10101	complete prediction	Chlamydomonas_asymmetrica__NIES2207	-	2	phytoene synt~Pkinase
ChlAsy_BDDA01000752.1_1	TPS	terpene	+	3807	complete prediction	Chlamydomonas_asymmetrica__NIES2207	-	2	Lycopene cycl~Trp halogenase
ChlEus_BEGY01000012.1_1	TPS	terpene	-	1305	complete prediction	Chlamydomonas_eustigma__NIES2499	-	1	phytoene synt
ChlEus_BEGY01000059.1_1	TPS	terpene	+	6967	complete prediction	Chlamydomonas_eustigma__NIES2499	-	3	Lycopene cycl~Pkinase~APH
ChlEus_BEGY01000066.1_1	TPS	terpene	+	1652	complete prediction	Chlamydomonas_eustigma__NIES2499	-	1	phytoene synt
ChlEus_BEGY01000077.1_1	TPS	terpene	-	2452	complete prediction	Chlamydomonas_eustigma__NIES2499	-	1	phytoene synt
ChlEus_BEGY01000093.1_1	TPS	terpene	-	3455	complete prediction	Chlamydomonas_eustigma__NIES2499	-	1	Lycopene cycl
ChlRei_CM023808.1_1	TPS	terpene	+	4243	complete prediction	Chlamydomonas_reinhardtii__CC1690	-	1	phytoene synt
ChlRei_CM023808.1_2	TPS	terpene	-	2618	complete prediction	Chlamydomonas_reinhardtii__CC1690	-	1	phytoene synt
ChlRei_CM023811.1_1	TPS	terpene	+	9868	complete prediction	Chlamydomonas_reinhardtii__CC1690	-	2	Lycopene cycl~Pkinase
ChlRei_CM023813.1_1	TPS	terpene	+	5924	complete prediction	Chlamydomonas_reinhardtii__CC1690	-	2	Lycopene cycl~Trp halogenase
ChlRei_CM023816.1_1	TPS	terpene	+	2259	complete prediction	Chlamydomonas_reinhardtii__CC1690	-	1	phytoene synt
ChlRei_CM008963.1_1	TPS	terpene	-	2262	complete prediction	Chlamydomonas_reinhardtii__CC503cw92mt	-	1	phytoene synt
ChlRei_CM008964.1_1	TPS	terpene	+	4243	complete prediction	Chlamydomonas_reinhardtii__CC503cw92mt	-	1	phytoene synt
ChlRei_CM008964.1_2	TPS	terpene	-	2777	complete prediction	Chlamydomonas_reinhardtii__CC503cw92mt	-	1	phytoene synt
ChlRei_CM008967.1_1	TPS	terpene	+	9889	complete prediction	Chlamydomonas_reinhardtii__CC503cw92mt	-	2	Lycopene cycl~Pkinase
ChlRei_CM008969.1_1	TPS	terpene	+	6014	complete prediction	Chlamydomonas_reinhardtii__CC503cw92mt	-	2	Lycopene cycl~Trp halogenase
ChlSp._QAXO01000032.1_1	TPS	terpene	-	5446	located at contig edge	Chlamydomonas_sp.__3112	-	1	Lycopene cycl
ChlSp._QAXO01000429.1_1	TPS	terpene	+	2623	located at contig edge	Chlamydomonas_sp.__3112	-	1	phytoene synt
ChlSp._QAXO01001720.1_1	TPS	terpene	+	2298	located at contig edge	Chlamydomonas_sp.__3112	-	1	phytoene synt
ChlSp._QAXN01000032.1_1	TPS	terpene	-	5326	located at contig edge	Chlamydomonas_sp.__3222	-	1	Lycopene cycl
ChlSp._QAXN01000429.1_1	TPS	terpene	+	3412	located at contig edge	Chlamydomonas_sp.__3222	-	1	phytoene synt
ChlSp._QAXN01001720.1_1	TPS	terpene	+	2298	located at contig edge	Chlamydomonas_sp.__3222	-	1	phytoene synt
ChlSp._QFBI01000144.1_1	TPS	terpene	-	4705	located at contig edge	Chlamydomonas_sp.__AIC	-	1	phytoene synt
ChlSp._QFBI01000202.1_1	TPS	terpene	+	3038	complete prediction	Chlamydomonas_sp.__AIC	-	1	phytoene synt
ChlSp._QFBI01001126.1_1	TPS	terpene	-	4139	located at contig edge	Chlamydomonas_sp.__AIC	-	1	Lycopene cycl
ChlSp._s045.1_1	TPS	terpene	+	11709	complete prediction	Chlamydomonas_sp.__ICEL	-	1	phytoene synt
ChlSp._s765.1_1	TPS	terpene	+	3925	complete prediction	Chlamydomonas_sp.__ICEL	-	1	phytoene synt
ChlSp._s626.1_1	TPS	terpene	+	11170	complete prediction	Chlamydomonas_sp.__ICEL	-	1	Lycopene cycl
ChlSp._s626.1_2	TPS	terpene	+	3754	complete prediction	Chlamydomonas_sp.__ICEL	-	1	Lycopene cycl
ChlSp._s626.1_3	TPS	terpene	+	2159	complete prediction	Chlamydomonas_sp.__ICEL	-	1	phytoene synt
ChlSp._s858.1_2	TPS	terpene	-	6986	complete prediction	Chlamydomonas_sp.__ICEL	-	1	phytoene synt
ChlSp._s610.1_1	TPS	terpene	+	5012	complete prediction	Chlamydomonas_sp.__ICEL	-	1	phytoene synt
ChlSp._s394.1_1	TPS	terpene	-	7055	complete prediction	Chlamydomonas_sp.__ICEL	-	1	phytoene synt
ChlSp._QAXM01000083.1_1	TPS	terpene	-	2551	located at contig edge	Chlamydomonas_sp.__WS3	-	1	Lycopene cycl
ChlSp._QAXM01000625.1_1	TPS	terpene	+	4259	located at contig edge	Chlamydomonas_sp.__WS3	-	1	phytoene synt
ChlSp._QAXM01001588.1_1	TPS	terpene	+	5111	located at contig edge	Chlamydomonas_sp.__WS3	-	1	phytoene synt
ChlSp._QAXM01002703.1_1	TPS	terpene	-	2030	located at contig edge	Chlamydomonas_sp.__WS3	-	1	phytoene synt
ChlSp._QAXL01000083.1_1	TPS	terpene	-	2551	located at contig edge	Chlamydomonas_sp.__WS7	-	1	Lycopene cycl
ChlSp._QAXL01000625.1_1	TPS	terpene	+	4322	located at contig edge	Chlamydomonas_sp.__WS7	-	1	phytoene synt
ChlSp._QAXL01001588.1_1	TPS	terpene	+	5111	located at contig edge	Chlamydomonas_sp.__WS7	-	1	phytoene synt
ChlSp._QAXL01002703.1_1	TPS	terpene	-	2030	located at contig edge	Chlamydomonas_sp.__WS7	-	1	phytoene synt
ChlSph_BDDC01000238.1_1	TPS	terpene	+	3938	complete prediction	Chlamydomonas_sphaeroides__NIES2242	-	1	phytoene synt
ChlSph_BDDC01000252.1_1	TPS	terpene	-	2431	complete prediction	Chlamydomonas_sphaeroides__NIES2242	-	1	phytoene synt
ChlSph_BDDC01000294.1_1	TPS	terpene	+	7781	located at contig edge	Chlamydomonas_sphaeroides__NIES2242	-	1	terpene cyc
ChlSph_BDDC01000688.1_1	TPS	terpene	+	9564	located at contig edge	Chlamydomonas_sphaeroides__NIES2242	-	2	Lycopene cycl~Pkinase
ChlSph_BDDC01001160.1_1	TPS	terpene	-	4788	located at contig edge	Chlamydomonas_sphaeroides__NIES2242	-	2	Lycopene cycl~Trp halogenase
ChlSph_BDDC01002172.1_1	TPS	terpene	-	2664	located at contig edge	Chlamydomonas_sphaeroides__NIES2242	-	1	phytoene synt
ChlSor_Contig85_1	TPS	terpene	-	3389	complete prediction	Chlorella_sorokiniana__1228	-	1	Lycopene cycl
ChlSor_Contig173_1	TPS	terpene	-	3881	complete prediction	Chlorella_sorokiniana__1228	-	1	Lycopene cycl
ChlSor_Contig210_1	TPS	terpene	-	5447	complete prediction	Chlorella_sorokiniana__1228	-	1	phytoene synt
ChlSor_Contig231_1	TPS	terpene	+	8399	complete prediction	Chlorella_sorokiniana__1228	-	1	terpene cyc
ChlSor_Contig235_1	TPS	terpene	mixed	9611	complete prediction	Chlorella_sorokiniana__1228	-	2	Pkinase~phytoene synt
ChlSor_Contig271_1	TPS	terpene	mixed	10790	complete prediction	Chlorella_sorokiniana__1228	-	2	phytoene synt~ECH
ChlSor_Contig1054_1	TPS	terpene	mixed	10972	complete prediction	Chlorella_sorokiniana__1230	-	2	phytoene synt~ECH
ChlSor_Contig1087_1	TPS	terpene	+	3587	complete prediction	Chlorella_sorokiniana__1230	-	1	Lycopene cycl
ChlSor_Contig1178_1	TPS	terpene	+	5179	complete prediction	Chlorella_sorokiniana__1230	-	1	phytoene synt
ChlSor_Contig1455_1	TPS	terpene	+	3486	complete prediction	Chlorella_sorokiniana__1230	-	1	Lycopene cycl
ChlSor_Contig1455_2	TPS	terpene	+	3486	complete prediction	Chlorella_sorokiniana__1230	-	1	Lycopene cycl
ChlSor_Contig1462_1	TPS	terpene	+	7551	complete prediction	Chlorella_sorokiniana__1230	-	1	terpene cyc
ChlSor_Contig988_1	TPS	terpene	mixed	10306	complete prediction	Chlorella_sorokiniana__1230	-	2	phytoene synt~Pkinase
ChlSor_Contig1989_1	TPS	terpene	mixed	9633	complete prediction	Chlorella_sorokiniana__1412	-	2	phytoene synt~Pkinase
ChlSor_Contig2039_1	TPS	terpene	-	8502	complete prediction	Chlorella_sorokiniana__1412	-	1	terpene cyc
ChlSor_Contig2078_1	TPS	terpene	mixed	10706	complete prediction	Chlorella_sorokiniana__1412	-	2	ECH~phytoene synt
ChlSor_Contig2202_1	TPS	terpene	-	3370	complete prediction	Chlorella_sorokiniana__1412	-	1	Lycopene cycl
ChlSor_Contig2286_1	TPS	terpene	+	5949	complete prediction	Chlorella_sorokiniana__1412	-	1	phytoene synt
ChlSor_Contig2296_2	TPS	terpene	+	3503	complete prediction	Chlorella_sorokiniana__1412	-	2	Lycopene cycl~Trp halogenase
ChlSor_LHPG02000012.1_1	TPS	terpene	+	8809	complete prediction	Chlorella_sorokiniana__1602	-	1	terpene cyc
ChlSor_LHPG02000002.1_1	TPS	terpene	-	10915	complete prediction	Chlorella_sorokiniana__1602	-	1	phytoene synt
ChlSor_LHPG02000022.1_1	TPS	terpene	mixed	6937	complete prediction	Chlorella_sorokiniana__1602	-	2	Pkinase~phytoene synt
ChlSor_LHPG02000025.1_1	TPS	terpene	mixed	10706	complete prediction	Chlorella_sorokiniana__1602	-	2	phytoene synt~ECH
ChlSor_LHPG02000004.1_1	TPS	terpene	+	6216	complete prediction	Chlorella_sorokiniana__1602	-	1	Lycopene cycl
ChlSor_LHPG02000009.1_1	TPS	terpene	-	3370	complete prediction	Chlorella_sorokiniana__1602	-	1	Lycopene cycl
ChlSor_RRZN01000018.1_1	TPS	terpene	mixed	10371	complete prediction	Chlorella_sorokiniana__BD08	-	2	phytoene synt~Pkinase
ChlSor_RRZN01000020.1_1	TPS	terpene	-	3396	complete prediction	Chlorella_sorokiniana__BD08	-	1	Lycopene cycl
ChlSor_RRZN01000021.1_1	TPS	terpene	-	7513	complete prediction	Chlorella_sorokiniana__BD08	-	1	terpene cyc
ChlSor_RRZN01000021.1_3	TPS	terpene	mixed	11156	complete prediction	Chlorella_sorokiniana__BD08	-	2	phytoene synt~ECH
ChlSor_RRZN01000034.1_1	TPS	terpene	-	3486	complete prediction	Chlorella_sorokiniana__BD08	-	1	Lycopene cycl
ChlSor_RRZN01000035.1_1	TPS	terpene	+	4963	complete prediction	Chlorella_sorokiniana__BD08	-	1	phytoene synt
ChlSor_RRZM01000650.1_1	TPS	terpene	mixed	10335	complete prediction	Chlorella_sorokiniana__BD09	-	2	phytoene synt~ECH
ChlSor_RRZM01000699.1_1	TPS	terpene	-	7639	complete prediction	Chlorella_sorokiniana__BD09	-	1	terpene cyc
ChlSor_RRZM01000018.1_1	TPS	terpene	+	3424	complete prediction	Chlorella_sorokiniana__BD09	-	1	Lycopene cycl
ChlSor_RRZM01000025.1_1	TPS	terpene	-	3185	complete prediction	Chlorella_sorokiniana__BD09	-	1	Lycopene cycl
ChlSor_RRZM01000025.1_2	TPS	terpene	-	5166	complete prediction	Chlorella_sorokiniana__BD09	-	1	phytoene synt
ChlSor_RRZM01000008.1_1	TPS	terpene	mixed	9961	complete prediction	Chlorella_sorokiniana__BD09	-	2	phytoene synt~Pkinase
ChlSp._unitig_65_1	TPS	terpene	-	3369	complete prediction	Chlorella_sp.__14F2	-	1	phytoene synt
ChlSp._unitig_578_1	TPS	terpene	-	4915	complete prediction	Chlorella_sp.__14F2	-	1	Lycopene cycl
ChlSp._unitig_47_1	TPS	terpene	+	7208	complete prediction	Chlorella_sp.__14F2	-	1	phytoene synt
ChlSp._unitig_368_1	TPS	terpene	-	8477	complete prediction	Chlorella_sp.__14F2	-	1	terpene cyc
ChlSp._unitig_5_1	TPS	terpene	+	3831	complete prediction	Chlorella_sp.__14F2	-	1	Lycopene cycl
ChlSp._unitig_15_1	TPS	terpene	+	1767	complete prediction	Chlorella_sp.__14F2	-	1	phytoene synt
ChlSp._s416_quiver_1	TPS	terpene	-	4596	complete prediction	Chlorella_sp.__4C12	-	1	phytoene synt
ChlSp._s20_quiver_1	TPS	terpene	+	3298	complete prediction	Chlorella_sp.__4C12	-	1	Lycopene cycl
ChlSp._s13_quiver_1	TPS	terpene	+	3211	complete prediction	Chlorella_sp.__4C12	-	1	Lycopene cycl
ChlSp._s41_quiver_1	TPS	terpene	-	5568	complete prediction	Chlorella_sp.__4C12	-	1	terpene cyc
ChlSp._s322_quiver_1	TPS	terpene	-	2487	complete prediction	Chlorella_sp.__4C12	-	1	phytoene synt
ChlSp._s14_quiver_1	TPS	terpene	mixed	8241	complete prediction	Chlorella_sp.__4C12	-	2	phytoene synt~ECH
ChlSp._scaffold11_1	TPS	terpene	mixed	10495	complete prediction	Chlorella_sp.__A99	-	2	t2fas~phytoene synt
ChlSp._scaffold13_1	TPS	terpene	-	1489	complete prediction	Chlorella_sp.__A99	-	1	phytoene synt
ChlSp._scaffold5_1	TPS	terpene	-	3893	complete prediction	Chlorella_sp.__A99	-	1	Lycopene cycl
ChlSp._scaffold6_1	TPS	terpene	-	2841	complete prediction	Chlorella_sp.__A99	-	1	Lycopene cycl
ChlSp._scaffold9_1	TPS	terpene	-	4180	complete prediction	Chlorella_sp.__A99	-	1	phytoene synt
ChlSp._JTEE01000132.1_1	TPS	terpene	+	3269	complete prediction	Chlorella_sp.__ArM0029B	-	1	phytoene synt
ChlSp._JTEE01000170.1_1	TPS	terpene	+	1798	complete prediction	Chlorella_sp.__ArM0029B	-	1	phytoene synt
ChlSp._JTEE01000186.1_1	TPS	terpene	-	4333	complete prediction	Chlorella_sp.__ArM0029B	-	1	Lycopene cycl
ChlSp._JTEE01000026.1_1	TPS	terpene	-	5052	complete prediction	Chlorella_sp.__ArM0029B	-	1	Lycopene cycl
ChlSp._VIYQ01000280.1_1	TPS	terpene	-	4234	complete prediction	Chlorella_sp.__CH2018	-	2	phytoene synt~Lycopene cycl
ChlSp._VIYQ01000529.1_1	TPS	terpene	+	3152	located at contig edge	Chlorella_sp.__CH2018	-	1	Lycopene cycl
ChlSp._VIYQ01000904.1_1	TPS	terpene	+	2292	located at contig edge	Chlorella_sp.__CH2018	-	1	phytoene synt
ChlSp._VIYQ01002652.1_1	TPS	terpene	+	5047	located at contig edge	Chlorella_sp.__CH2018	-	1	phytoene synt
ChlSp._VIYQ01004018.1_1	TPS	terpene	+	3215	located at contig edge	Chlorella_sp.__CH2018	-	1	Lycopene cycl
ChlSp._RRZL01000011.1_1	TPS	terpene	mixed	10724	complete prediction	Chlorella_sp.__Dachan	-	2	phytoene synt~ECH
ChlSp._RRZL01000027.1_1	TPS	terpene	+	5928	complete prediction	Chlorella_sp.__Dachan	-	1	phytoene synt
ChlSp._RRZL01000032.1_1	TPS	terpene	-	3389	complete prediction	Chlorella_sp.__Dachan	-	1	Lycopene cycl
ChlSp._RRZL01000033.1_1	TPS	terpene	-	8277	complete prediction	Chlorella_sp.__Dachan	-	1	terpene cyc
ChlSp._RRZL01000042.1_1	TPS	terpene	+	10881	complete prediction	Chlorella_sp.__Dachan	-	1	Lycopene cycl
ChlSp._RRZL01000069.1_1	TPS	terpene	mixed	9522	complete prediction	Chlorella_sp.__Dachan	-	2	Pkinase~phytoene synt
ChlSp._QAXK01000521.1_1	TPS	terpene	-	4526	located at contig edge	Chlorella_sp.__KRBP	-	1	phytoene synt
ChlSp._QAXK01000864.1_1	TPS	terpene	+	2616	complete prediction	Chlorella_sp.__KRBP	-	1	Lycopene cycl
ChlSp._QAXK01001470.1_1	TPS	terpene	mixed	9131	located at contig edge	Chlorella_sp.__KRBP	-	3	DegT DnrJ EryC1~Lycopene cycl~Trp halogenase
ChlSp._QAXK01002667.1_1	TPS	terpene	mixed	9174	located at contig edge	Chlorella_sp.__KRBP	-	2	ER~phytoene synt
ChlSp._QAXK01005406.1_1	TPS	terpene	+	2191	located at contig edge	Chlorella_sp.__KRBP	-	1	phytoene synt
ChlSp._QAXK01012638.1_1	TPS	terpene	mixed	8713	located at contig edge	Chlorella_sp.__KRBP	-	3	Pkinase~ER~phytoene synt
ChlVar_NW_005435085.1_1	TPS	terpene	+	2685	complete prediction	Chlorella_variabilis__NC64A	-	1	Lycopene cycl
ChlVar_NW_005435083.1_1	TPS	terpene	+	2998	complete prediction	Chlorella_variabilis__NC64A	-	1	Lycopene cycl
ChlVar_NW_005435080.1_2	TPS	terpene	+	5194	complete prediction	Chlorella_variabilis__NC64A	-	1	terpene cyc
ChlVar_NW_005435063.1_1	TPS	terpene	mixed	7225	complete prediction	Chlorella_variabilis__NC64A	-	2	phytoene synt~ECH
ChlVar_NW_005435062.1_1	TPS	terpene	mixed	9605	complete prediction	Chlorella_variabilis__NC64A	-	2	Pkinase~phytoene synt
ChlVul_VATV01000001.1_2	TPS	terpene	-	3364	complete prediction	Chlorella_vulgaris__NJ7	-	1	Lycopene cycl
ChlVul_VATV01000002.1_1	TPS	terpene	-	4657	complete prediction	Chlorella_vulgaris__NJ7	-	1	phytoene synt
ChlVul_VATV01000005.1_1	TPS	terpene	mixed	7907	complete prediction	Chlorella_vulgaris__NJ7	-	2	phytoene synt~ECH
ChlVul_VATV01000011.1_1	TPS	terpene	-	5303	complete prediction	Chlorella_vulgaris__NJ7	-	1	terpene cyc
ChlVul_VATV01000015.1_1	TPS	terpene	+	3214	complete prediction	Chlorella_vulgaris__NJ7	-	1	Lycopene cycl
ChlVul_VATV01000026.1_1	TPS	terpene	-	2490	complete prediction	Chlorella_vulgaris__NJ7	-	1	phytoene synt
ChlVul_VJNP01000142.1_1	TPS	terpene	+	1972	located at contig edge	Chlorella_vulgaris__UMTM1	-	1	Lycopene cycl
ChlVul_VJNP01000181.1_1	TPS	terpene	+	4654	complete prediction	Chlorella_vulgaris__UMTM1	-	1	phytoene synt
ChlVul_VJNP01000190.1_1	TPS	terpene	-	4856	located at contig edge	Chlorella_vulgaris__UMTM1	-	1	terpene cyc
ChlVul_VJNP01000596.1_1	TPS	terpene	+	2795	complete prediction	Chlorella_vulgaris__UMTM1	-	1	phytoene synt
ChlVul_VJNP01000064.1_1	TPS	terpene	-	5493	complete prediction	Chlorella_vulgaris__UMTM1	-	1	phytoene synt
ChlVul_VATW01000001.1_1	TPS	terpene	mixed	8705	complete prediction	Chlorella_vulgaris__UTEX259	-	2	phytoene synt~ECH
ChlVul_VATW01000002.1_1	TPS	terpene	-	5518	complete prediction	Chlorella_vulgaris__UTEX259	-	1	terpene cyc
ChlVul_VATW01000005.1_1	TPS	terpene	+	3297	complete prediction	Chlorella_vulgaris__UTEX259	-	1	Lycopene cycl
ChlVul_VATW01000014.1_1	TPS	terpene	-	2968	complete prediction	Chlorella_vulgaris__UTEX259	-	1	Lycopene cycl
ChlVul_VATW01000022.1_1	TPS	terpene	-	2493	complete prediction	Chlorella_vulgaris__UTEX259	-	1	phytoene synt
ChlVul_VATW01000047.1_1	TPS	terpene	+	4481	complete prediction	Chlorella_vulgaris__UTEX259	-	1	phytoene synt
ChlVul_LDKB01001122.1_1	TPS	terpene	+	4627	located at contig edge	Chlorella_vulgaris__UTEX395	-	1	phytoene synt
ChlVul_LDKB01000012.1_1	TPS	terpene	-	2488	complete prediction	Chlorella_vulgaris__UTEX395	-	1	phytoene synt
ChlVul_LDKB01000133.1_1	TPS	terpene	+	3199	complete prediction	Chlorella_vulgaris__UTEX395	-	1	Lycopene cycl
ChlVul_LDKB01000021.1_1	TPS	terpene	mixed	8192	complete prediction	Chlorella_vulgaris__UTEX395	-	2	phytoene synt~ECH
ChlVul_LDKB01000291.1_1	TPS	terpene	-	3718	complete prediction	Chlorella_vulgaris__UTEX395	-	1	Lycopene cycl
ChlVul_LDKB01000319.1_1	TPS	terpene	-	2722	located at contig edge	Chlorella_vulgaris__UTEX395	-	1	terpene cyc
ChlSp._QAXJ01000001.1_1	TPS	terpene	mixed	8631	complete prediction	Chloroidium_sp.__CF	-	2	phytoene synt~ThiF
ChlSp._QAXJ01000014.1_1	TPS	terpene	-	2781	complete prediction	Chloroidium_sp.__CF	-	1	phytoene synt
ChlSp._QAXJ01000015.1_1	TPS	terpene	-	3975	complete prediction	Chloroidium_sp.__CF	-	1	phytoene synt
ChlSp._QAXJ01000003.1_1	TPS	terpene	-	6259	complete prediction	Chloroidium_sp.__CF	-	1	Lycopene cycl
ChlSp._QAXJ01000004.1_2	TPS	terpene	+	20805	complete prediction	Chloroidium_sp.__CF	-	1	Lycopene cycl
ChlSp._QAXJ01000007.1_1	TPS	terpene	-	8949	complete prediction	Chloroidium_sp.__CF	-	1	terpene cyc
ChlSp._QAXI01000392.1_1	TPS	terpene	-	3975	complete prediction	Chloroidium_sp.__JM	-	1	phytoene synt
ChlSp._QAXI01000408.1_2	TPS	terpene	+	16941	complete prediction	Chloroidium_sp.__JM	-	1	Lycopene cycl
ChlSp._QAXI01000426.1_1	TPS	terpene	-	6259	complete prediction	Chloroidium_sp.__JM	-	1	Lycopene cycl
ChlSp._QAXI01000449.1_2	TPS	terpene	-	5624	complete prediction	Chloroidium_sp.__JM	-	1	phytoene synt
ChlSp._QAXI01000453.1_1	TPS	terpene	-	8858	complete prediction	Chloroidium_sp.__JM	-	1	terpene cyc
ChlSp._0000015_1	TPS	terpene	-	6293	complete prediction	Chloroidium_sp.__UTEX3007	-	1	Lycopene cycl
ChlSp._0000055_1	TPS	terpene	mixed	8631	complete prediction	Chloroidium_sp.__UTEX3007	-	2	phytoene synt~ThiF
ChlSp._0000076_1	TPS	terpene	-	3975	complete prediction	Chloroidium_sp.__UTEX3007	-	1	phytoene synt
ChlSp._0000101_1	TPS	terpene	-	8949	complete prediction	Chloroidium_sp.__UTEX3007	-	1	terpene cyc
ChlSp._0000175_1	TPS	terpene	+	19161	complete prediction	Chloroidium_sp.__UTEX3007	-	1	Lycopene cycl
ChlSp._0000181_1	TPS	terpene	-	2781	complete prediction	Chloroidium_sp.__UTEX3007	-	1	phytoene synt
ChlAtm_RHPI01001737.1_1	TPS	terpene	-	11746	complete prediction	Chlorokybus_atmophyticus__cultivar01	-	2	phytoene synt~TP methylase
ChlAtm_RHPI01002438.1_1	TPS	terpene	mixed	6626	complete prediction	Chlorokybus_atmophyticus__cultivar01	-	2	Lycopene cycl~Lycopene cycl
ChlAtm_RHPI01003156.1_1	TPS	terpene	-	6346	complete prediction	Chlorokybus_atmophyticus__cultivar01	-	2	ER~phytoene synt
ChlAtm_RHPI01003169.1_1	TPS	terpene	-	5399	complete prediction	Chlorokybus_atmophyticus__cultivar01	-	1	phytoene synt
ChlAtm_RHPI01000810.1_1	TPS	terpene	+	4447	complete prediction	Chlorokybus_atmophyticus__cultivar01	-	1	terpene cyc
ChlSp._QAXH01005135.1_1	TPS	terpene	-	1972	complete prediction	Chloromonas_sp.__AAM2	-	1	phytoene synt
ChlSp._QAXH01005368.1_1	TPS	terpene	-	2384	complete prediction	Chloromonas_sp.__AAM2	-	1	phytoene synt
ChlSp._QAXH01005506.1_1	TPS	terpene	-	4155	located at contig edge	Chloromonas_sp.__AAM2	-	1	phytoene synt
ChlSp._QAXH01005754.1_1	TPS	terpene	-	8901	complete prediction	Chloromonas_sp.__AAM2	-	2	Pkinase~Lycopene cycl
ChlSp._QAXH01006116.1_1	TPS	terpene	-	3840	located at contig edge	Chloromonas_sp.__AAM2	-	2	Lycopene cycl~Trp halogenase
ChlPri_CP031034.1_1	TPS	terpene	-	8509	complete prediction	Chloropicon_primus__CCMP1205	-	2	phytoene synt~Peptidase S9
ChlPri_CP031035.1_1	TPS	terpene	-	1647	complete prediction	Chloropicon_primus__CCMP1205	-	1	Lycopene cycl
ChlPri_CP031045.1_1	TPS	terpene	-	1683	complete prediction	Chloropicon_primus__CCMP1205	-	1	Lycopene cycl
ChlPri_CP031046.1_1	TPS	terpene	+	876	complete prediction	Chloropicon_primus__CCMP1205	-	1	phytoene synt
ChlPri_CP031047.1_1	TPS	terpene	mixed	3455	complete prediction	Chloropicon_primus__CCMP1205	-	2	phytoene synt~PIG-L
ChoCri_NW_005178895.1_1	TPS	terpene	-	1458	complete prediction	Chondrus_crispus__Stackhouse	-	1	phytoene synt
ChoCri_NW_005179000.1_1	TPS	terpene	+	4993	located at contig edge	Chondrus_crispus__Stackhouse	-	2	Lycopene cycl~p450
ChoCri_NW_005179082.1_1	TPS	terpene	-	1275	complete prediction	Chondrus_crispus__Stackhouse	-	1	Lycopene cycl
ChoSp._s001.1_1	TPS	terpene	mixed	8405	complete prediction	Choricystis_sp.__BAC9706	-	2	phytoene synt~ECH
ChoSp._s033.1_1	TPS	terpene	+	2984	complete prediction	Choricystis_sp.__BAC9706	-	1	Lycopene cycl
ChoSp._s148.1_1	TPS	terpene	+	4979	complete prediction	Choricystis_sp.__BAC9706	-	1	phytoene synt
ChoSp._s195.1_1	TPS	terpene	+	3715	complete prediction	Choricystis_sp.__BAC9706	-	1	Lycopene cycl
ChoSp._s199.1_1	TPS	terpene	+	5503	complete prediction	Choricystis_sp.__BAC9706	-	1	terpene cyc
ChrVel_ARZB01002792.1_1	TPS	terpene	mixed	11289	complete prediction	Chromera_velia	-	8	phytoene synt~Glycos transf 2~terpene cyc~NAD bind 4~PF04055~Polysacc synt 2~RmlD sub bind~ER
ChrVel_ARZB01006171.1_1	TPS	terpene	mixed	3307	located at contig edge	Chromera_velia	-	2	phytoene synt~PF00881
ChrZof_chr01_2	TPS	terpene	+	3861	complete prediction	Chromochloris_zofingiensis__SAG21114	-	1	phytoene synt
ChrZof_chr05_2	TPS	terpene	-	5069	complete prediction	Chromochloris_zofingiensis__SAG21114	-	1	terpene cyc
ChrZof_chr05_3	TPS	terpene	+	1763	complete prediction	Chromochloris_zofingiensis__SAG21114	-	2	phytoene synt~phytoene synt
ChrZof_chr09_2	TPS	terpene	+	3482	complete prediction	Chromochloris_zofingiensis__SAG21114	-	1	Lycopene cycl
ChrZof_chr12_2	TPS	terpene	-	3218	complete prediction	Chromochloris_zofingiensis__SAG21114	-	1	Lycopene cycl
ChrPar_PJAB01000579.1_1	TPS	terpene	+	945	located at contig edge	Chrysochromulina_parva__Ohio	-	1	phytoene synt
ChrPar_PJAB01000772.1_1	TPS	terpene	+	1014	located at contig edge	Chrysochromulina_parva__Ohio	-	1	phytoene synt
ChrPar_PJAB01000828.1_1	TPS	terpene	+	2352	located at contig edge	Chrysochromulina_parva__Ohio	-	1	phytoene synt
ChrPar_PJAB01001891.1_1	TPS	terpene	-	1878	located at contig edge	Chrysochromulina_parva__Ohio	-	1	Lycopene cycl
ChrTob_JWZX01002193.1_1	TPS	terpene	-	1098	located at contig edge	Chrysochromulina_tobinii__CCMP291	-	1	phytoene synt
ChrTob_JWZX01003060.1_1	TPS	terpene	-	2352	located at contig edge	Chrysochromulina_tobinii__CCMP291	-	1	phytoene synt
ChrTob_JWZX01003294.1_1	TPS	terpene	-	1746	located at contig edge	Chrysochromulina_tobinii__CCMP291	-	1	Lycopene cycl
ClaOka_scaffold4_2	TPS	terpene	mixed	18009	complete prediction	Cladosiphon_okamuranus__S	-	3	phytoene synt~Polysacc synt 2~RmlD sub bind
ClaOka_scaffold4_4	TPS	terpene	mixed	14298	complete prediction	Cladosiphon_okamuranus__S	-	5	phytoene synt~Glycos transf 1~Polysacc synt 2~RmlD sub bind~Glycos transf 2
ClaOka_scaffold12_1	TPS	terpene	+	2349	complete prediction	Cladosiphon_okamuranus__S	-	1	phytoene synt
ClaOka_scaffold106_1	TPS	terpene	-	5526	complete prediction	Cladosiphon_okamuranus__S	-	2	Lycopene cycl~Trp halogenase
ClaOka_scaffold125_1	TPS	terpene	-	7659	complete prediction	Cladosiphon_okamuranus__S	-	1	phytoene synt
ClaOka_scaffold156_1	TPS	terpene	+	11887	complete prediction	Cladosiphon_okamuranus__S	-	1	phytoene synt
CocSp._KN714658.1_3	TPS	terpene	-	3512	complete prediction	Coccomyxa_sp.__LA000219	-	1	Lycopene cycl
CocSp._KN714659.1_1	TPS	terpene	+	2174	complete prediction	Coccomyxa_sp.__LA000219	-	1	phytoene synt
CocSp._KN714663.1_2	TPS	terpene	-	3533	complete prediction	Coccomyxa_sp.__LA000219	-	2	Lycopene cycl~Trp halogenase
CocSp._KN714664.1_1	TPS	terpene	-	2113	complete prediction	Coccomyxa_sp.__LA000219	-	1	phytoene synt
CocSub_NW_005178041.1_5	TPS	terpene	+	2082	complete prediction	Coccomyxa_subellipsoidea__C169	-	1	phytoene synt
CocSub_NW_005178037.1_1	TPS	terpene	+	4165	complete prediction	Coccomyxa_subellipsoidea__C169	-	1	Lycopene cycl
CocSub_NW_005178036.1_1	TPS	terpene	+	4501	complete prediction	Coccomyxa_subellipsoidea__C169	-	1	Lycopene cycl
CocSub_NW_005178031.1_1	TPS	terpene	-	3251	complete prediction	Coccomyxa_subellipsoidea__C169	-	1	phytoene synt
CocSub_NW_005178029.1_1	TPS	terpene	-	10220	complete prediction	Coccomyxa_subellipsoidea__C169	-	2	p450~terpene cyc
CoeSp._LWCB01007273.1_1	TPS	terpene	+	3841	located at contig edge	Coelastrella_sp.__M60	-	1	phytoene synt
CoeSp._NSMO01000498.1_1	TPS	terpene	+	3576	located at contig edge	Coelastrella_sp.__UTEXB3026	-	1	Lycopene cycl
CoeSp._NSMO01000856.1_1	TPS	terpene	+	4459	located at contig edge	Coelastrella_sp.__UTEXB3026	-	1	Lycopene cycl
CoeSp._NSMO01001130.1_1	TPS	terpene	+	37153	located at contig edge	Coelastrella_sp.__UTEXB3026	-	1	terpene cyc
CoeSp._NSMO01002575.1_1	TPS	terpene	+	7451	located at contig edge	Coelastrella_sp.__UTEXB3026	-	2	Lycopene cycl~Lycopene cycl
CrySp._scaffold_2_1	TPS	terpene	+	10354	complete prediction	Cryptophyceae_sp.__CCMP2293	-	1	phytoene synt
CrySp._scaffold_483_1	TPS	terpene	+	7833	complete prediction	Cryptophyceae_sp.__CCMP2293	-	1	terpene cyc
CrySp._scaffold_1181_1	TPS	terpene	+	7447	located at contig edge	Cryptophyceae_sp.__CCMP2293	-	1	phytoene synt
CyaMer_NC_010133.1_1	TPS	terpene	-	1491	complete prediction	Cyanidioschyzon_merolae__10D	-	1	phytoene synt
CyaMer_NC_010137.1_1	TPS	terpene	mixed	2958	complete prediction	Cyanidioschyzon_merolae__10D	-	2	PF04055~Lycopene cycl
CyaMer_NC_010139.1_1	TPS	terpene	-	1629	complete prediction	Cyanidioschyzon_merolae__10D	-	1	phytoene synt
CyaMer_NC_010143.1_1	TPS	terpene	-	1122	complete prediction	Cyanidioschyzon_merolae__10D	-	1	phytoene synt
CyaMer_BLLC01000022.1_1	TPS	terpene	-	1122	located at contig edge	Cyanidioschyzon_merolae__10DT	-	1	phytoene synt
CyaMer_BLLC01000171.1_1	TPS	terpene	-	1503	located at contig edge	Cyanidioschyzon_merolae__10DT	-	1	phytoene synt
CyaMer_BLLD01000027.1_1	TPS	terpene	-	984	located at contig edge	Cyanidioschyzon_merolae__GT	-	1	phytoene synt
CyaMer_BLLD01000161.1_1	TPS	terpene	+	1503	located at contig edge	Cyanidioschyzon_merolae__GT	-	1	phytoene synt
CyaMer_SDFZ01000021.1_1	TPS	terpene	mixed	14603	complete prediction	Cyanidioschyzon_merolae__SoosCM	-	2	Glyco transf 8~phytoene synt
CyaMer_SDFZ01000027.1_1	TPS	terpene	mixed	5585	complete prediction	Cyanidioschyzon_merolae__SoosCM	-	2	PF04055~Lycopene cycl
CyaMer_SDFZ01000028.1_1	TPS	terpene	+	1635	complete prediction	Cyanidioschyzon_merolae__SoosCM	-	1	phytoene synt
CyaMer_SDFZ01000032.1_1	TPS	terpene	+	1116	complete prediction	Cyanidioschyzon_merolae__SoosCM	-	1	phytoene synt
CyaPar_QPMI01000259.1_1	TPS	terpene	+	1332	located at contig edge	Cyanophora_paradoxa__CCMP329	-	1	phytoene synt
CyaPar_QPMI01000268.1_1	TPS	terpene	+	1711	complete prediction	Cyanophora_paradoxa__CCMP329	-	1	phytoene synt
CyaPar_QPMI01000560.1_1	TPS	terpene	+	1902	complete prediction	Cyanophora_paradoxa__CCMP329	-	1	Lycopene cycl
CycCry_s048418_00098_1	TPS	terpene	-	1491	complete prediction	Cyclotella_cryptica	-	1	phytoene synt
CycCry_s043074_00086_1	TPS	terpene	+	1635	located at contig edge	Cyclotella_cryptica	-	1	phytoene synt
CycCry_s022109_00077_1	TPS	terpene	+	1998	located at contig edge	Cyclotella_cryptica	-	1	Lycopene cycl
CycCry_s015037_00086_1	TPS	terpene	+	4711	located at contig edge	Cyclotella_cryptica	-	1	terpene cyc
CycCry_s239.1_1	TPS	terpene	-	2527	complete prediction	Cyclotella_cryptica__CCMP332	-	1	phytoene synt
CycCry_s151.1_1	TPS	terpene	+	1491	complete prediction	Cyclotella_cryptica__CCMP332	-	1	phytoene synt
CycCry_s008.1_1	TPS	terpene	-	4271	complete prediction	Cyclotella_cryptica__CCMP332	-	1	terpene cyc
CycCry_s063.1_1	TPS	terpene	-	1635	complete prediction	Cyclotella_cryptica__CCMP332	-	1	phytoene synt
CycCry_s092.1_1	TPS	terpene	-	2231	complete prediction	Cyclotella_cryptica__CCMP332	-	1	Lycopene cycl
CycCry_s029.1_1	TPS	terpene	mixed	3580	complete prediction	Cyclotella_cryptica__CCMP332	-	2	Pkinase~phytoene synt
CymTet_LGRX01000807.1_1	TPS	terpene	+	7205	located at contig edge	Cymbomonas_tetramitiformis__PLYAMNH	-	1	phytoene synt
CymTet_LGRX01001275.1_1	TPS	terpene	+	2689	located at contig edge	Cymbomonas_tetramitiformis__PLYAMNH	-	1	phytoene synt
CymTet_LGRX01001394.1_1	TPS	terpene	+	18959	located at contig edge	Cymbomonas_tetramitiformis__PLYAMNH	-	1	Lycopene cycl
DesArm_VIIQ02000001.1_1	TPS	terpene	+	17041	complete prediction	Desmodesmus_armatus__SE107	-	2	terpene cyc~Peptidase S8
DesArm_VIIQ02000008.1_1	TPS	terpene	mixed	9216	complete prediction	Desmodesmus_armatus__SE107	-	3	Pkinase~ER~phytoene synt
DesArm_VIIQ02000054.1_1	TPS	terpene	+	4940	located at contig edge	Desmodesmus_armatus__SE107	-	1	phytoene synt
DesArm_VIIQ02000096.1_1	TPS	terpene	+	3659	complete prediction	Desmodesmus_armatus__SE107	-	1	phytoene synt
DesArm_VIIQ02000133.1_1	TPS	terpene	-	4986	complete prediction	Desmodesmus_armatus__SE107	-	2	Lycopene cycl~Trp halogenase
DigSim_RXNZ01000021.1_1	TPS	terpene	-	5366	complete prediction	Digenea_simplex__OPJA18	-	2	DegT DnrJ EryC1~terpene cyc
DigSim_RXNZ01000387.1_1	TPS	terpene	mixed	7481	complete prediction	Digenea_simplex__OPJA18	-	3	phytoene synt~Abhydrolase 6~PF00561
DigSim_RXNZ01000932.1_1	TPS	terpene	+	1632	located at contig edge	Digenea_simplex__OPJA18	-	1	phytoene synt
DigSim_RXNZ01001015.1_1	TPS	terpene	mixed	7825	complete prediction	Digenea_simplex__OPJA18	-	3	Abhydrolase 6~PF00561~phytoene synt
DigSim_RXNZ01001353.1_1	TPS	terpene	mixed	14410	complete prediction	Digenea_simplex__OPJA18	-	5	Aminotran 1 2~Abhydrolase 6~PF00561~phytoene synt~Pkinase
DigSim_RXNZ01002384.1_1	TPS	terpene	mixed	8444	complete prediction	Digenea_simplex__OPJA18	-	3	phytoene synt~Abhydrolase 6~PF00561
DigSim_RXNZ01002567.1_1	TPS	terpene	+	19401	located at contig edge	Digenea_simplex__OPJA18	-	1	phytoene synt
DigSim_RXNZ01002795.1_1	TPS	terpene	-	5422	complete prediction	Digenea_simplex__OPJA18	-	1	terpene cyc
DigSim_RXNZ01002822.1_1	TPS	terpene	-	4029	located at contig edge	Digenea_simplex__OPJA18	-	1	phytoene synt
DigSim_RXNZ01003104.1_1	TPS	terpene	-	1661	located at contig edge	Digenea_simplex__OPJA18	-	1	phytoene synt
DigSim_RXNZ01005626.1_1	TPS	terpene	+	1998	located at contig edge	Digenea_simplex__OPJA18	-	2	phytoene synt~phytoene synt
DigSim_RXNZ01006962.1_1	TPS	terpene	+	1762	located at contig edge	Digenea_simplex__OPJA18	-	1	phytoene synt
DunSal_MU069458.1_1	TPS	terpene	+	10405	complete prediction	Dunaliella_salina__CCAP1918	-	1	phytoene synt
DunSal_MU069466.1_1	TPS	terpene	+	11103	complete prediction	Dunaliella_salina__CCAP1918	-	1	phytoene synt
DunSal_MU069894.1_1	TPS	terpene	-	16969	complete prediction	Dunaliella_salina__CCAP1918	-	1	phytoene synt
DunSal_MU069907.1_1	TPS	terpene	-	16171	located at contig edge	Dunaliella_salina__CCAP1918	-	1	Lycopene cycl
DunSal_MU070033.1_1	TPS	terpene	-	20278	located at contig edge	Dunaliella_salina__CCAP1918	-	1	Lycopene cycl
DunSal_MU070084.1_1	TPS	terpene	+	8778	complete prediction	Dunaliella_salina__CCAP1918	-	1	Lycopene cycl
DunSal_MU070378.1_1	TPS	terpene	-	8995	complete prediction	Dunaliella_salina__CCAP1918	-	1	phytoene synt
DunSp._QFBH01000746.1_1	TPS	terpene	+	4214	located at contig edge	Dunaliella_sp.__M2	-	2	Lycopene cycl~Trp halogenase
DunSp._QFBH01000087.1_1	TPS	terpene	+	2345	located at contig edge	Dunaliella_sp.__M2	-	1	phytoene synt
DunSp._QAXG01000013.1_1	TPS	terpene	mixed	12921	complete prediction	Dunaliella_sp.__RO	-	4	DegT DnrJ EryC1~MannoseP isomer~Lycopene cycl~Beta elim lyase
DunSp._QAXG01000103.1_1	TPS	terpene	+	4724	complete prediction	Dunaliella_sp.__RO	-	2	phytoene synt~ATP-grasp
DunSp._QAXG01000214.1_1	TPS	terpene	-	6467	complete prediction	Dunaliella_sp.__RO	-	2	phytoene synt~Lycopene cycl
DunSp._QAXG01000266.1_1	TPS	terpene	-	14258	complete prediction	Dunaliella_sp.__RO	-	3	phytoene synt~Abhydrolase 6~PF00561
DunSp._QAXG01000516.1_1	TPS	terpene	mixed	9432	complete prediction	Dunaliella_sp.__RO	-	2	phytoene synt~phytoene synt
DunSp._QAXG01001859.1_1	TPS	terpene	+	15882	complete prediction	Dunaliella_sp.__RO	-	3	Abhydrolase 6~phytoene synt~Lycopene cycl
DunSp._QAXG01010392.1_1	TPS	terpene	+	9980	located at contig edge	Dunaliella_sp.__RO	-	1	Lycopene cycl
DunSp._QAXF01000639.1_1	TPS	terpene	-	9636	complete prediction	Dunaliella_sp.__WIN1	-	1	phytoene synt
DunSp._QAXF01001804.1_1	TPS	terpene	+	10174	located at contig edge	Dunaliella_sp.__WIN1	-	1	Lycopene cycl
DunSp._QAXF01006173.1_1	TPS	terpene	-	3602	located at contig edge	Dunaliella_sp.__WIN1	-	1	phytoene synt
EctSil_FN649748.1_1	TPS	terpene	-	9777	complete prediction	Ectocarpus_siliculosus__Ec32	-	1	phytoene synt
EctSil_FN649753.1_1	TPS	terpene	+	9518	complete prediction	Ectocarpus_siliculosus__Ec32	-	1	phytoene synt
EctSil_FN648414.1_1	TPS	terpene	mixed	11611	complete prediction	Ectocarpus_siliculosus__Ec32	-	3	DegT DnrJ EryC1~DegT DnrJ EryC1~phytoene synt
EctSp._LR741100.1_1	TPS	terpene	+	8874	complete prediction	Ectocarpus_sp.__CCAP131034	-	1	phytoene synt
EctSp._LR741215.1_1	TPS	terpene	-	10107	complete prediction	Ectocarpus_sp.__CCAP131034	-	2	Lycopene cycl~Trp halogenase
EctSp._LR741269.1_1	TPS	terpene	-	5519	complete prediction	Ectocarpus_sp.__CCAP131034	-	1	phytoene synt
EctSp._LR741268.1_1	TPS	terpene	+	21745	complete prediction	Ectocarpus_sp.__CCAP131034	-	1	terpene cyc
EctSp._LR740883.1_1	TPS	terpene	+	7912	complete prediction	Ectocarpus_sp.__CCAP131034	-	1	phytoene synt
EctSp._CM015675.1_1	TPS	terpene	+	6966	complete prediction	Ectocarpus_sp.__Ec32	-	1	phytoene synt
EctSp._CM015680.1_2	TPS	terpene	mixed	18816	complete prediction	Ectocarpus_sp.__Ec32	-	2	terpene cyc~terpene cyc
EctSp._CM015684.1_1	TPS	terpene	-	11357	complete prediction	Ectocarpus_sp.__Ec32	-	2	Lycopene cycl~Trp halogenase
EctSp._CM015688.1_1	TPS	terpene	+	6716	complete prediction	Ectocarpus_sp.__Ec32	-	1	phytoene synt
EctSp._CM015688.1_2	TPS	terpene	+	9777	complete prediction	Ectocarpus_sp.__Ec32	-	1	phytoene synt
EctSp._s0010.1_1	TPS	terpene	-	7912	located at contig edge	Ectocarpus_sp.CCAP131034__Bft15b	-	1	phytoene synt
EctSp._s0548.1_1	TPS	terpene	-	10329	complete prediction	Ectocarpus_sp.CCAP131034__Bft15b	-	2	Lycopene cycl~Trp halogenase
EctSp._s1214.1_1	TPS	terpene	+	5558	complete prediction	Ectocarpus_sp.CCAP131034__Bft15b	-	1	phytoene synt
EctSp._s1416.1_1	TPS	terpene	-	6833	complete prediction	Ectocarpus_sp.CCAP131034__Bft15b	-	1	terpene cyc
EctSp._s3875.1_1	TPS	terpene	+	6241	complete prediction	Ectocarpus_sp.CCAP131034__Bft15b	-	1	phytoene synt
EdaDeb_BDDB01000161.1_1	TPS	terpene	-	9567	complete prediction	Edaphochlamys_debaryana__NIES2212	-	2	Pkinase~Lycopene cycl
EdaDeb_BDDB01000486.1_1	TPS	terpene	-	2015	complete prediction	Edaphochlamys_debaryana__NIES2212	-	1	phytoene synt
EdaDeb_BDDB01000916.1_1	TPS	terpene	+	4993	located at contig edge	Edaphochlamys_debaryana__NIES2212	-	1	phytoene synt
EmiHux_NW_005201792.1_1	TPS	terpene	-	3644	complete prediction	Emiliania_huxleyi__CCMP1516	-	1	Lycopene cycl
EmiHux_NW_005200417.1_2	TPS	terpene	mixed	4346	complete prediction	Emiliania_huxleyi__CCMP1516	-	2	AMP bind~phytoene synt
EmiHux_NW_005199203.1_1	TPS	terpene	-	1532	complete prediction	Emiliania_huxleyi__CCMP1516	-	1	phytoene synt
EmiHux_NW_005196013.1_1	TPS	terpene	-	1278	located at contig edge	Emiliania_huxleyi__CCMP1516	-	1	Lycopene cycl
EmiHux_NW_005195801.1_1	TPS	terpene	+	1638	complete prediction	Emiliania_huxleyi__CCMP1516	-	1	phytoene synt
EmiHux_NW_005195368.1_1	TPS	terpene	+	855	complete prediction	Emiliania_huxleyi__CCMP1516	-	1	phytoene synt
EudSp._BDSJ01000005.1_1	TPS	terpene	-	2284	complete prediction	Eudorina_sp.2006703Eu15__2010623F1E2	-	1	phytoene synt
EudSp._BDSJ01000008.1_1	TPS	terpene	-	4997	complete prediction	Eudorina_sp.2006703Eu15__2010623F1E2	-	1	phytoene synt
EudSp._BDSJ01000066.1_1	TPS	terpene	-	14085	complete prediction	Eudorina_sp.2006703Eu15__2010623F1E2	-	2	Pkinase~Lycopene cycl
EudSp._BDSJ01000114.1_1	TPS	terpene	-	8015	complete prediction	Eudorina_sp.2006703Eu15__2010623F1E2	-	2	Lycopene cycl~Trp halogenase
EudSp._BDSJ01000189.1_1	TPS	terpene	+	3502	located at contig edge	Eudorina_sp.2006703Eu15__2010623F1E2	-	1	phytoene synt
EudSp._BDSI01000013.1_1	TPS	terpene	+	14085	complete prediction	Eudorina_sp.2006703Eu15__2010623F1E4	-	2	Lycopene cycl~Pkinase
EudSp._BDSI01000023.1_1	TPS	terpene	+	4997	complete prediction	Eudorina_sp.2006703Eu15__2010623F1E4	-	1	phytoene synt
EudSp._BDSI01000056.1_1	TPS	terpene	+	2284	complete prediction	Eudorina_sp.2006703Eu15__2010623F1E4	-	1	phytoene synt
EudSp._BDSI01000086.1_1	TPS	terpene	+	8012	complete prediction	Eudorina_sp.2006703Eu15__2010623F1E4	-	2	Lycopene cycl~Trp halogenase
EudSp._BDSI01000093.1_1	TPS	terpene	+	3502	complete prediction	Eudorina_sp.2006703Eu15__2010623F1E4	-	1	phytoene synt
FisSol_BDSP01000171.1_1	TPS	terpene	-	2091	complete prediction	Fistulifera_solaris__JPCCDA0580	-	1	Lycopene cycl
FisSol_BDSP01000111.1_1	TPS	terpene	+	1467	complete prediction	Fistulifera_solaris__JPCCDA0580	-	1	phytoene synt
FisSol_BDSP01000131.1_1	TPS	terpene	mixed	11507	complete prediction	Fistulifera_solaris__JPCCDA0580	-	2	adh short~terpene cyc
FisSol_BDSP01000123.1_1	TPS	terpene	+	1086	complete prediction	Fistulifera_solaris__JPCCDA0580	-	1	phytoene synt
FisSol_BDSP01000260.1_1	TPS	terpene	+	2498	complete prediction	Fistulifera_solaris__JPCCDA0580	-	1	phytoene synt
FisSol_BDSP01000114.1_1	TPS	terpene	mixed	10924	complete prediction	Fistulifera_solaris__JPCCDA0580	-	2	terpene cyc~adh short
FisSol_BDSP01000214.1_1	TPS	terpene	-	2112	complete prediction	Fistulifera_solaris__JPCCDA0580	-	1	phytoene synt
FisSol_BDSP01000212.1_1	TPS	terpene	-	2497	complete prediction	Fistulifera_solaris__JPCCDA0580	-	1	phytoene synt
FisSol_BDSP01000016.1_1	TPS	terpene	-	2100	complete prediction	Fistulifera_solaris__JPCCDA0580	-	1	Lycopene cycl
FisSol_BDSP01000223.1_1	TPS	terpene	+	1461	complete prediction	Fistulifera_solaris__JPCCDA0580	-	1	phytoene synt
FraRad_s0024.1_1	TPS	terpene	mixed	7430	complete prediction	Fragilaria_radians__sac1	-	2	Glyco tran 28 C~Lycopene cycl
FraRad_s0099.1_1	TPS	terpene	-	28101	complete prediction	Fragilaria_radians__sac1	-	3	phytoene synt~phytoene synt~Aminotran 4
FraRad_s0340.1_1	TPS	terpene	-	4047	located at contig edge	Fragilaria_radians__sac1	-	1	phytoene synt
FraRad_s0435.1_1	TPS	terpene	+	4102	complete prediction	Fragilaria_radians__sac1	-	1	phytoene synt
FraRad_s0490.1_1	TPS	terpene	+	5318	located at contig edge	Fragilaria_radians__sac1	-	2	phytoene synt~Lycopene cycl
FraRad_s0852.1_1	TPS	terpene	+	4132	located at contig edge	Fragilaria_radians__sac1	-	1	phytoene synt
FraCyl_KV784353.1_2	TPS	terpene	+	2109	complete prediction	Fragilariopsis_cylindrus__CCMP1102JGI	-	1	phytoene synt
FraCyl_KV784354.1_1	TPS	terpene	+	639	complete prediction	Fragilariopsis_cylindrus__CCMP1102JGI	-	1	phytoene synt
FraCyl_KV784356.1_1	TPS	terpene	+	8045	complete prediction	Fragilariopsis_cylindrus__CCMP1102JGI	-	2	AMP bind~Lycopene cycl
FraCyl_KV784360.1_1	TPS	terpene	+	1494	complete prediction	Fragilariopsis_cylindrus__CCMP1102JGI	-	1	phytoene synt
FraCyl_KV784362.1_1	TPS	terpene	-	1824	complete prediction	Fragilariopsis_cylindrus__CCMP1102JGI	-	1	Lycopene cycl
FraCyl_KV784375.1_1	TPS	terpene	-	1650	complete prediction	Fragilariopsis_cylindrus__CCMP1102JGI	-	1	phytoene synt
FraCyl_KV784456.1_1	TPS	terpene	-	1184	complete prediction	Fragilariopsis_cylindrus__CCMP1102JGI	-	1	phytoene synt
FraCyl_FMBT01000214.1_1	TPS	terpene	-	1360	complete prediction	Fragilariopsis_cylindrus__CCMP1102TGAC	-	1	phytoene synt
FraCyl_FMBT01000299.1_1	TPS	terpene	mixed	5792	complete prediction	Fragilariopsis_cylindrus__CCMP1102TGAC	-	2	Pkinase~phytoene synt
FraCyl_FMBT01000348.1_1	TPS	terpene	-	3085	complete prediction	Fragilariopsis_cylindrus__CCMP1102TGAC	-	1	phytoene synt
FraCyl_FMBT01000305.1_1	TPS	terpene	mixed	11494	complete prediction	Fragilariopsis_cylindrus__CCMP1102TGAC	-	2	Lycopene cycl~AMP bind
FraCyl_FMBT01000387.1_1	TPS	terpene	-	1360	complete prediction	Fragilariopsis_cylindrus__CCMP1102TGAC	-	1	phytoene synt
FraCyl_FMBT01000293.1_1	TPS	terpene	-	1184	complete prediction	Fragilariopsis_cylindrus__CCMP1102TGAC	-	1	phytoene synt
GalPhl_1460_1	TPS	terpene	-	1585	located at contig edge	Galdieria_phlegrea__DBV009	-	1	Lycopene cycl
GalPhl_SDGA01000044.1_1	TPS	terpene	+	2195	complete prediction	Galdieria_phlegrea__SoosGS	-	1	phytoene synt
GalPhl_SDGA01000064.1_1	TPS	terpene	-	1484	complete prediction	Galdieria_phlegrea__SoosGS	-	1	phytoene synt
GalPhl_SDGA01000083.1_1	TPS	terpene	+	1585	complete prediction	Galdieria_phlegrea__SoosGS	-	1	Lycopene cycl
GalPhl_SDGA01000090.1_1	TPS	terpene	+	2626	complete prediction	Galdieria_phlegrea__SoosGS	-	1	phytoene synt
GalSul_NW_005178468.1_1	TPS	terpene	mixed	9818	complete prediction	Galdieria_sulphuraria__074W	-	2	AMP bind~Lycopene cycl
GalSul_NW_005178449.1_1	TPS	terpene	-	1362	complete prediction	Galdieria_sulphuraria__074W	-	1	phytoene synt
GalSul_NW_005178407.1_1	TPS	terpene	mixed	6974	complete prediction	Galdieria_sulphuraria__074W	-	2	terpene cyc~Pkinase
GalSul_SDGH01000106.1_1	TPS	terpene	mixed	9787	complete prediction	Galdieria_sulphuraria__2	-	2	Lycopene cycl~AMP bind
GalSul_SDGH01000075.1_1	TPS	terpene	+	1049	complete prediction	Galdieria_sulphuraria__2	-	1	phytoene synt
GalSul_SDGH01000085.1_1	TPS	terpene	+	2054	complete prediction	Galdieria_sulphuraria__2	-	1	phytoene synt
GalSul_SDGH01000092.1_1	TPS	terpene	+	1537	complete prediction	Galdieria_sulphuraria__2	-	1	phytoene synt
GalSul_SDGG01000106.1_1	TPS	terpene	-	1049	complete prediction	Galdieria_sulphuraria__5572	-	1	phytoene synt
GalSul_SDGG01000107.1_2	TPS	terpene	mixed	10084	complete prediction	Galdieria_sulphuraria__5572	-	2	AMP bind~Lycopene cycl
GalSul_SDGG01000108.1_1	TPS	terpene	-	2739	complete prediction	Galdieria_sulphuraria__5572	-	1	phytoene synt
GalSul_SDGG01000097.1_1	TPS	terpene	-	4076	complete prediction	Galdieria_sulphuraria__5572	-	3	Abhydrolase 6~PF00561~phytoene synt
GalSul_SDGD01000104.1_1	TPS	terpene	-	3588	complete prediction	Galdieria_sulphuraria__Az2	-	1	phytoene synt
GalSul_SDGD01000115.1_1	TPS	terpene	+	1297	complete prediction	Galdieria_sulphuraria__Az2	-	1	phytoene synt
GalSul_SDGD01000120.1_1	TPS	terpene	mixed	9880	complete prediction	Galdieria_sulphuraria__Az2	-	2	Lycopene cycl~AMP bind
GalSul_SDGD01000050.1_1	TPS	terpene	mixed	11484	complete prediction	Galdieria_sulphuraria__Az2	-	3	Alpha-amylase~phytoene synt~PCMT
GalSul_SDGD01000099.1_1	TPS	terpene	+	3937	complete prediction	Galdieria_sulphuraria__Az2	-	2	PCMT~phytoene synt
GalSul_SDGF01000118.1_1	TPS	terpene	+	1236	complete prediction	Galdieria_sulphuraria__MS1	-	1	phytoene synt
GalSul_SDGF01000121.1_1	TPS	terpene	mixed	9396	complete prediction	Galdieria_sulphuraria__MS1	-	2	Lycopene cycl~AMP bind
GalSul_SDGF01000067.1_1	TPS	terpene	+	1062	complete prediction	Galdieria_sulphuraria__MS1	-	1	phytoene synt
GalSul_SDGF01000069.1_1	TPS	terpene	mixed	6972	complete prediction	Galdieria_sulphuraria__MS1	-	2	Pkinase~terpene cyc
GalSul_SDGF01000098.1_1	TPS	terpene	+	1538	complete prediction	Galdieria_sulphuraria__MS1	-	1	phytoene synt
GalSul_SDGE01000100.1_1	TPS	terpene	-	2507	complete prediction	Galdieria_sulphuraria__MtSh	-	1	phytoene synt
GalSul_SDGE01000094.1_1	TPS	terpene	+	3865	complete prediction	Galdieria_sulphuraria__MtSh	-	1	phytoene synt
GalSul_SDGE01000095.1_1	TPS	terpene	+	2903	complete prediction	Galdieria_sulphuraria__MtSh	-	2	PCMT~phytoene synt
GalSul_SDGE01000095.1_2	TPS	terpene	mixed	9893	complete prediction	Galdieria_sulphuraria__MtSh	-	2	AMP bind~Lycopene cycl
GalSul_SDGI01000109.1_1	TPS	terpene	-	1236	complete prediction	Galdieria_sulphuraria__RT22	-	1	phytoene synt
GalSul_SDGI01000116.1_1	TPS	terpene	-	1538	complete prediction	Galdieria_sulphuraria__RT22	-	1	phytoene synt
GalSul_SDGI01000052.1_1	TPS	terpene	mixed	6972	complete prediction	Galdieria_sulphuraria__RT22	-	2	Pkinase~terpene cyc
GalSul_SDGI01000070.1_1	TPS	terpene	+	1062	complete prediction	Galdieria_sulphuraria__RT22	-	1	phytoene synt
GalSul_SDGI01000080.1_1	TPS	terpene	mixed	9817	complete prediction	Galdieria_sulphuraria__RT22	-	2	Lycopene cycl~AMP bind
GalSul_SDGC01000127.1_1	TPS	terpene	-	1367	complete prediction	Galdieria_sulphuraria__SAG21	-	1	phytoene synt
GalSul_SDGC01000134.1_2	TPS	terpene	mixed	9713	complete prediction	Galdieria_sulphuraria__SAG21	-	2	AMP bind~Lycopene cycl
GalSul_SDGC01000063.1_1	TPS	terpene	+	3751	complete prediction	Galdieria_sulphuraria__SAG21	-	1	phytoene synt
GalSul_SDGC01000074.1_1	TPS	terpene	-	994	located at contig edge	Galdieria_sulphuraria__SAG21	-	1	phytoene synt
GalSul_SDGB01000109.1_1	TPS	terpene	+	1447	complete prediction	Galdieria_sulphuraria__YNP55781	-	1	phytoene synt
GalSul_SDGB01000114.1_1	TPS	terpene	mixed	9889	complete prediction	Galdieria_sulphuraria__YNP55781	-	2	AMP bind~Lycopene cycl
GalSul_SDGB01000048.1_1	TPS	terpene	mixed	6746	located at contig edge	Galdieria_sulphuraria__YNP55781	-	2	Aminotran 1 2~Lycopene cycl
GalSul_SDGB01000069.1_1	TPS	terpene	mixed	11496	complete prediction	Galdieria_sulphuraria__YNP55781	-	3	Alpha-amylase~phytoene synt~PCMT
GalSul_SDGB01000094.1_1	TPS	terpene	-	3876	complete prediction	Galdieria_sulphuraria__YNP55781	-	1	phytoene synt
GonPec_LSYV01000002.1_2	TPS	terpene	+	5973	complete prediction	Gonium_pectorale__NIES2863	-	1	phytoene synt
GonPec_LSYV01000025.1_1	TPS	terpene	+	5150	located at contig edge	Gonium_pectorale__NIES2863	-	1	Lycopene cycl
GonPec_LSYV01000031.1_1	TPS	terpene	-	10963	complete prediction	Gonium_pectorale__NIES2863	-	2	Pkinase~Lycopene cycl
GonPec_LSYV01000071.1_1	TPS	terpene	+	1965	complete prediction	Gonium_pectorale__NIES2863	-	1	phytoene synt
GonPec_LSYV01000279.1_1	TPS	terpene	+	2103	located at contig edge	Gonium_pectorale__NIES2863	-	1	phytoene synt
GraCho_NBIV01000032.1_1	TPS	terpene	-	6398	complete prediction	Gracilariopsis_chorda__SKKU2015	-	2	phytoene synt~2OG-FeII Oxy
GraCho_NBIV01000041.1_1	TPS	terpene	+	1539	complete prediction	Gracilariopsis_chorda__SKKU2015	-	1	Lycopene cycl
GraCho_NBIV01000211.1_1	TPS	terpene	+	1461	complete prediction	Gracilariopsis_chorda__SKKU2015	-	1	phytoene synt
GraLem_NFUL01000172.1_1	TPS	terpene	+	1461	complete prediction	Gracilariopsis_lemaneiformis__981	-	1	phytoene synt
GraLem_NFUL01001992.1_1	TPS	terpene	mixed	7223	located at contig edge	Gracilariopsis_lemaneiformis__981	-	3	Abhydrolase 6~PF00561~phytoene synt
GraLem_NFUL01002669.1_1	TPS	terpene	+	1224	complete prediction	Gracilariopsis_lemaneiformis__981	-	1	phytoene synt
GraLem_NFUL01003557.1_1	TPS	terpene	+	1539	located at contig edge	Gracilariopsis_lemaneiformis__981	-	1	Lycopene cycl
GraLem_NFUL01013724.1_1	TPS	terpene	-	15917	complete prediction	Gracilariopsis_lemaneiformis__981	-	4	ATP-grasp~phytoene synt~Lycopene cycl~p450
GuiThe_NW_005434670.1_1	TPS	terpene	mixed	6600	complete prediction	Guillardia_theta__CCMP2712	-	3	terpene cyc~GST N 3~Pkinase
GuiThe_NW_005434670.1_2	TPS	terpene	+	2073	complete prediction	Guillardia_theta__CCMP2712	-	1	Lycopene cycl
GuiThe_NW_005434666.1_1	TPS	terpene	+	1804	complete prediction	Guillardia_theta__CCMP2712	-	1	phytoene synt
GuiThe_NW_005434660.1_1	TPS	terpene	-	1775	complete prediction	Guillardia_theta__CCMP2712	-	1	phytoene synt
GuiThe_NW_005434646.1_1	TPS	terpene	-	1343	complete prediction	Guillardia_theta__CCMP2712	-	1	phytoene synt
GuiThe_NW_005434619.1_1	TPS	terpene	-	2463	complete prediction	Guillardia_theta__CCMP2712	-	1	Lycopene cycl
GuiThe_NW_005434606.1_1	TPS	terpene	-	7605	complete prediction	Guillardia_theta__CCMP2712	-	2	phytoene synt~Pkinase
GuiThe_NW_005434605.1_1	TPS	terpene	+	1102	complete prediction	Guillardia_theta__CCMP2712	-	1	phytoene synt
HaeLac_BLLF01000142.1_1	TPS	terpene	-	1632	located at contig edge	Haematococcus_lacustris__NIES144	-	1	phytoene synt
HaeLac_BLLF01000275.1_1	TPS	terpene	-	8184	located at contig edge	Haematococcus_lacustris__NIES144	-	2	Lycopene cycl~Trp halogenase
HaeLac_BLLF01001112.1_1	TPS	terpene	+	1368	complete prediction	Haematococcus_lacustris__NIES144	-	1	phytoene synt
HaeLac_BLLF01001374.1_1	TPS	terpene	+	7507	located at contig edge	Haematococcus_lacustris__NIES144	-	2	Lycopene cycl~Pkinase
HaeLac_BLLF01001914.1_1	TPS	terpene	-	1924	complete prediction	Haematococcus_lacustris__NIES144	-	2	phytoene synt~phytoene synt
HaeLac_QXTD01016668.1_1	TPS	terpene	+	4725	located at contig edge	Haematococcus_lacustris__SAG19280	-	1	phytoene synt
HaeLac_QXTD01017124.1_1	TPS	terpene	-	6208	located at contig edge	Haematococcus_lacustris__SAG19280	-	1	Lycopene cycl
HaeLac_QXTD01020325.1_1	TPS	terpene	+	1874	located at contig edge	Haematococcus_lacustris__SAG19280	-	1	phytoene synt
HaeLac_QXTD01020348.1_1	TPS	terpene	-	1970	complete prediction	Haematococcus_lacustris__SAG19280	-	1	phytoene synt
HaeLac_QXTD01031636.1_1	TPS	terpene	+	8439	located at contig edge	Haematococcus_lacustris__SAG19280	-	2	Lycopene cycl~Trp halogenase
HaeLac_QXTD01038439.1_1	TPS	terpene	+	8066	located at contig edge	Haematococcus_lacustris__SAG19280	-	1	phytoene synt
HaeLac_QXTD01051948.1_1	TPS	terpene	-	8349	located at contig edge	Haematococcus_lacustris__SAG19280	-	1	phytoene synt
HaeLac_QXTD01085630.1_1	TPS	terpene	+	3069	located at contig edge	Haematococcus_lacustris__SAG19280	-	1	phytoene synt
HaeLac_QXTD01099123.1_1	TPS	terpene	-	4641	located at contig edge	Haematococcus_lacustris__SAG19280	-	1	phytoene synt
HaeSp._QAXD01000171.1_1	TPS	terpene	-	3565	complete prediction	Haematococcus_sp.__NG2	-	2	Lycopene cycl~Trp halogenase
HaeSp._QAXD01000026.1_1	TPS	terpene	-	5192	complete prediction	Haematococcus_sp.__NG2	-	1	phytoene synt
HaeSp._QAXD01000043.1_1	TPS	terpene	+	3836	complete prediction	Haematococcus_sp.__NG2	-	1	Lycopene cycl
HaeSp._QAXD01000072.1_1	TPS	terpene	+	4490	complete prediction	Haematococcus_sp.__NG2	-	1	phytoene synt
HaeSp._QAXD01000084.1_2	TPS	terpene	-	1997	complete prediction	Haematococcus_sp.__NG2	-	1	phytoene synt
HetSp._AXNI01007810.1_1	TPS	terpene	+	3878	located at contig edge	Heterococcus_sp.__DN1	-	1	phytoene synt
HetSp._AXNI01015550.1_1	TPS	terpene	mixed	12978	located at contig edge	Heterococcus_sp.__DN1	-	2	PF04055~phytoene synt
HydFoe_UYFQ01000001.1_1	TPS	terpene	mixed	14985	complete prediction	Hydrurus_foetidus	-	3	Lycopene cycl~APH~Peptidase S41
HydFoe_UYFQ01000001.1_3	TPS	terpene	-	1395	complete prediction	Hydrurus_foetidus	-	1	phytoene synt
HydFoe_UYFQ01000001.1_5	TPS	terpene	-	3044	complete prediction	Hydrurus_foetidus	-	1	phytoene synt
HydFoe_UYFQ01000001.1_6	TPS	terpene	+	2094	complete prediction	Hydrurus_foetidus	-	1	Lycopene cycl
HydFoe_UYFQ01000023.1_1	TPS	terpene	+	4064	complete prediction	Hydrurus_foetidus	-	1	phytoene synt
HydFoe_UYFQ01000032.1_1	TPS	terpene	+	14937	complete prediction	Hydrurus_foetidus	-	3	phytoene synt~Lycopene cycl~RmlD sub bind
HydFoe_UYFQ01000057.1_1	TPS	terpene	+	4133	complete prediction	Hydrurus_foetidus	-	2	phytoene synt~phytoene synt
HydFoe_UYFQ01001009.1_1	TPS	terpene	+	1226	complete prediction	Hydrurus_foetidus	-	1	terpene cyc
HydFoe_UYFQ01001429.1_1	TPS	terpene	-	9781	complete prediction	Hydrurus_foetidus	-	2	phytoene synt~Lycopene cycl
HydFoe_UYFQ01001895.1_1	TPS	terpene	-	1788	complete prediction	Hydrurus_foetidus	-	1	Lycopene cycl
HydFoe_UYFQ01002420.1_1	TPS	terpene	-	1040	located at contig edge	Hydrurus_foetidus	-	1	Lycopene cycl
KapAlv_NADL02000089.1_1	TPS	terpene	-	993	complete prediction	Kappaphycus_alvarezii__kp	-	1	phytoene synt
KapAlv_NADL02000486.1_1	TPS	terpene	+	2776	complete prediction	Kappaphycus_alvarezii__kp	-	1	Lycopene cycl
KapAlv_NADL02000539.1_1	TPS	terpene	-	3878	complete prediction	Kappaphycus_alvarezii__kp	-	1	Lycopene cycl
KapAlv_NADL02000555.1_1	TPS	terpene	mixed	9085	complete prediction	Kappaphycus_alvarezii__kp	-	4	phytoene synt~NAD bind 4~Polysacc synt 2~RmlD sub bind
KapAlv_NADL02000555.1_2	TPS	terpene	mixed	14250	complete prediction	Kappaphycus_alvarezii__kp	-	3	phytoene synt~Abhydrolase 6~PF00561
KapAlv_NADL02000599.1_1	TPS	terpene	-	969	complete prediction	Kappaphycus_alvarezii__kp	-	1	phytoene synt
KapAlv_NADL02000612.1_1	TPS	terpene	-	1461	complete prediction	Kappaphycus_alvarezii__kp	-	1	phytoene synt
KapAlv_NADL02000622.1_1	TPS	terpene	-	24225	complete prediction	Kappaphycus_alvarezii__kp	-	1	Lycopene cycl
KapAlv_NADL02000622.1_2	TPS	terpene	-	4536	complete prediction	Kappaphycus_alvarezii__kp	-	1	Lycopene cycl
KapAlv_NADL02000823.1_1	TPS	terpene	+	3681	complete prediction	Kappaphycus_alvarezii__kp	-	1	Lycopene cycl
KleNit_DF237485.1_1	TPS	terpene	+	7039	located at contig edge	Klebsormidium_nitens__NIES2285	-	1	Lycopene cycl
KleNit_DF237206.1_1	TPS	terpene	+	5520	complete prediction	Klebsormidium_nitens__NIES2285	-	2	Lycopene cycl~Trp halogenase
KleNit_DF236998.1_1	TPS	terpene	-	5653	located at contig edge	Klebsormidium_nitens__NIES2285	-	1	phytoene synt
KleNit_DF236968.1_1	TPS	terpene	+	5155	complete prediction	Klebsormidium_nitens__NIES2285	-	1	phytoene synt
LicAbb_OLMU01001387.1_1	TPS	terpene	-	2123	located at contig edge	Licmophora_abbreviata__CCMP470	-	1	Lycopene cycl
LicAbb_OLMU01002938.1_1	TPS	terpene	+	11963	located at contig edge	Licmophora_abbreviata__CCMP470	-	2	Glyco transf 8~terpene cyc
MacPyr_s001479.1_1	TPS	terpene	-	5124	located at contig edge	Macrocystis_pyrifera__MGC001	-	1	phytoene synt
MesVir_RHPH01000534.1_1	TPS	terpene	+	13360	complete prediction	Mesostigma_viride__cultivar02	-	1	phytoene synt
MesVir_RHPH01002484.1_1	TPS	terpene	-	11683	complete prediction	Mesostigma_viride__cultivar02	-	1	Lycopene cycl
MesVir_RHPH01003712.1_1	TPS	terpene	mixed	26420	complete prediction	Mesostigma_viride__cultivar02	-	2	Lycopene cycl~Lycopene cycl
MesVir_RHPH01005307.1_1	TPS	terpene	-	11223	complete prediction	Mesostigma_viride__cultivar02	-	1	phytoene synt
MesVir_RHPH01006103.1_1	TPS	terpene	+	6448	complete prediction	Mesostigma_viride__cultivar02	-	1	phytoene synt
MesVir_RPFO01000213.1_1	TPS	terpene	-	3961	complete prediction	Mesostigma_viride__NIES296CAAS	-	1	phytoene synt
MesVir_RPFO01000296.1_1	TPS	terpene	-	16392	complete prediction	Mesostigma_viride__NIES296CAAS	-	1	phytoene synt
MesVir_RPFO01000127.1_1	TPS	terpene	mixed	16565	complete prediction	Mesostigma_viride__NIES296CAAS	-	2	Lycopene cycl~Lycopene cycl
MesVir_RPFO01000127.1_2	TPS	terpene	+	11760	complete prediction	Mesostigma_viride__NIES296CAAS	-	1	Lycopene cycl
MesVir_RPFO01000412.1_1	TPS	terpene	-	8789	complete prediction	Mesostigma_viride__NIES296CAAS	-	1	phytoene synt
MesEnd_WELA01006381.1_1	TPS	terpene	+	2857	complete prediction	Mesotaenium_endlicherianum__SAG1297	-	1	phytoene synt
MesEnd_WELA01006423.1_1	TPS	terpene	+	5337	complete prediction	Mesotaenium_endlicherianum__SAG1297	-	1	phytoene synt
MesEnd_WELA01013495.1_1	TPS	terpene	+	6063	complete prediction	Mesotaenium_endlicherianum__SAG1297	-	1	Lycopene cycl
MesEnd_WELA01013495.1_2	TPS	terpene	-	3103	complete prediction	Mesotaenium_endlicherianum__SAG1297	-	1	Lycopene cycl
MicCon_LHPF02000015.1_1	TPS	terpene	+	1678	complete prediction	Micractinium_conductrix__SAG24180	-	1	phytoene synt
MicCon_LHPF02000020.1_1	TPS	terpene	+	9248	complete prediction	Micractinium_conductrix__SAG24180	-	1	terpene cyc
MicCon_LHPF02000003.1_1	TPS	terpene	-	4885	complete prediction	Micractinium_conductrix__SAG24180	-	1	phytoene synt
MicCon_LHPF02000030.1_1	TPS	terpene	+	3802	complete prediction	Micractinium_conductrix__SAG24180	-	1	Lycopene cycl
MicCon_LHPF02000004.1_1	TPS	terpene	+	3540	complete prediction	Micractinium_conductrix__SAG24180	-	1	phytoene synt
MicCon_LHPF02000044.1_1	TPS	terpene	-	3493	complete prediction	Micractinium_conductrix__SAG24180	-	1	Lycopene cycl
MicSal_SDOX01000121.1_1	TPS	terpene	+	1479	complete prediction	Microchloropsis_salina__CCMP1776LANL	-	1	phytoene synt
MicSal_SDOX01000122.1_1	TPS	terpene	-	948	complete prediction	Microchloropsis_salina__CCMP1776LANL	-	1	phytoene synt
MicSal_SDOX01000009.1_1	TPS	terpene	+	2652	complete prediction	Microchloropsis_salina__CCMP1776LANL	-	1	Lycopene cycl
MicSal_AFGQ01001721.1_1	TPS	terpene	-	1479	located at contig edge	Microchloropsis_salina__CCMP1776QIBEBT	-	1	phytoene synt
MicSal_AFGQ01002507.1_1	TPS	terpene	+	1737	located at contig edge	Microchloropsis_salina__CCMP1776QIBEBT	-	1	Lycopene cycl
MicSal_AFGQ01004709.1_1	TPS	terpene	+	948	located at contig edge	Microchloropsis_salina__CCMP1776QIBEBT	-	1	phytoene synt
MicSal_AFGJ01002007.1_1	TPS	terpene	+	1479	complete prediction	Microchloropsis_salina__CCMP537	-	1	phytoene synt
MicSal_AFGJ01000524.1_1	TPS	terpene	+	948	located at contig edge	Microchloropsis_salina__CCMP537	-	1	phytoene synt
MicSal_AFGJ01000985.1_1	TPS	terpene	-	1157	complete prediction	Microchloropsis_salina__CCMP537	-	1	Lycopene cycl
MicCom_NC_013041.1_1	TPS	terpene	+	1368	complete prediction	Micromonas_commoda__RCC299	-	1	phytoene synt
MicCom_NC_013045.1_1	TPS	terpene	-	1101	complete prediction	Micromonas_commoda__RCC299	-	1	phytoene synt
MicCom_NC_013047.1_1	TPS	terpene	+	1059	complete prediction	Micromonas_commoda__RCC299	-	1	phytoene synt
MicCom_NC_013050.1_1	TPS	terpene	-	1056	complete prediction	Micromonas_commoda__RCC299	-	1	phytoene synt
MicCom_NC_013050.1_3	TPS	terpene	+	4344	complete prediction	Micromonas_commoda__RCC299	-	1	Lycopene cycl
MicPus_NW_003315896.1_1	TPS	terpene	-	1564	complete prediction	Micromonas_pusilla__CCMP1545	-	1	phytoene synt
MicPus_NW_003315896.1_2	TPS	terpene	+	4729	complete prediction	Micromonas_pusilla__CCMP1545	-	1	Lycopene cycl
MicPus_NW_003315886.1_1	TPS	terpene	-	867	complete prediction	Micromonas_pusilla__CCMP1545	-	1	phytoene synt
MicPus_NW_003315885.1_1	TPS	terpene	-	1365	complete prediction	Micromonas_pusilla__CCMP1545	-	1	phytoene synt
MicPus_NW_003315884.1_1	TPS	terpene	-	1302	complete prediction	Micromonas_pusilla__CCMP1545	-	1	phytoene synt
MonNeg_NW_014013434.1_1	TPS	terpene	+	2682	complete prediction	Monoraphidium_neglectum__SAG4887	-	1	Lycopene cycl
MonNeg_NW_014013125.1_1	TPS	terpene	+	4503	located at contig edge	Monoraphidium_neglectum__SAG4887	-	1	phytoene synt
MonNeg_NW_014012103.1_1	TPS	terpene	-	3640	located at contig edge	Monoraphidium_neglectum__SAG4887	-	1	Lycopene cycl
MonSp._NMUB01000027.1_1	TPS	terpene	mixed	9098	complete prediction	Monoraphidium_sp.__549	-	3	phytoene synt~ER~Pkinase
MonSp._NMUB01000059.1_1	TPS	terpene	mixed	9853	complete prediction	Monoraphidium_sp.__549	-	2	phytoene synt~2OG-FeII Oxy
MonSp._NMUB01000067.1_1	TPS	terpene	+	5383	complete prediction	Monoraphidium_sp.__549	-	2	Lycopene cycl~Trp halogenase
MonSp._NMUB01000138.1_1	TPS	terpene	+	9530	complete prediction	Monoraphidium_sp.__549	-	2	AMP bind~Lycopene cycl
MonSp._NMUB01000377.1_1	TPS	terpene	+	2215	located at contig edge	Monoraphidium_sp.__549	-	1	phytoene synt
MycHom_VXJC01000001.1_1	TPS	terpene	+	11647	complete prediction	Mychonastes_homosphaera__LakeChaohu2015	-	1	phytoene synt
MycHom_VXJC01000001.1_2	TPS	terpene	-	8832	complete prediction	Mychonastes_homosphaera__LakeChaohu2015	-	2	Aminotran 4~Lycopene cycl
MycHom_VXJC01000003.1_2	TPS	terpene	-	12516	complete prediction	Mychonastes_homosphaera__LakeChaohu2015	-	2	AMP bind~Lycopene cycl
MycHom_VXJC01000004.1_2	TPS	terpene	-	2077	complete prediction	Mychonastes_homosphaera__LakeChaohu2015	-	1	phytoene synt
NanSp._QAXA01000076.1_1	TPS	terpene	mixed	7792	complete prediction	Nannochloris_sp.__RS	-	2	terpene cyc~Aminotran 5
NanSp._QAXA01000076.1_2	TPS	terpene	-	885	complete prediction	Nannochloris_sp.__RS	-	1	phytoene synt
NanSp._QAXA01000077.1_2	TPS	terpene	+	1485	complete prediction	Nannochloris_sp.__RS	-	2	Lycopene cycl~Trp halogenase
NanSp._QAXA01000077.1_3	TPS	terpene	-	1711	complete prediction	Nannochloris_sp.__RS	-	1	Lycopene cycl
NanSp._QAXA01000080.1_2	TPS	terpene	mixed	10803	complete prediction	Nannochloris_sp.__RS	-	2	t2fas~phytoene synt
NanSp._QAXA01000087.1_1	TPS	terpene	mixed	8953	complete prediction	Nannochloris_sp.__RS	-	3	phytoene synt~ER~RmlD sub bind
NanSp._QAWZ01000151.1_1	TPS	terpene	mixed	10781	complete prediction	Nannochloris_sp.__X1	-	2	t2fas~phytoene synt
NanSp._QAWZ01000316.1_1	TPS	terpene	-	1566	located at contig edge	Nannochloris_sp.__X1	-	1	phytoene synt
NanSp._QAWZ01000317.1_1	TPS	terpene	+	2716	located at contig edge	Nannochloris_sp.__X1	-	1	Lycopene cycl
NanSp._QAWZ01000051.1_1	TPS	terpene	mixed	8799	complete prediction	Nannochloris_sp.__X1	-	2	phytoene synt~PF07366
NanSp._QAWZ01000052.1_1	TPS	terpene	+	1668	complete prediction	Nannochloris_sp.__X1	-	1	Lycopene cycl
NanSp._QAWZ01000072.1_1	TPS	terpene	mixed	8658	complete prediction	Nannochloris_sp.__X1	-	2	terpene cyc~Aminotran 5
NanGad_CM002461.1_1	TPS	terpene	-	10360	complete prediction	Nannochloropsis_gaditana__B31	-	2	phytoene synt~Pkinase
NanGad_CM002465.1_1	TPS	terpene	-	4908	complete prediction	Nannochloropsis_gaditana__B31	-	1	Lycopene cycl
NanGad_KK037249.1_1	TPS	terpene	+	1791	complete prediction	Nannochloropsis_gaditana__B31	-	1	phytoene synt
NanGad_CM009058.1_1	TPS	terpene	-	1026	complete prediction	Nannochloropsis_gaditana__CCMP1894	-	1	phytoene synt
NanGad_CM009060.1_1	TPS	terpene	-	13149	complete prediction	Nannochloropsis_gaditana__CCMP1894	-	2	Pkinase~terpene cyc
NanGad_CM009069.1_1	TPS	terpene	+	2618	complete prediction	Nannochloropsis_gaditana__CCMP1894	-	1	phytoene synt
NanGad_NW_005803949.1_1	TPS	terpene	mixed	25870	complete prediction	Nannochloropsis_gaditana__CCMP526	-	3	Pkinase~GST N 3~Lycopene cycl
NanGad_NW_005803902.1_1	TPS	terpene	-	9206	complete prediction	Nannochloropsis_gaditana__CCMP526	-	1	phytoene synt
NanGad_NW_005803722.1_1	TPS	terpene	-	10665	located at contig edge	Nannochloropsis_gaditana__CCMP526	-	2	phytoene synt~Pkinase
NanGad_AFGN01000582.1_1	TPS	terpene	-	10666	located at contig edge	Nannochloropsis_gaditana__CCMP527	-	2	phytoene synt~Pkinase
NanGad_AFGN01000659.1_1	TPS	terpene	+	2033	located at contig edge	Nannochloropsis_gaditana__CCMP527	-	1	Lycopene cycl
NanGad_AFGN01000803.1_1	TPS	terpene	+	5370	complete prediction	Nannochloropsis_gaditana__CCMP527	-	1	phytoene synt
NanGra_AFGO01001332.1_1	TPS	terpene	-	9827	complete prediction	Nannochloropsis_granulata__CCMP529	-	1	Lycopene cycl
NanGra_AFGO01002220.1_1	TPS	terpene	mixed	5570	located at contig edge	Nannochloropsis_granulata__CCMP529	-	2	phytoene synt~Pkinase
NanLim_AFGL01006175.1_1	TPS	terpene	+	1980	located at contig edge	Nannochloropsis_limnetica__CCMP505	-	1	phytoene synt
NanOce_CP044611.1_1	TPS	terpene	-	1301	complete prediction	Nannochloropsis_oceanica__BR2	-	1	phytoene synt
NanOce_CP044585.1_1	TPS	terpene	-	2881	complete prediction	Nannochloropsis_oceanica__BR2	-	1	Lycopene cycl
NanOce_CP044597.1_1	TPS	terpene	+	1707	complete prediction	Nannochloropsis_oceanica__BR2	-	1	phytoene synt
NanOce_nanno_427_1	TPS	terpene	-	2883	complete prediction	Nannochloropsis_oceanica__CCMP1779	-	1	Lycopene cycl
NanOce_nanno_129_1	TPS	terpene	+	1059	located at contig edge	Nannochloropsis_oceanica__CCMP1779	-	1	phytoene synt
NanOce_nanno_564_1	TPS	terpene	+	10782	complete prediction	Nannochloropsis_oceanica__CCMP1779	-	2	Pkinase~phytoene synt
NanOce_AFGP01000324.1_1	TPS	terpene	-	6871	located at contig edge	Nannochloropsis_oceanica__CCMP531	-	1	Lycopene cycl
NanOce_AFGP01000386.1_1	TPS	terpene	mixed	4263	located at contig edge	Nannochloropsis_oceanica__CCMP531	-	2	Pkinase~phytoene synt
NanOce_AFGP01000766.1_1	TPS	terpene	+	1515	complete prediction	Nannochloropsis_oceanica__CCMP531	-	1	phytoene synt
NanOce_MPCS01000120.1_1	TPS	terpene	+	7390	complete prediction	Nannochloropsis_oceanica__IMET1	-	1	Lycopene cycl
NanOce_MPCS01000156.1_1	TPS	terpene	+	1179	complete prediction	Nannochloropsis_oceanica__IMET1	-	1	terpene cyc
NanOce_MPCS01000184.1_1	TPS	terpene	+	1533	complete prediction	Nannochloropsis_oceanica__IMET1	-	1	phytoene synt
NanOce_MPCS01000211.1_1	TPS	terpene	+	10782	complete prediction	Nannochloropsis_oceanica__IMET1	-	2	Pkinase~phytoene synt
NanOce_CP044579.1_1	TPS	terpene	-	857	complete prediction	Nannochloropsis_oceanica__KB1	-	1	phytoene synt
NanOce_CP044553.1_1	TPS	terpene	-	7379	complete prediction	Nannochloropsis_oceanica__KB1	-	1	Lycopene cycl
NanOce_CP044565.1_1	TPS	terpene	+	1533	complete prediction	Nannochloropsis_oceanica__KB1	-	1	phytoene synt
NanOce_AEUM01000052.1_1	TPS	terpene	-	10377	located at contig edge	Nannochloropsis_oceanica__LAMB0001	-	2	phytoene synt~Pkinase
NanOce_AEUM01005301.1_1	TPS	terpene	+	1515	located at contig edge	Nannochloropsis_oceanica__LAMB0001	-	1	phytoene synt
NanOce_AEUM01005711.1_1	TPS	terpene	+	4897	located at contig edge	Nannochloropsis_oceanica__LAMB0001	-	1	Lycopene cycl
NanOce_CP038133.1_1	TPS	terpene	-	10787	complete prediction	Nannochloropsis_oceanica__LAMB2011	-	2	phytoene synt~Pkinase
NanOce_CP038135.1_1	TPS	terpene	-	11911	complete prediction	Nannochloropsis_oceanica__LAMB2011	-	2	Pkinase~terpene cyc
NanOce_CP038107.1_1	TPS	terpene	-	2897	complete prediction	Nannochloropsis_oceanica__LAMB2011	-	1	Lycopene cycl
NanOce_CP038119.1_1	TPS	terpene	+	1797	complete prediction	Nannochloropsis_oceanica__LAMB2011	-	1	phytoene synt
NanOce_AFGK01000778.1_1	TPS	terpene	+	9622	complete prediction	Nannochloropsis_oceanica__OZ1	-	1	Lycopene cycl
NanOce_AFGK01001109.1_1	TPS	terpene	+	1515	complete prediction	Nannochloropsis_oceanica__OZ1	-	1	phytoene synt
NanOce_AFGK01001242.1_1	TPS	terpene	+	10782	complete prediction	Nannochloropsis_oceanica__OZ1	-	2	Pkinase~phytoene synt
NanOcu_AFGM01000943.1_1	TPS	terpene	+	11456	complete prediction	Nannochloropsis_oculata__CCMP525	-	2	GST N 3~phytoene synt
NanOcu_AFGM01001317.1_1	TPS	terpene	-	9541	complete prediction	Nannochloropsis_oculata__CCMP525	-	1	Lycopene cycl
NemDec_scaffold29_1	TPS	terpene	+	6983	complete prediction	Nemacystus_decipiens__Onna1	-	1	phytoene synt
NemDec_scaffold47_1	TPS	terpene	-	14029	complete prediction	Nemacystus_decipiens__Onna1	-	1	terpene cyc
NemDec_scaffold2_1	TPS	terpene	-	15591	complete prediction	Nemacystus_decipiens__Onna1	-	2	Lycopene cycl~Trp halogenase
NemDec_scaffold60_1	TPS	terpene	+	8187	complete prediction	Nemacystus_decipiens__Onna1	-	1	phytoene synt
NemDec_scaffold93_1	TPS	terpene	+	3800	complete prediction	Nemacystus_decipiens__Onna1	-	1	phytoene synt
NemDec_scaffold38_1	TPS	terpene	+	3708	complete prediction	Nemacystus_decipiens__Onna1	-	1	phytoene synt
NitSp._WXVQ01000111.1_1	TPS	terpene	-	2490	located at contig edge	Nitzschia_sp.__Nitz4	-	1	phytoene synt
NitSp._WXVQ01000046.1_1	TPS	terpene	+	1154	complete prediction	Nitzschia_sp.__Nitz4	-	1	phytoene synt
OchSp._scaffold_426_1	TPS	terpene	+	2086	located at contig edge	Ochromonadaceae_sp.__CCMP2298	-	1	terpene cyc
OchSp._scaffold_527_1	TPS	terpene	-	2377	located at contig edge	Ochromonadaceae_sp.__CCMP2298	-	1	Lycopene cycl
OchSp._scaffold_860_1	TPS	terpene	+	1206	located at contig edge	Ochromonadaceae_sp.__CCMP2298	-	1	phytoene synt
OstMed_WMKK01000002.1_1	TPS	terpene	mixed	9641	complete prediction	Ostreococcus_mediterraneus__BCC125000	-	2	APH~phytoene synt
OstMed_WMKK01000003.1_1	TPS	terpene	-	2107	complete prediction	Ostreococcus_mediterraneus__BCC125000	-	1	phytoene synt
OstMed_WMKK01000009.1_1	TPS	terpene	mixed	11712	complete prediction	Ostreococcus_mediterraneus__BCC125000	-	5	Aminotran 1 2~CBM 48~Alpha-amylase~Alpha-amylase C~terpene cyc
OstMed_WMKK01000012.1_1	TPS	terpene	mixed	2816	located at contig edge	Ostreococcus_mediterraneus__BCC125000	-	3	phytoene synt~Abhydrolase 6~Peptidase S9
OstMed_WMKK01000013.1_1	TPS	terpene	-	13176	complete prediction	Ostreococcus_mediterraneus__BCC125000	-	2	Lycopene cycl~TP methylase
OstSp._chr_1_2	TPS	terpene	mixed	7739	complete prediction	Ostreococcus_sp.__RCC809	-	2	phytoene synt~adh short
OstSp._chr_4_1	TPS	terpene	mixed	10520	complete prediction	Ostreococcus_sp.__RCC809	-	2	phytoene synt~APH
OstSp._chr_5_1	TPS	terpene	-	822	complete prediction	Ostreococcus_sp.__RCC809	-	1	phytoene synt
OstSp._chr_12_1	TPS	terpene	mixed	6325	complete prediction	Ostreococcus_sp.__RCC809	-	2	phytoene synt~PF00561
OstSp._chr_20_1	TPS	terpene	+	13030	complete prediction	Ostreococcus_sp.__RCC809	-	2	TP methylase~Lycopene cycl
OstSp._NC_009358.1_1	TPS	terpene	-	1371	complete prediction	Ostreococcus_sp.lucimarinus__CCE9901	-	1	phytoene synt
OstSp._NC_009359.1_1	TPS	terpene	-	822	complete prediction	Ostreococcus_sp.lucimarinus__CCE9901	-	1	phytoene synt
OstSp._NC_009362.1_1	TPS	terpene	mixed	5872	complete prediction	Ostreococcus_sp.lucimarinus__CCE9901	-	2	PF00561~phytoene synt
OstSp._NC_009364.1_1	TPS	terpene	mixed	2380	complete prediction	Ostreococcus_sp.lucimarinus__CCE9901	-	3	phytoene synt~Abhydrolase 6~Peptidase S9
OstSp._NC_009374.1_1	TPS	terpene	+	11963	complete prediction	Ostreococcus_sp.lucimarinus__CCE9901	-	3	TP methylase~Lycopene cycl~Lycopene cycl
OstTau_KZ155771.1_1	TPS	terpene	mixed	10866	complete prediction	Ostreococcus_tauri__RCC1115	-	2	APH~phytoene synt
OstTau_KZ155776.1_1	TPS	terpene	mixed	5690	complete prediction	Ostreococcus_tauri__RCC1115	-	2	PF04055~phytoene synt
OstTau_KZ155780.1_1	TPS	terpene	mixed	5995	complete prediction	Ostreococcus_tauri__RCC1115	-	2	PF00561~phytoene synt
OstTau_KZ155784.1_1	TPS	terpene	+	1188	located at contig edge	Ostreococcus_tauri__RCC1115	-	1	phytoene synt
OstTau_KZ155785.1_1	TPS	terpene	+	12908	complete prediction	Ostreococcus_tauri__RCC1115	-	2	TP methylase~Lycopene cycl
OstTau_NC_014429.2_1	TPS	terpene	mixed	8702	complete prediction	Ostreococcus_tauri__RCC4221	-	2	APH~phytoene synt
OstTau_NC_014430.2_1	TPS	terpene	mixed	5691	complete prediction	Ostreococcus_tauri__RCC4221	-	2	phytoene synt~PF04055
OstTau_NC_014433.2_1	TPS	terpene	mixed	6524	complete prediction	Ostreococcus_tauri__RCC4221	-	2	PF00561~phytoene synt
OstTau_NC_014438.2_1	TPS	terpene	mixed	5469	located at contig edge	Ostreococcus_tauri__RCC4221	-	2	phytoene synt~PF04055
OstTau_NC_014439.2_1	TPS	terpene	+	12909	complete prediction	Ostreococcus_tauri__RCC4221	-	2	TP methylase~Lycopene cycl
ParKes_BBXU01000895.1_1	TPS	terpene	+	4724	complete prediction	Parachlorella_kessleri__NIES2152	-	1	Lycopene cycl
ParKes_BBXU01001419.1_1	TPS	terpene	-	8566	complete prediction	Parachlorella_kessleri__NIES2152	-	1	phytoene synt
ParKes_BBXU01001521.1_1	TPS	terpene	-	5751	located at contig edge	Parachlorella_kessleri__NIES2152	-	1	phytoene synt
ParKes_BBXU01001720.1_1	TPS	terpene	+	3281	located at contig edge	Parachlorella_kessleri__NIES2152	-	1	terpene cyc
ParKes_BBXU01001904.1_1	TPS	terpene	+	3495	located at contig edge	Parachlorella_kessleri__NIES2152	-	1	phytoene synt
ParKes_BBXU01003038.1_1	TPS	terpene	-	3320	complete prediction	Parachlorella_kessleri__NIES2152	-	1	Lycopene cycl
PavSp._scaffold_13_1	TPS	terpene	-	756	complete prediction	Pavlovales_sp.__CCMP2436	-	1	phytoene synt
PavSp._scaffold_168_1	TPS	terpene	-	1194	complete prediction	Pavlovales_sp.__CCMP2436	-	1	phytoene synt
PavSp._scaffold_208_1	TPS	terpene	-	2324	complete prediction	Pavlovales_sp.__CCMP2436	-	1	phytoene synt
PavSp._scaffold_214_1	TPS	terpene	+	1759	complete prediction	Pavlovales_sp.__CCMP2436	-	1	phytoene synt
PelSp._scaffold_10_1	TPS	terpene	-	1277	complete prediction	Pelagophyceae_sp.__CCMP2097	-	1	phytoene synt
PelSp._scaffold_13_1	TPS	terpene	-	1809	complete prediction	Pelagophyceae_sp.__CCMP2097	-	1	Lycopene cycl
PelSp._scaffold_17_1	TPS	terpene	+	2597	complete prediction	Pelagophyceae_sp.__CCMP2097	-	1	phytoene synt
PelSp._scaffold_955_1	TPS	terpene	-	1019	located at contig edge	Pelagophyceae_sp.__CCMP2097	-	1	phytoene synt
PhaAnt_scaffold_1_1	TPS	terpene	+	1530	complete prediction	Phaeocystis_antarctica__CCMP1374	-	1	phytoene synt
PhaAnt_scaffold_133_1	TPS	terpene	+	2873	complete prediction	Phaeocystis_antarctica__CCMP1374	-	1	terpene cyc
PhaAnt_scaffold_25_1	TPS	terpene	+	2255	complete prediction	Phaeocystis_antarctica__CCMP1374	-	1	Lycopene cycl
PhaAnt_scaffold_5_1	TPS	terpene	+	1336	complete prediction	Phaeocystis_antarctica__CCMP1374	-	1	phytoene synt
PhaAnt_scaffold_5_2	TPS	terpene	-	1422	complete prediction	Phaeocystis_antarctica__CCMP1374	-	1	phytoene synt
PhaAnt_scaffold_55_1	TPS	terpene	+	1382	complete prediction	Phaeocystis_antarctica__CCMP1374	-	1	phytoene synt
PhaGlo_scaffold_211_1	TPS	terpene	-	1305	complete prediction	Phaeocystis_globosa	-	1	phytoene synt
PhaGlo_scaffold_271_1	TPS	terpene	+	1580	complete prediction	Phaeocystis_globosa	-	1	phytoene synt
PhaGlo_scaffold_438_1	TPS	terpene	+	2475	complete prediction	Phaeocystis_globosa	-	1	Lycopene cycl
PhaGlo_scaffold_546_1	TPS	terpene	+	1799	complete prediction	Phaeocystis_globosa	-	1	phytoene synt
PhaGlo_scaffold_7_1	TPS	terpene	+	9556	complete prediction	Phaeocystis_globosa	-	2	ECH~phytoene synt
PhaTri_NC_011669.1_1	TPS	terpene	+	2116	complete prediction	Phaeodactylum_tricornutum__CCAP10551	-	1	Lycopene cycl
PhaTri_NC_011672.1_1	TPS	terpene	+	2864	complete prediction	Phaeodactylum_tricornutum__CCAP10551	-	1	phytoene synt
PhaTri_NC_011673.1_1	TPS	terpene	+	3586	complete prediction	Phaeodactylum_tricornutum__CCAP10551	-	2	PCMT~phytoene synt
PhaTri_NC_011678.1_1	TPS	terpene	-	942	complete prediction	Phaeodactylum_tricornutum__CCAP10551	-	1	phytoene synt
PhaTri_NC_011679.1_1	TPS	terpene	+	2126	complete prediction	Phaeodactylum_tricornutum__CCAP10551	-	1	terpene cyc
PhaTri_NC_011688.1_1	TPS	terpene	-	7327	complete prediction	Phaeodactylum_tricornutum__CCAP10551	-	1	phytoene synt
PicCos_WKLD01000006.1_1	TPS	terpene	mixed	20043	located at contig edge	Picochlorum_costavermella__RCC4223CNRS	-	3	Lycopene cycl~phytoene synt~DXP synthase N
PicCos_WKLD01000069.1_1	TPS	terpene	+	1662	complete prediction	Picochlorum_costavermella__RCC4223CNRS	-	1	Lycopene cycl
PicCos_WKLD01000069.1_2	TPS	terpene	-	3017	complete prediction	Picochlorum_costavermella__RCC4223CNRS	-	1	Lycopene cycl
PicCos_WKLD01000089.1_1	TPS	terpene	mixed	10982	complete prediction	Picochlorum_costavermella__RCC4223CNRS	-	2	phytoene synt~PF07366
PicCos_WKLD01000101.1_1	TPS	terpene	mixed	10814	complete prediction	Picochlorum_costavermella__RCC4223CNRS	-	2	t2fas~phytoene synt
PicCos_WKLD01000125.1_1	TPS	terpene	mixed	7825	complete prediction	Picochlorum_costavermella__RCC4223CNRS	-	2	Aminotran 5~terpene cyc
PicCos_WKLD01000126.1_1	TPS	terpene	mixed	8934	complete prediction	Picochlorum_costavermella__RCC4223CNRS	-	3	phytoene synt~ER~RmlD sub bind
PicCos_s3_1	TPS	terpene	+	1662	complete prediction	Picochlorum_costavermella__RCC4223UGENT	-	1	Lycopene cycl
PicCos_s3_2	TPS	terpene	-	1485	complete prediction	Picochlorum_costavermella__RCC4223UGENT	-	2	Lycopene cycl~Trp halogenase
PicCos_s4_1	TPS	terpene	mixed	10982	complete prediction	Picochlorum_costavermella__RCC4223UGENT	-	2	phytoene synt~PF07366
PicCos_s5_1	TPS	terpene	mixed	10814	complete prediction	Picochlorum_costavermella__RCC4223UGENT	-	2	t2fas~phytoene synt
PicCos_s8_1	TPS	terpene	mixed	7825	complete prediction	Picochlorum_costavermella__RCC4223UGENT	-	2	Aminotran 5~terpene cyc
PicCos_s9_1	TPS	terpene	mixed	8934	complete prediction	Picochlorum_costavermella__RCC4223UGENT	-	3	phytoene synt~ER~RmlD sub bind
PicCos_s104_1	TPS	terpene	mixed	20043	located at contig edge	Picochlorum_costavermella__RCC4223UGENT	-	3	Lycopene cycl~phytoene synt~DXP synthase N
PicOcu_s9_1	TPS	terpene	+	1428	complete prediction	Picochlorum_oculata__UTEXLB1998	-	1	Lycopene cycl
PicOcu_s25_1	TPS	terpene	-	1331	complete prediction	Picochlorum_oculata__UTEXLB1998	-	1	phytoene synt
PicOcu_s31_1	TPS	terpene	mixed	8541	complete prediction	Picochlorum_oculata__UTEXLB1998	-	2	terpene cyc~Aminotran 5
PicOcu_s64_1	TPS	terpene	mixed	10077	complete prediction	Picochlorum_oculata__UTEXLB1998	-	3	RmlD sub bind~ER~phytoene synt
PicOcu_s97_1	TPS	terpene	-	1574	complete prediction	Picochlorum_oculata__UTEXLB1998	-	1	Lycopene cycl
PicOkl_000000F_2	TPS	terpene	+	1436	complete prediction	Picochlorum_oklahomensis__UTEXB2795	-	2	Lycopene cycl~Trp halogenase
PicOkl_000000F_3	TPS	terpene	-	1668	complete prediction	Picochlorum_oklahomensis__UTEXB2795	-	1	Lycopene cycl
PicOkl_000001F_1	TPS	terpene	-	4914	complete prediction	Picochlorum_oklahomensis__UTEXB2795	-	2	ER~phytoene synt
PicOkl_000002F_2	TPS	terpene	mixed	11611	complete prediction	Picochlorum_oklahomensis__UTEXB2795	-	3	t2fas~t2fas~phytoene synt
PicSp._Pnbcontig_3_1	TPS	terpene	+	1477	complete prediction	Picochlorum_sp.__NBRC102739	-	1	Lycopene cycl
PicSp._Pnbcontig_11_1	TPS	terpene	+	6253	complete prediction	Picochlorum_sp.__NBRC102739	-	2	t2fas~phytoene synt
PicSp._Pnbcontig_69_1	TPS	terpene	mixed	8648	complete prediction	Picochlorum_sp.__NBRC102739	-	2	phytoene synt~ECH
PicSp._Pnbcontig_70_1	TPS	terpene	mixed	8617	complete prediction	Picochlorum_sp.__NBRC102739	-	2	ECH~phytoene synt
PicSp._Pnbcontig_86_1	TPS	terpene	+	1477	located at contig edge	Picochlorum_sp.__NBRC102739	-	1	Lycopene cycl
PicSp._Pnbcontig_164_1	TPS	terpene	+	1470	located at contig edge	Picochlorum_sp.__NBRC102739	-	1	Lycopene cycl
PicSp._Pnbcontig_245_1	TPS	terpene	-	6136	complete prediction	Picochlorum_sp.__NBRC102739	-	2	phytoene synt~t2fas
PicSp._Pnbcontig_249_1	TPS	terpene	mixed	9081	complete prediction	Picochlorum_sp.__NBRC102739	-	3	phytoene synt~ER~RmlD sub bind
PicSp._Pnbcontig_300_1	TPS	terpene	mixed	9057	complete prediction	Picochlorum_sp.__NBRC102739	-	3	phytoene synt~ER~RmlD sub bind
PicSp._Pnbcontig_508_1	TPS	terpene	mixed	9152	complete prediction	Picochlorum_sp.__NBRC102739	-	2	terpene cyc~Pkinase
PicSp._JPID01000132.1_1	TPS	terpene	+	1403	located at contig edge	Picochlorum_sp.__SENEW3	-	1	phytoene synt
PicSp._JPID01000168.1_1	TPS	terpene	+	1668	complete prediction	Picochlorum_sp.__SENEW3	-	1	Lycopene cycl
PicSp._JPID01000044.1_2	TPS	terpene	+	2891	complete prediction	Picochlorum_sp.__SENEW3	-	1	Lycopene cycl
PicSp._JPID01000062.1_1	TPS	terpene	mixed	9507	complete prediction	Picochlorum_sp.__SENEW3	-	3	RmlD sub bind~ER~phytoene synt
PicSp._JPID01000063.1_1	TPS	terpene	mixed	9062	complete prediction	Picochlorum_sp.__SENEW3	-	2	PF07366~phytoene synt
PicSp._JPID01000064.1_1	TPS	terpene	mixed	7985	complete prediction	Picochlorum_sp.__SENEW3	-	2	terpene cyc~Aminotran 5
PicSp._s00F_1	TPS	terpene	+	1495	complete prediction	Picochlorum_sp.BH2019__NREL1	-	1	Lycopene cycl
PicSp._s00F_2	TPS	terpene	-	2762	complete prediction	Picochlorum_sp.BH2019__NREL1	-	2	Lycopene cycl~Trp halogenase
PicSp._s02F_2	TPS	terpene	mixed	8905	complete prediction	Picochlorum_sp.BH2019__NREL1	-	2	terpene cyc~Aminotran 5
PicSp._s06F_1	TPS	terpene	mixed	21782	complete prediction	Picochlorum_sp.BH2019__NREL1	-	3	Pkinase~phytoene synt~t2fas
PicSp._s08F_1	TPS	terpene	mixed	21856	complete prediction	Picochlorum_sp.BH2019__NREL1	-	3	Pkinase~phytoene synt~t2fas
PicSp._s11F_1	TPS	terpene	mixed	8922	complete prediction	Picochlorum_sp.BH2019__NREL1	-	2	PF07366~phytoene synt
PicSp._s21F_1	TPS	terpene	mixed	9474	complete prediction	Picochlorum_sp.BH2019__NREL1	-	3	RmlD sub bind~ER~phytoene synt
PicSp._s02.1_1	TPS	terpene	mixed	9532	complete prediction	Picochlorum_sp.celeri	-	3	phytoene synt~ER~RmlD sub bind
PicSp._s03.1_1	TPS	terpene	mixed	9098	complete prediction	Picochlorum_sp.celeri	-	2	Aminotran 5~terpene cyc
PicSp._s05.1_1	TPS	terpene	mixed	9076	complete prediction	Picochlorum_sp.celeri	-	2	PF07366~phytoene synt
PicSp._s07.1_2	TPS	terpene	+	1445	complete prediction	Picochlorum_sp.celeri	-	2	Lycopene cycl~Trp halogenase
PicSp._s07.1_3	TPS	terpene	-	1668	complete prediction	Picochlorum_sp.celeri	-	1	Lycopene cycl
PicSp._s11.1_2	TPS	terpene	-	1245	complete prediction	Picochlorum_sp.celeri	-	1	phytoene synt
PicSp._s19.1_1	TPS	terpene	-	1245	complete prediction	Picochlorum_sp.celeri	-	1	phytoene synt
PicSp._s20.1_1	TPS	terpene	mixed	9085	complete prediction	Picochlorum_sp.celeri	-	2	PF07366~phytoene synt
PicSp._s22.1_1	TPS	terpene	mixed	9485	complete prediction	Picochlorum_sp.celeri	-	3	phytoene synt~ER~RmlD sub bind
PicSp._s23.1_1	TPS	terpene	mixed	7830	complete prediction	Picochlorum_sp.celeri	-	2	Aminotran 5~terpene cyc
PicSp._s24.1_2	TPS	terpene	+	1459	complete prediction	Picochlorum_sp.celeri	-	2	Lycopene cycl~Trp halogenase
PicSp._s24.1_3	TPS	terpene	-	1494	complete prediction	Picochlorum_sp.celeri	-	1	Lycopene cycl
PicSp._s87-553c_1	TPS	terpene	+	1812	complete prediction	Picochlorum_sp.soloecismus__DOE101	-	1	Lycopene cycl
PicSp._s96-571c_2	TPS	terpene	+	1135	complete prediction	Picochlorum_sp.soloecismus__DOE101	-	1	phytoene synt
PicSp._s94_1	TPS	terpene	mixed	8541	complete prediction	Picochlorum_sp.soloecismus__DOE101	-	2	Aminotran 5~terpene cyc
PicSp._s84_1	TPS	terpene	mixed	10086	complete prediction	Picochlorum_sp.soloecismus__DOE101	-	3	RmlD sub bind~ER~phytoene synt
PicSp._s99_2	TPS	terpene	-	2911	complete prediction	Picochlorum_sp.soloecismus__DOE101	-	1	Lycopene cycl
PicSp._s99_3	TPS	terpene	+	1352	complete prediction	Picochlorum_sp.soloecismus__DOE101	-	1	phytoene synt
PicSp._QYZS01000005.1_2	TPS	terpene	+	9379	complete prediction	Picocystis_sp.__ML	-	2	phytoene synt~Glyco transf 8
PicSp._QYZS01000082.1_1	TPS	terpene	mixed	12806	complete prediction	Picocystis_sp.__ML	-	3	HMGL-like~ATP-grasp~Lycopene cycl
PicSp._QYZS01000082.1_2	TPS	terpene	mixed	2519	complete prediction	Picocystis_sp.__ML	-	2	Glycos transf 2~Lycopene cycl
PicSp._QYZS01000088.1_1	TPS	terpene	mixed	12617	complete prediction	Picocystis_sp.__ML	-	3	Lycopene cycl~HMGL-like~ATP-grasp
PicSp._QYZS01000106.1_1	TPS	terpene	mixed	8316	complete prediction	Picocystis_sp.__ML	-	2	Aminotran 1 2~phytoene synt
PicSp._QYZS01000211.1_1	TPS	terpene	mixed	6088	complete prediction	Picocystis_sp.__ML	-	2	phytoene synt~Aminotran 1 2
PicSp._QYZS01000302.1_1	TPS	terpene	+	5573	complete prediction	Picocystis_sp.__ML	-	2	KR~phytoene synt
PorUmb_KV918861.1_1	TPS	terpene	mixed	8663	complete prediction	Porphyra_umbilicalis__4086291	-	3	HMGL-like~PF06968~phytoene synt
PorUmb_KV918908.1_1	TPS	terpene	+	1758	complete prediction	Porphyra_umbilicalis__4086291	-	1	Lycopene cycl
PorUmb_KV919029.1_1	TPS	terpene	+	1611	located at contig edge	Porphyra_umbilicalis__4086291	-	1	phytoene synt
PorPur_AROW01001092.1_1	TPS	terpene	+	4782	located at contig edge	Porphyridium_purpureum	-	2	phytoene synt~Aminotran 1 2
PorPur_AROW01002679.1_1	TPS	terpene	-	1092	complete prediction	Porphyridium_purpureum	-	1	Terpene synth C
PorPur_VRMN01000003.1_1	TPS	terpene	+	4782	complete prediction	Porphyridium_purpureum__CCMP1328	-	2	phytoene synt~Aminotran 1 2
PorPur_VRMN01000004.1_1	TPS	terpene	-	7770	complete prediction	Porphyridium_purpureum__CCMP1328	-	3	Lycopene cycl~Pkinase~p450
PorPur_VRMN01000015.1_1	TPS	terpene	mixed	13190	complete prediction	Porphyridium_purpureum__CCMP1328	-	7	Aminotran 5~NAD bind 4~Polysacc synt 2~RmlD sub bind~phytoene synt~Peptidase S9~Pkinase
PorPur_VRMN01000007.1_1	TPS	terpene	-	1092	complete prediction	Porphyridium_purpureum__CCMP1328	-	1	Terpene synth C
PotLac_SMOI01000008.1_1	TPS	terpene	+	8526	complete prediction	Poteriospumella_lacustris__JBM10	-	2	Lycopene cycl~Pkinase
PotLac_SMOI01000018.1_1	TPS	terpene	-	8097	complete prediction	Poteriospumella_lacustris__JBM10	-	1	phytoene synt
PotLac_SMOI01000032.1_1	TPS	terpene	+	8634	complete prediction	Poteriospumella_lacustris__JBM10	-	2	phytoene synt~PF04055
PotLac_SMOJ01000001.1_1	TPS	terpene	-	10367	complete prediction	Poteriospumella_lacustris__JBNZ41	-	2	PF04055~phytoene synt
PotLac_SMOJ01000419.1_1	TPS	terpene	-	8503	located at contig edge	Poteriospumella_lacustris__JBNZ41	-	2	Lycopene cycl~Pkinase
PotLac_SMOJ01000878.1_1	TPS	terpene	+	1169	located at contig edge	Poteriospumella_lacustris__JBNZ41	-	1	Lycopene cycl
PotLac_SMOH01000026.1_1	TPS	terpene	-	10348	complete prediction	Poteriospumella_lacustris__JCB07	-	2	phytoene synt~PF04055
PotLac_SMOH01000150.1_1	TPS	terpene	+	1086	complete prediction	Poteriospumella_lacustris__JCB07	-	1	phytoene synt
PotLac_SMOH01000660.1_1	TPS	terpene	+	8505	located at contig edge	Poteriospumella_lacustris__JCB07	-	2	Lycopene cycl~Pkinase
PraSp._RQSC01000016.1_1	TPS	terpene	-	4951	complete prediction	Prasinococcaceae_sp.__CCMP1430	-	1	Lycopene cycl
PraSp._RQSC01000024.1_1	TPS	terpene	mixed	5396	complete prediction	Prasinococcaceae_sp.__CCMP1430	-	2	Lycopene cycl~Lycopene cycl
PraSp._RQSC01000025.1_1	TPS	terpene	+	5088	complete prediction	Prasinococcaceae_sp.__CCMP1430	-	1	phytoene synt
PraSp._RQSC01000005.1_1	TPS	terpene	-	975	complete prediction	Prasinococcaceae_sp.__CCMP1430	-	1	phytoene synt
ProCut_BCIH01000006.1_1	TPS	terpene	-	3828	complete prediction	Prototheca_cutis__JCM15793	-	1	phytoene synt
ProCut_BCIH01000006.1_2	TPS	terpene	+	3062	complete prediction	Prototheca_cutis__JCM15793	-	1	phytoene synt
ProCut_BCIH01000013.1_1	TPS	terpene	-	1422	complete prediction	Prototheca_cutis__JCM15793	-	1	phytoene synt
ProSta_BCJY01000010.1_1	TPS	terpene	+	9832	complete prediction	Prototheca_stagnorum__JCM9641	-	2	RmlD sub bind~phytoene synt
ProSta_BCJY01000014.1_1	TPS	terpene	-	7477	complete prediction	Prototheca_stagnorum__JCM9641	-	1	terpene cyc
ProWic_QBLF01000109.1_1	TPS	terpene	+	2904	located at contig edge	Prototheca_wickerhamii__HMC1	-	1	terpene cyc
ProWic_QBLF01000134.1_1	TPS	terpene	+	2592	complete prediction	Prototheca_wickerhamii__HMC1	-	1	phytoene synt
ProWic_QBLF01000334.1_1	TPS	terpene	+	4023	located at contig edge	Prototheca_wickerhamii__HMC1	-	1	phytoene synt
ProWic_QBLF01000071.1_1	TPS	terpene	+	2378	complete prediction	Prototheca_wickerhamii__HMC1	-	1	phytoene synt
PseMul_scaffold_6_1	TPS	terpene	-	1089	complete prediction	Pseudonitzschia_multiseries__CLN47	-	1	phytoene synt
PseMul_scaffold_21_1	TPS	terpene	-	1830	complete prediction	Pseudonitzschia_multiseries__CLN47	-	1	Lycopene cycl
PseMul_scaffold_51_1	TPS	terpene	+	1582	complete prediction	Pseudonitzschia_multiseries__CLN47	-	1	phytoene synt
PseMul_scaffold_239_1	TPS	terpene	-	8314	complete prediction	Pseudonitzschia_multiseries__CLN47	-	2	Pkinase~phytoene synt
PseMul_scaffold_1929_1	TPS	terpene	+	1927	located at contig edge	Pseudonitzschia_multiseries__CLN47	-	1	phytoene synt
PseMul_s032.1_1	TPS	terpene	-	2645	complete prediction	Pseudonitzschia_multistriata__B856	-	1	phytoene synt
PseMul_s044.1_1	TPS	terpene	-	4492	complete prediction	Pseudonitzschia_multistriata__B856	-	2	phytoene synt~Pkinase
PseMul_s494.1_1	TPS	terpene	-	5943	located at contig edge	Pseudonitzschia_multistriata__B856	-	1	Lycopene cycl
PseMul_s679.1_1	TPS	terpene	+	1582	complete prediction	Pseudonitzschia_multistriata__B856	-	1	phytoene synt
PyrHai_SDUX01000004.1_2	TPS	terpene	+	1893	complete prediction	Pyropia_haitanensis__PH40	-	1	Lycopene cycl
PyrHai_SDUX01000010.1_1	TPS	terpene	-	6861	complete prediction	Pyropia_haitanensis__PH40	-	2	PF06968~phytoene synt
PyrHai_SDUX01000006.1_1	TPS	terpene	+	7866	complete prediction	Pyropia_haitanensis__PH40	-	1	phytoene synt
PyrHai_SDUX01000001.1_1	TPS	terpene	-	11288	complete prediction	Pyropia_haitanensis__PH40	-	1	Lycopene cycl
PyrHai_SDUX01000002.1_1	TPS	terpene	+	15906	complete prediction	Pyropia_haitanensis__PH40	-	1	phytoene synt
PyrYez_CM020618.1_1	TPS	terpene	-	4920	complete prediction	Pyropia_yezoensis__RZ	-	1	phytoene synt
PyrYez_CM020618.1_2	TPS	terpene	-	16418	complete prediction	Pyropia_yezoensis__RZ	-	1	Lycopene cycl
PyrYez_CM020619.1_1	TPS	terpene	+	11829	complete prediction	Pyropia_yezoensis__RZ	-	1	phytoene synt
PyrYez_CM020620.1_1	TPS	terpene	+	12153	complete prediction	Pyropia_yezoensis__RZ	-	1	Lycopene cycl
RapSub_BDRX01000015.1_1	TPS	terpene	-	2079	complete prediction	Raphidocelis_subcapitata__NIES35	-	1	phytoene synt
RapSub_BDRX01000029.1_1	TPS	terpene	mixed	9838	complete prediction	Raphidocelis_subcapitata__NIES35	-	2	GST C~Lycopene cycl
RapSub_BDRX01000035.1_1	TPS	terpene	mixed	4896	complete prediction	Raphidocelis_subcapitata__NIES35	-	2	ER~phytoene synt
RapSub_BDRX01000042.1_1	TPS	terpene	+	3216	complete prediction	Raphidocelis_subcapitata__NIES35	-	1	Lycopene cycl
RapSub_BDRX01000083.1_1	TPS	terpene	-	1816	located at contig edge	Raphidocelis_subcapitata__NIES35	-	1	Lycopene cycl
SacJap_MEHQ01000476.1_1	TPS	terpene	-	37697	complete prediction	Saccharina_japonica__Hakodate	-	1	terpene cyc
SacJap_MEHQ01003835.1_1	TPS	terpene	-	11512	complete prediction	Saccharina_japonica__Hakodate	-	1	phytoene synt
SacJap_MEHQ01001361.1_1	TPS	terpene	+	14614	complete prediction	Saccharina_japonica__Hakodate	-	2	phytoene synt~DegT DnrJ EryC1
SacJap_MEHQ01003238.1_1	TPS	terpene	+	9248	complete prediction	Saccharina_japonica__Hakodate	-	1	phytoene synt
SacJap_MEHQ01002044.1_1	TPS	terpene	-	10574	complete prediction	Saccharina_japonica__Hakodate	-	2	Lycopene cycl~Trp halogenase
SacJap_JXRI01000016.1_1	TPS	terpene	+	10468	complete prediction	Saccharina_japonica__Ja	-	2	Lycopene cycl~Trp halogenase
SacJap_JXRI01000266.1_1	TPS	terpene	+	22949	complete prediction	Saccharina_japonica__Ja	-	1	terpene cyc
SacJap_JXRI01000393.1_1	TPS	terpene	-	9217	located at contig edge	Saccharina_japonica__Ja	-	1	phytoene synt
SacJap_JXRI01001072.1_1	TPS	terpene	+	14651	complete prediction	Saccharina_japonica__Ja	-	2	phytoene synt~DegT DnrJ EryC1
SacJap_JXRI01001307.1_1	TPS	terpene	+	10291	complete prediction	Saccharina_japonica__Ja	-	1	phytoene synt
SceSp._RWJJ01000140.1_1	TPS	terpene	+	3086	complete prediction	Scenedesmus_sp.__ARA	-	1	phytoene synt
SceSp._RWJJ01000371.1_1	TPS	terpene	-	4705	located at contig edge	Scenedesmus_sp.__ARA	-	1	phytoene synt
SceSp._RWJJ01000504.1_1	TPS	terpene	+	4499	located at contig edge	Scenedesmus_sp.__ARA	-	1	Lycopene cycl
SceSp._RWJJ01000620.1_1	TPS	terpene	mixed	10403	complete prediction	Scenedesmus_sp.__ARA	-	3	Pkinase~ER~phytoene synt
SceSp._RWJJ01000781.1_1	TPS	terpene	+	9844	located at contig edge	Scenedesmus_sp.__ARA	-	1	Lycopene cycl
SceSp._RWJJ01001415.1_1	TPS	terpene	-	11347	located at contig edge	Scenedesmus_sp.__ARA	-	2	terpene cyc~terpene cyc
SceSp._RWJK01000140.1_1	TPS	terpene	+	3086	complete prediction	Scenedesmus_sp.__ARA3	-	1	phytoene synt
SceSp._RWJK01000371.1_1	TPS	terpene	-	4705	located at contig edge	Scenedesmus_sp.__ARA3	-	1	phytoene synt
SceSp._RWJK01000504.1_1	TPS	terpene	+	4382	located at contig edge	Scenedesmus_sp.__ARA3	-	1	Lycopene cycl
SceSp._RWJK01000620.1_1	TPS	terpene	mixed	10403	complete prediction	Scenedesmus_sp.__ARA3	-	3	Pkinase~ER~phytoene synt
SceSp._RWJK01000781.1_1	TPS	terpene	+	7311	located at contig edge	Scenedesmus_sp.__ARA3	-	1	Lycopene cycl
SceSp._RWJK01001415.1_1	TPS	terpene	-	11347	located at contig edge	Scenedesmus_sp.__ARA3	-	2	terpene cyc~terpene cyc
StiBac_s00055.1_1	TPS	terpene	+	834	complete prediction	Stichococcus_bacillaris__P1	-	1	phytoene synt
StiBac_s00272.1_1	TPS	terpene	-	3430	complete prediction	Stichococcus_bacillaris__P1	-	3	Asn synthase~GATase 7~Lycopene cycl
SymRet_scaffold_166_1	TPS	terpene	+	4601	located at contig edge	Symbiochloris_reticulata__SAG5387	-	1	phytoene synt
SymRet_scaffold_395_1	TPS	terpene	-	2033	located at contig edge	Symbiochloris_reticulata__SAG5387	-	1	phytoene synt
SymRet_scaffold_421_1	TPS	terpene	-	3085	located at contig edge	Symbiochloris_reticulata__SAG5387	-	1	Lycopene cycl
SymRet_scaffold_428_1	TPS	terpene	-	7664	complete prediction	Symbiochloris_reticulata__SAG5387	-	1	terpene cyc
SymGor_s1_1	TPS	terpene	-	5879	complete prediction	Symbiodinium_goreaui__cladeC1	-	3	terpene cyc~PF04055~PIG-L
SymGor_s1_3	TPS	terpene	-	1817	complete prediction	Symbiodinium_goreaui__cladeC1	-	1	phytoene synt
SymGor_s2_2	TPS	terpene	-	13105	complete prediction	Symbiodinium_goreaui__cladeC1	-	6	Glycos transf 1~terpene cyc~PF04055~Fer4 12~PF04055~Peptidase S9
SymGor_s4_3	TPS	terpene	mixed	12646	complete prediction	Symbiodinium_goreaui__cladeC1	-	3	Lycopene cycl~phytoene synt~Glycos transf 2
SymGor_s5_1	TPS	terpene	-	10072	complete prediction	Symbiodinium_goreaui__cladeC1	-	2	Glycos transf 2~phytoene synt
SymGor_s16_1	TPS	terpene	-	3710	complete prediction	Symbiodinium_goreaui__cladeC1	-	2	terpene cyc~Trp halogenase
SymGor_s172_1	TPS	terpene	-	4866	complete prediction	Symbiodinium_goreaui__cladeC1	-	1	phytoene synt
SymGor_s555_1	TPS	terpene	-	23983	complete prediction	Symbiodinium_goreaui__cladeC1	-	1	Lycopene cycl
SymGor_s1711_1	TPS	terpene	+	6827	complete prediction	Symbiodinium_goreaui__cladeC1	-	1	terpene cyc
SymGor_s5601_1	TPS	terpene	-	14135	located at contig edge	Symbiodinium_goreaui__cladeC1	-	1	phytoene synt
SymGor_s11005_1	TPS	terpene	-	815	located at contig edge	Symbiodinium_goreaui__cladeC1	-	1	phytoene synt
TetSoc_PGGS01000010.1_1	TPS	terpene	-	2294	complete prediction	Tetrabaena_socialis__NIES571	-	1	phytoene synt
TetSoc_PGGS01000087.1_1	TPS	terpene	+	5301	located at contig edge	Tetrabaena_socialis__NIES571	-	1	phytoene synt
TetSoc_PGGS01000257.1_1	TPS	terpene	+	2566	complete prediction	Tetrabaena_socialis__NIES571	-	1	Lycopene cycl
TetSoc_PGGS01000482.1_1	TPS	terpene	-	7128	complete prediction	Tetrabaena_socialis__NIES571	-	1	Lycopene cycl
TetSoc_PGGS01000626.1_1	TPS	terpene	-	4697	located at contig edge	Tetrabaena_socialis__NIES571	-	1	phytoene synt
TetSoc_PGGS01001212.1_1	TPS	terpene	+	2407	located at contig edge	Tetrabaena_socialis__NIES571	-	1	phytoene synt
TetAcu_s0251.1_1	TPS	terpene	-	3284	complete prediction	Tetradesmus_acuminatus__SAG3881	-	1	phytoene synt
TetAcu_s0659.1_1	TPS	terpene	mixed	13991	complete prediction	Tetradesmus_acuminatus__SAG3881	-	2	phytoene synt~2OG-FeII Oxy
TetAcu_s1063.1_1	TPS	terpene	+	10834	complete prediction	Tetradesmus_acuminatus__SAG3881	-	1	Lycopene cycl
TetAcu_s1290.1_1	TPS	terpene	+	7365	located at contig edge	Tetradesmus_acuminatus__SAG3881	-	1	Lycopene cycl
TetAcu_s3090.1_1	TPS	terpene	+	9051	located at contig edge	Tetradesmus_acuminatus__SAG3881	-	1	Lycopene cycl
TetAcu_s3178.1_1	TPS	terpene	mixed	4771	located at contig edge	Tetradesmus_acuminatus__SAG3881	-	2	phytoene synt~ER
TetObl_FNXT01001265.1_3	TPS	terpene	mixed	10340	complete prediction	Tetradesmus_obliquus	-	2	2OG-FeII Oxy~phytoene synt
TetObl_FNXT01001180.1_1	TPS	terpene	+	7055	complete prediction	Tetradesmus_obliquus	-	1	Lycopene cycl
TetObl_FNXT01000890.1_2	TPS	terpene	-	12056	complete prediction	Tetradesmus_obliquus	-	1	terpene cyc
TetObl_FNXT01001031.1_1	TPS	terpene	mixed	10415	complete prediction	Tetradesmus_obliquus	-	3	phytoene synt~ER~Pkinase
TetObl_FNXT01001190.1_1	TPS	terpene	-	2989	complete prediction	Tetradesmus_obliquus	-	1	phytoene synt
TetObl_FNXT01001046.1_1	TPS	terpene	-	4314	located at contig edge	Tetradesmus_obliquus	-	1	Lycopene cycl
TetObl_NEDT01000868.1_1	TPS	terpene	mixed	10242	complete prediction	Tetradesmus_obliquus__DOE0152z	-	3	phytoene synt~ER~Pkinase
TetObl_NEDT01001536.1_1	TPS	terpene	+	10205	complete prediction	Tetradesmus_obliquus__DOE0152z	-	1	Lycopene cycl
TetObl_NEDT01000285.1_1	TPS	terpene	mixed	10867	complete prediction	Tetradesmus_obliquus__DOE0152z	-	2	phytoene synt~2OG-FeII Oxy
TetObl_NEDT01001682.1_1	TPS	terpene	+	7744	complete prediction	Tetradesmus_obliquus__DOE0152z	-	1	Lycopene cycl
TetObl_NEDT01000177.1_1	TPS	terpene	mixed	10405	complete prediction	Tetradesmus_obliquus__DOE0152z	-	3	phytoene synt~ER~Pkinase
TetObl_NEDT01001941.1_1	TPS	terpene	mixed	10425	located at contig edge	Tetradesmus_obliquus__DOE0152z	-	2	2OG-FeII Oxy~phytoene synt
TetObl_NEDT01000506.1_1	TPS	terpene	-	4577	complete prediction	Tetradesmus_obliquus__DOE0152z	-	1	Lycopene cycl
TetObl_NEDT01002431.1_1	TPS	terpene	+	2913	complete prediction	Tetradesmus_obliquus__DOE0152z	-	1	phytoene synt
TetObl_NEDT01000047.1_1	TPS	terpene	+	3023	complete prediction	Tetradesmus_obliquus__DOE0152z	-	1	phytoene synt
TetObl_NEDT01001272.1_1	TPS	terpene	+	4313	complete prediction	Tetradesmus_obliquus__DOE0152z	-	1	Lycopene cycl
TetStr_s0089_1	TPS	terpene	-	2717	complete prediction	Tetraselmis_striata__LANL1001	-	1	phytoene synt
TetStr_s0305_1	TPS	terpene	+	3354	complete prediction	Tetraselmis_striata__LANL1001	-	1	phytoene synt
TetStr_s0453_1	TPS	terpene	+	7100	complete prediction	Tetraselmis_striata__LANL1001	-	1	terpene cyc
TetStr_s0704_1	TPS	terpene	+	3364	located at contig edge	Tetraselmis_striata__LANL1001	-	1	Lycopene cycl
TetStr_s0718_1	TPS	terpene	+	1616	complete prediction	Tetraselmis_striata__LANL1001	-	1	phytoene synt
TetStr_s1115_1	TPS	terpene	-	3345	complete prediction	Tetraselmis_striata__LANL1001	-	1	Lycopene cycl
TetStr_s1308_1	TPS	terpene	-	3361	complete prediction	Tetraselmis_striata__LANL1001	-	1	phytoene synt
TetStr_s1571_1	TPS	terpene	-	2672	complete prediction	Tetraselmis_striata__LANL1001	-	1	phytoene synt
TetStr_s1800_1	TPS	terpene	+	8646	complete prediction	Tetraselmis_striata__LANL1001	-	2	Lycopene cycl~Aminotran 4
TetStr_s2425_1	TPS	terpene	+	7019	complete prediction	Tetraselmis_striata__LANL1001	-	1	terpene cyc
TetStr_s2497_1	TPS	terpene	mixed	8725	complete prediction	Tetraselmis_striata__LANL1001	-	2	phytoene synt~DXP synthase N
TetStr_s2499_1	TPS	terpene	+	3139	complete prediction	Tetraselmis_striata__LANL1001	-	2	phytoene synt~phytoene synt
TetStr_s3175_1	TPS	terpene	-	7995	complete prediction	Tetraselmis_striata__LANL1001	-	2	phytoene synt~PCMT
TetStr_s3601_1	TPS	terpene	+	3113	located at contig edge	Tetraselmis_striata__LANL1001	-	2	phytoene synt~phytoene synt
ThaOce_AGNL01026963.1_1	TPS	terpene	+	1848	located at contig edge	Thalassiosira_oceanica__CCMP1005	-	1	Lycopene cycl
ThaOce_AGNL01040110.1_1	TPS	terpene	+	4159	located at contig edge	Thalassiosira_oceanica__CCMP1005	-	1	terpene cyc
ThaPse_NC_012065.1_1	TPS	terpene	-	1863	complete prediction	Thalassiosira_pseudonana__CCMP1335	-	1	Lycopene cycl
ThaPse_NC_012065.1_2	TPS	terpene	+	2485	complete prediction	Thalassiosira_pseudonana__CCMP1335	-	1	terpene cyc
ThaPse_NC_012066.1_1	TPS	terpene	+	1408	complete prediction	Thalassiosira_pseudonana__CCMP1335	-	1	phytoene synt
ThaPse_NC_012068.1_1	TPS	terpene	-	4824	complete prediction	Thalassiosira_pseudonana__CCMP1335	-	2	phytoene synt~Pkinase
ThaPse_NC_012075.1_1	TPS	terpene	-	1100	complete prediction	Thalassiosira_pseudonana__CCMP1335	-	1	phytoene synt
TisLut_s13_Bacterial_1	TPS	terpene	mixed	7410	complete prediction	Tisochrysis_lutea	-	3	Abhydrolase 6~PF00561~phytoene synt
TisLut_s1125_1	TPS	terpene	+	3349	located at contig edge	Tisochrysis_lutea	-	1	phytoene synt
TreGel_KN805361.1_1	TPS	terpene	-	6167	complete prediction	Trebouxia_gelatinosa__LA000220	-	1	phytoene synt
TreGel_KN805367.1_1	TPS	terpene	+	6138	complete prediction	Trebouxia_gelatinosa__LA000220	-	1	phytoene synt
TreSp._BDIU01000051.1_1	TPS	terpene	+	3180	complete prediction	Trebouxia_sp.__TZW2008	-	1	phytoene synt
TreSp._BDIU01000196.1_1	TPS	terpene	-	9533	complete prediction	Trebouxia_sp.__TZW2008	-	2	phytoene synt~phytoene synt
TreSp._BDIU01000205.1_1	TPS	terpene	+	11489	complete prediction	Trebouxia_sp.__TZW2008	-	2	phytoene synt~Pkinase
TreSp._BDIU01000246.1_1	TPS	terpene	+	5607	complete prediction	Trebouxia_sp.__TZW2008	-	1	Lycopene cycl
TreSp._BDIU01000452.1_1	TPS	terpene	-	5273	located at contig edge	Trebouxia_sp.__TZW2008	-	2	Lycopene cycl~Trp halogenase
TreSp._BDIU01000463.1_1	TPS	terpene	+	3180	complete prediction	Trebouxia_sp.__TZW2008	-	1	phytoene synt
TreSp._BHFV01000166.1_1	TPS	terpene	+	2646	located at contig edge	Trebouxiophyceae_sp.__KSI1	-	1	phytoene synt
TreSp._BHFV01000287.1_1	TPS	terpene	-	1448	located at contig edge	Trebouxiophyceae_sp.__KSI1	-	1	phytoene synt
TreSp._BHFV01000326.1_1	TPS	terpene	+	1836	located at contig edge	Trebouxiophyceae_sp.__KSI1	-	1	Lycopene cycl
UlvMut_UNSF01000043.1_1	TPS	terpene	-	3935	complete prediction	Ulva_mutabilis__wildtype	-	1	Lycopene cycl
UlvPro_SDUY01000175.1_1	TPS	terpene	-	14188	complete prediction	Ulva_prolifera__YS2018	-	1	Lycopene cycl
UndPin_s001.1_1	TPS	terpene	+	11475	complete prediction	Undaria_pinnatifida__A029	-	1	phytoene synt
UndPin_s016.1_2	TPS	terpene	+	10152	complete prediction	Undaria_pinnatifida__A029	-	1	Lycopene cycl
UndPin_s016.1_3	TPS	terpene	+	14971	complete prediction	Undaria_pinnatifida__A029	-	2	phytoene synt~DegT DnrJ EryC1
UndPin_s028.1_1	TPS	terpene	-	11348	complete prediction	Undaria_pinnatifida__A029	-	1	phytoene synt
UndPin_s029.1_1	TPS	terpene	-	45687	complete prediction	Undaria_pinnatifida__A029	-	1	terpene cyc
VitBra_CDMY01000368.1_1	TPS	terpene	-	2229	complete prediction	Vitrella_brassicaformis	-	2	Lycopene cycl~Trp halogenase
VitBra_CDMY01000387.1_1	TPS	terpene	+	2279	complete prediction	Vitrella_brassicaformis	-	1	phytoene synt
VitBra_CDMY01000394.1_1	TPS	terpene	-	7990	complete prediction	Vitrella_brassicaformis	-	2	Peptidase S9~phytoene synt
VolCar_NW_003307545.1_2	TPS	terpene	+	12702	complete prediction	Volvox_carteri__Eve	-	2	Lycopene cycl~Pkinase
VolCar_NW_003307547.1_1	TPS	terpene	+	4635	complete prediction	Volvox_carteri__Eve	-	1	phytoene synt
VolCar_NW_003307608.1_1	TPS	terpene	+	2988	complete prediction	Volvox_carteri__Eve	-	1	phytoene synt
VolCar_NW_003307613.1_1	TPS	terpene	-	2359	complete prediction	Volvox_carteri__Eve	-	1	phytoene synt
VolCar_NW_003307614.1_1	TPS	terpene	-	7765	complete prediction	Volvox_carteri__Eve	-	2	Lycopene cycl~Trp halogenase
VolCar_scaffold_15_1	TPS	terpene	-	5693	complete prediction	Volvox_carteri__Evev2	-	1	phytoene synt
VolCar_scaffold_2_1	TPS	terpene	-	12016	complete prediction	Volvox_carteri__Evev2	-	2	Pkinase~Lycopene cycl
VolCar_scaffold_27_1	TPS	terpene	-	2988	complete prediction	Volvox_carteri__Evev2	-	1	phytoene synt
VolCar_scaffold_3_2	TPS	terpene	-	7736	complete prediction	Volvox_carteri__Evev2	-	2	Lycopene cycl~Trp halogenase
VolCar_scaffold_35_1	TPS	terpene	-	2449	complete prediction	Volvox_carteri__Evev2	-	1	phytoene synt
YamUni_BDSK01000002.1_1	TPS	terpene	-	4843	complete prediction	Yamagishiella_unicocca__20121026YUF21	-	1	phytoene synt
YamUni_BDSK01000003.1_1	TPS	terpene	-	12275	complete prediction	Yamagishiella_unicocca__20121026YUF21	-	2	Pkinase~Lycopene cycl
YamUni_BDSK01000017.1_1	TPS	terpene	+	9194	complete prediction	Yamagishiella_unicocca__20121026YUF21	-	1	terpene cyc
YamUni_BDSK01000018.1_1	TPS	terpene	+	5885	complete prediction	Yamagishiella_unicocca__20121026YUF21	-	2	Lycopene cycl~Trp halogenase
YamUni_BDSK01000031.1_1	TPS	terpene	-	2660	complete prediction	Yamagishiella_unicocca__20121026YUF21	-	1	phytoene synt
YamUni_BDSK01000052.1_1	TPS	terpene	+	3234	complete prediction	Yamagishiella_unicocca__20121026YUF21	-	1	phytoene synt
YamUni_BDSL01000001.1_1	TPS	terpene	+	4843	complete prediction	Yamagishiella_unicocca__20121026YUF26	-	1	phytoene synt
YamUni_BDSL01000011.1_1	TPS	terpene	+	9194	complete prediction	Yamagishiella_unicocca__20121026YUF26	-	1	terpene cyc
YamUni_BDSL01000030.1_1	TPS	terpene	+	2660	complete prediction	Yamagishiella_unicocca__20121026YUF26	-	1	phytoene synt
YamUni_BDSL01000034.1_1	TPS	terpene	-	12275	complete prediction	Yamagishiella_unicocca__20121026YUF26	-	2	Pkinase~Lycopene cycl
YamUni_BDSL01000037.1_1	TPS	terpene	-	5885	complete prediction	Yamagishiella_unicocca__20121026YUF26	-	2	Lycopene cycl~Trp halogenase
YamUni_BDSL01000043.1_1	TPS	terpene	+	3234	complete prediction	Yamagishiella_unicocca__20121026YUF26	-	1	phytoene synt
AmoSp._RXOD01004130.1_1	type III PKS	T3PKS	-	2387	located at contig edge	Amoebophrya_sp.__AT52	-	2	Chal sti synt N~Chal sti synt C
AstSp._scaffold_00053_1	type III PKS	T3PKS	-	12752	complete prediction	Asterochloris_sp.__CgrDA1pho	-	2	Pkinase~Chal sti synt C
AstSp._scaffold_00107_1	type III PKS	T3PKS	-	5228	complete prediction	Asterochloris_sp.__CgrDA1pho	-	1	Chal sti synt C
AurAno_NW_008705567.1_1	type III PKS	T3PKS	+	23271	complete prediction	Aureococcus_anophagefferens__CCMP1984	-	5	Aminotran 1 2~Chal sti synt N~Chal sti synt C~Abhydrolase 6~PF00561
AurAno_NW_008705582.1_1	type III PKS	T3PKS	mixed	34447	complete prediction	Aureococcus_anophagefferens__CCMP1984	-	2	Chal sti synt C~Pkinase
AurAno_NW_008705584.1_1	type III PKS	T3PKS	+	1687	complete prediction	Aureococcus_anophagefferens__CCMP1984	-	1	Chal sti synt C
AuxPro_NW_011934209.1_1	type III PKS	T3PKS	-	10405	complete prediction	Auxenochlorella_protothecoides__710	-	4	Chal sti synt N~Chal sti synt C~Abhydrolase 6~PF00561
AuxPro_NW_011934305.1_1	type III PKS	T3PKS	-	11998	complete prediction	Auxenochlorella_protothecoides__710	-	3	Chal sti synt N~Chal sti synt C~Glyco transf 8
AuxPro_MUYL01000597.1_1	type III PKS	T3PKS	+	12226	located at contig edge	Auxenochlorella_protothecoides__UTEX2341	-	3	Glyco transf 8~Chal sti synt N~Chal sti synt C
AuxPro_MUYL01000093.1_1	type III PKS	T3PKS	+	1988	located at contig edge	Auxenochlorella_protothecoides__UTEX2341	-	1	Chal sti synt C
AuxPro_QOKY01000147.1_1	type III PKS	T3PKS	-	11995	complete prediction	Auxenochlorella_protothecoides__UTEX25	-	3	Chal sti synt N~Chal sti synt C~Glyco transf 8
AuxPro_QOKY01000199.1_1	type III PKS	T3PKS	-	21908	complete prediction	Auxenochlorella_protothecoides__UTEX25	-	2	Chal sti synt C~PF00561
AuxPyr_KQ481951.1_1	type III PKS	T3PKS	+	7873	located at contig edge	Auxenochlorella_pyrenoidosa__FACHB9	-	1	Chal sti synt C
AuxPyr_KQ482042.1_1	type III PKS	T3PKS	-	14343	complete prediction	Auxenochlorella_pyrenoidosa__FACHB9	-	1	Chal sti synt C
BotBra_KV908351.1_2	type III PKS	T3PKS	-	2211	complete prediction	Botryococcus_braunii__Showa	-	1	Chal sti synt C
BotBra_KV908430.1_1	type III PKS	T3PKS	+	6110	complete prediction	Botryococcus_braunii__Showa	-	2	Chal sti synt N~Chal sti synt C
BotBra_KV908449.1_1	type III PKS	T3PKS	-	7451	complete prediction	Botryococcus_braunii__Showa	-	1	Chal sti synt C
BotBra_KV908541.1_1	type III PKS	T3PKS	-	5983	complete prediction	Botryococcus_braunii__Showa	-	1	Chal sti synt C
BotBra_MVGU01001006.1_1	type III PKS	T3PKS	+	4473	complete prediction	Botryococcus_braunii__Showa	-	2	Chal sti synt N~Chal sti synt C
BotBra_MVGU01001026.1_1	type III PKS	T3PKS	-	3922	complete prediction	Botryococcus_braunii__Showa	-	2	Chal sti synt N~Chal sti synt C
BotBra_KV908629.1_1	type III PKS	T3PKS	+	5431	complete prediction	Botryococcus_braunii__Showa	-	1	Chal sti synt C
BotBra_MVGU01001453.1_1	type III PKS	T3PKS	-	5509	complete prediction	Botryococcus_braunii__Showa	-	1	Chal sti synt C
BotBra_MVGU01001453.1_2	type III PKS	T3PKS	+	10431	located at contig edge	Botryococcus_braunii__Showa	-	1	Chal sti synt C
BotBra_MVGU01001644.1_1	type III PKS	T3PKS	-	6768	complete prediction	Botryococcus_braunii__Showa	-	2	Chal sti synt N~Chal sti synt C
CauLen_scf_1_1	type III PKS	T3PKS	-	15523	complete prediction	Caulerpa_lentillifera__Okinawa	-	3	RmlD sub bind~Chal sti synt N~Chal sti synt C
CauLen_scf_9_1	type III PKS	T3PKS	+	1735	complete prediction	Caulerpa_lentillifera__Okinawa	-	2	Chal sti synt N~Chal sti synt C
CauLen_scf_10_1	type III PKS	T3PKS	mixed	15944	complete prediction	Caulerpa_lentillifera__Okinawa	-	5	PF00561~Peptidase S9~Chal sti synt N~Chal sti synt C~DH2
CauLen_scf_13_1	type III PKS	T3PKS	mixed	5762	complete prediction	Caulerpa_lentillifera__Okinawa	-	2	GST N 3~Chal sti synt C
ChaBra_BFEA01000528.1_1	type III PKS	T3PKS	-	1674	complete prediction	Chara_braunii__S276	-	1	Chal sti synt C
ChaSp._QAXP01002613.1_1	type III PKS	T3PKS	-	4385	located at contig edge	Characiochloris_sp.__AAM3	-	1	Chal sti synt C
ChaSp._QAXP01004219.1_1	type III PKS	T3PKS	mixed	7227	complete prediction	Characiochloris_sp.__AAM3	-	3	Pkinase~Chal sti synt N~Chal sti synt C
ChaSp._QAXP01005770.1_1	type III PKS	T3PKS	-	5100	located at contig edge	Characiochloris_sp.__AAM3	-	2	Chal sti synt N~Chal sti synt C
ChaSp._QAXP01006594.1_1	type III PKS	T3PKS	+	9785	complete prediction	Characiochloris_sp.__AAM3	-	4	Chal sti synt N~Chal sti synt C~Chal sti synt N~Chal sti synt C
ChlApp_BDCZ01000006.1_1	type III PKS	T3PKS	-	2453	located at contig edge	Chlamydomonas_applanata__NIES2202	-	1	Chal sti synt N
ChlApp_BDCZ01000126.1_1	type III PKS	T3PKS	-	22925	located at contig edge	Chlamydomonas_applanata__NIES2202	-	2	Pkinase~Chal sti synt C
ChlApp_BDCZ01000277.1_1	type III PKS	T3PKS	-	3247	located at contig edge	Chlamydomonas_applanata__NIES2202	-	1	Chal sti synt C
ChlApp_BDCZ01000631.1_1	type III PKS	T3PKS	+	3996	located at contig edge	Chlamydomonas_applanata__NIES2202	-	2	Chal sti synt N~Chal sti synt C
ChlApp_BDCZ01000767.1_1	type III PKS	T3PKS	-	5287	located at contig edge	Chlamydomonas_applanata__NIES2202	-	1	Chal sti synt C
ChlAsy_BDDA01000219.1_1	type III PKS	T3PKS	-	3508	complete prediction	Chlamydomonas_asymmetrica__NIES2207	-	1	Chal sti synt C
ChlAsy_BDDA01000655.1_1	type III PKS	T3PKS	+	21422	located at contig edge	Chlamydomonas_asymmetrica__NIES2207	-	3	Chal sti synt N~Chal sti synt N~Chal sti synt C
ChlAsy_BDDA01000749.1_1	type III PKS	T3PKS	-	7243	located at contig edge	Chlamydomonas_asymmetrica__NIES2207	-	2	Chal sti synt N~Chal sti synt C
ChlAsy_BDDA01000954.1_1	type III PKS	T3PKS	+	8532	located at contig edge	Chlamydomonas_asymmetrica__NIES2207	-	2	Chal sti synt N~Chal sti synt C
ChlEus_BEGY01000003.1_1	type III PKS	T3PKS	+	3152	complete prediction	Chlamydomonas_eustigma__NIES2499	-	1	Chal sti synt N
ChlEus_BEGY01000032.1_1	type III PKS	T3PKS	-	5077	complete prediction	Chlamydomonas_eustigma__NIES2499	-	1	Chal sti synt C
ChlEus_BEGY01000108.1_1	type III PKS	T3PKS	-	8464	complete prediction	Chlamydomonas_eustigma__NIES2499	-	3	Chal sti synt N~Chal sti synt C~Chal sti synt C
ChlRei_CM023809.1_1	type III PKS	T3PKS	mixed	14595	complete prediction	Chlamydomonas_reinhardtii__CC1690	-	3	Chal sti synt N~Chal sti synt C~Pkinase
ChlRei_CM023812.1_1	type III PKS	T3PKS	+	4775	complete prediction	Chlamydomonas_reinhardtii__CC1690	-	2	Chal sti synt N~Chal sti synt C
ChlRei_CM023812.1_2	type III PKS	T3PKS	+	5401	complete prediction	Chlamydomonas_reinhardtii__CC1690	-	2	Chal sti synt N~Chal sti synt C
ChlRei_CM023812.1_3	type III PKS	T3PKS	-	4099	complete prediction	Chlamydomonas_reinhardtii__CC1690	-	2	Chal sti synt N~Chal sti synt C
ChlRei_CM023822.1_1	type III PKS	T3PKS	-	4553	complete prediction	Chlamydomonas_reinhardtii__CC1690	-	1	Chal sti synt C
ChlRei_CM008965.1_1	type III PKS	T3PKS	mixed	17763	complete prediction	Chlamydomonas_reinhardtii__CC503cw92mt	-	3	Chal sti synt N~Chal sti synt C~Pkinase
ChlRei_CM008968.1_1	type III PKS	T3PKS	+	5643	complete prediction	Chlamydomonas_reinhardtii__CC503cw92mt	-	2	Chal sti synt N~Chal sti synt C
ChlRei_CM008968.1_2	type III PKS	T3PKS	+	5404	complete prediction	Chlamydomonas_reinhardtii__CC503cw92mt	-	2	Chal sti synt N~Chal sti synt C
ChlRei_CM008968.1_3	type III PKS	T3PKS	-	4101	complete prediction	Chlamydomonas_reinhardtii__CC503cw92mt	-	2	Chal sti synt N~Chal sti synt C
ChlRei_CM008978.1_1	type III PKS	T3PKS	-	4553	complete prediction	Chlamydomonas_reinhardtii__CC503cw92mt	-	1	Chal sti synt C
ChlSp._QAXO01000221.1_1	type III PKS	T3PKS	-	8414	located at contig edge	Chlamydomonas_sp.__3112	-	2	Chal sti synt N~Chal sti synt C
ChlSp._QAXO01000912.1_1	type III PKS	T3PKS	-	6111	located at contig edge	Chlamydomonas_sp.__3112	-	2	Chal sti synt N~Chal sti synt C
ChlSp._QAXO01000978.1_1	type III PKS	T3PKS	+	5343	located at contig edge	Chlamydomonas_sp.__3112	-	2	Chal sti synt N~Chal sti synt C
ChlSp._QAXO01001355.1_1	type III PKS	T3PKS	+	4030	located at contig edge	Chlamydomonas_sp.__3112	-	1	Chal sti synt C
ChlSp._QAXN01000221.1_1	type III PKS	T3PKS	-	8414	located at contig edge	Chlamydomonas_sp.__3222	-	2	Chal sti synt N~Chal sti synt C
ChlSp._QAXN01000912.1_1	type III PKS	T3PKS	-	6099	located at contig edge	Chlamydomonas_sp.__3222	-	2	Chal sti synt N~Chal sti synt C
ChlSp._QAXN01000978.1_1	type III PKS	T3PKS	+	5343	located at contig edge	Chlamydomonas_sp.__3222	-	2	Chal sti synt N~Chal sti synt C
ChlSp._QAXN01001355.1_1	type III PKS	T3PKS	+	3698	located at contig edge	Chlamydomonas_sp.__3222	-	1	Chal sti synt C
ChlSp._QFBI01000153.1_1	type III PKS	T3PKS	+	7861	located at contig edge	Chlamydomonas_sp.__AIC	-	1	Chal sti synt C
ChlSp._QFBI01000210.1_1	type III PKS	T3PKS	-	6728	located at contig edge	Chlamydomonas_sp.__AIC	-	1	Chal sti synt C
ChlSp._QFBI01000262.1_1	type III PKS	T3PKS	-	17178	located at contig edge	Chlamydomonas_sp.__AIC	-	1	Chal sti synt C
ChlSp._QFBI01000295.1_1	type III PKS	T3PKS	mixed	25830	located at contig edge	Chlamydomonas_sp.__AIC	-	5	Aminotran 5~Chal sti synt N~Chal sti synt C~Chal sti synt N~Chal sti synt C
ChlSp._QFBI01000346.1_1	type III PKS	T3PKS	-	4196	located at contig edge	Chlamydomonas_sp.__AIC	-	2	Chal sti synt N~Chal sti synt C
ChlSp._QFBI01000371.1_1	type III PKS	T3PKS	-	9366	located at contig edge	Chlamydomonas_sp.__AIC	-	2	Chal sti synt N~Chal sti synt C
ChlSp._QFBI01000692.1_1	type III PKS	T3PKS	+	8790	located at contig edge	Chlamydomonas_sp.__AIC	-	3	Chal sti synt N~Chal sti synt C~Chal sti synt N
ChlSp._QFBI01002080.1_1	type III PKS	T3PKS	-	2332	located at contig edge	Chlamydomonas_sp.__AIC	-	1	Chal sti synt C
ChlSp._s673.1_1	type III PKS	T3PKS	-	6347	complete prediction	Chlamydomonas_sp.__ICEL	-	1	Chal sti synt C
ChlSp._s740.1_1	type III PKS	T3PKS	-	24019	complete prediction	Chlamydomonas_sp.__ICEL	-	1	Chal sti synt C
ChlSp._s858.1_1	type III PKS	T3PKS	-	12255	complete prediction	Chlamydomonas_sp.__ICEL	-	2	Chal sti synt N~Chal sti synt C
ChlSp._s610.1_2	type III PKS	T3PKS	+	17983	complete prediction	Chlamydomonas_sp.__ICEL	-	1	Chal sti synt C
ChlSp._s610.1_4	type III PKS	T3PKS	-	27789	complete prediction	Chlamydomonas_sp.__ICEL	-	2	Chal sti synt C~Chal sti synt N
ChlSp._QAXM01000547.1_1	type III PKS	T3PKS	mixed	22257	located at contig edge	Chlamydomonas_sp.__WS3	-	3	Pkinase~Chal sti synt N~Chal sti synt C
ChlSp._QAXM01001274.1_1	type III PKS	T3PKS	+	4841	located at contig edge	Chlamydomonas_sp.__WS3	-	1	Chal sti synt C
ChlSp._QAXM01002317.1_1	type III PKS	T3PKS	-	3167	located at contig edge	Chlamydomonas_sp.__WS3	-	2	Chal sti synt N~Chal sti synt C
ChlSp._QAXM01003306.1_1	type III PKS	T3PKS	-	1981	located at contig edge	Chlamydomonas_sp.__WS3	-	1	Chal sti synt C
ChlSp._QAXL01000547.1_1	type III PKS	T3PKS	-	3347	located at contig edge	Chlamydomonas_sp.__WS7	-	2	Chal sti synt N~Chal sti synt C
ChlSp._QAXL01001274.1_1	type III PKS	T3PKS	+	4841	located at contig edge	Chlamydomonas_sp.__WS7	-	1	Chal sti synt C
ChlSp._QAXL01002317.1_1	type III PKS	T3PKS	-	3167	located at contig edge	Chlamydomonas_sp.__WS7	-	2	Chal sti synt N~Chal sti synt C
ChlSp._QAXL01003306.1_1	type III PKS	T3PKS	-	1981	located at contig edge	Chlamydomonas_sp.__WS7	-	1	Chal sti synt C
ChlSph_BDDC01000135.1_1	type III PKS	T3PKS	-	4121	located at contig edge	Chlamydomonas_sphaeroides__NIES2242	-	2	Chal sti synt N~Chal sti synt C
ChlSph_BDDC01000216.1_1	type III PKS	T3PKS	-	5192	complete prediction	Chlamydomonas_sphaeroides__NIES2242	-	1	Chal sti synt C
ChlSph_BDDC01000425.1_1	type III PKS	T3PKS	+	5742	located at contig edge	Chlamydomonas_sphaeroides__NIES2242	-	2	Chal sti synt N~Chal sti synt C
ChlSph_BDDC01001352.1_1	type III PKS	T3PKS	-	4098	located at contig edge	Chlamydomonas_sphaeroides__NIES2242	-	2	Chal sti synt N~Chal sti synt C
ChlSor_Contig197_1	type III PKS	T3PKS	mixed	8480	located at contig edge	Chlorella_sorokiniana__1228	-	2	PCMT~Chal sti synt C
ChlSor_Contig269_1	type III PKS	T3PKS	+	15163	complete prediction	Chlorella_sorokiniana__1228	-	3	Abhydrolase 6~PF00561~Chal sti synt C
ChlSor_Contig1335_1	type III PKS	T3PKS	+	15120	complete prediction	Chlorella_sorokiniana__1230	-	3	Abhydrolase 6~PF00561~Chal sti synt C
ChlSor_Contig1628_1	type III PKS	T3PKS	+	15284	complete prediction	Chlorella_sorokiniana__1412	-	3	Abhydrolase 6~PF00561~Chal sti synt C
ChlSor_LHPG02000003.1_1	type III PKS	T3PKS	-	15273	complete prediction	Chlorella_sorokiniana__1602	-	3	Chal sti synt C~Abhydrolase 6~PF00561
ChlSor_RRZN01000051.1_1	type III PKS	T3PKS	+	14962	complete prediction	Chlorella_sorokiniana__BD08	-	3	Abhydrolase 6~PF00561~Chal sti synt C
ChlSor_RRZM01000020.1_1	type III PKS	T3PKS	mixed	8357	located at contig edge	Chlorella_sorokiniana__BD09	-	2	PCMT~Chal sti synt C
ChlSor_RRZM01000021.1_1	type III PKS	T3PKS	+	14895	complete prediction	Chlorella_sorokiniana__BD09	-	3	Abhydrolase 6~PF00561~Chal sti synt C
ChlSp._unitig_153_1	type III PKS	T3PKS	+	8409	complete prediction	Chlorella_sp.__14F2	-	1	Chal sti synt C
ChlSp._unitig_34_1	type III PKS	T3PKS	mixed	22853	complete prediction	Chlorella_sp.__14F2	-	2	Chal sti synt C~adh short
ChlSp._s458_quiver_1	type III PKS	T3PKS	+	3697	complete prediction	Chlorella_sp.__4C12	-	1	Chal sti synt C
ChlSp._s125_quiver_1	type III PKS	T3PKS	-	7954	located at contig edge	Chlorella_sp.__4C12	-	2	Chal sti synt N~Chal sti synt C
ChlSp._scaffold3_1	type III PKS	T3PKS	mixed	8513	complete prediction	Chlorella_sp.__A99	-	3	Abhydrolase 6~PF00561~Chal sti synt C
ChlSp._JTEE01000220.1_1	type III PKS	T3PKS	+	6259	complete prediction	Chlorella_sp.__ArM0029B	-	1	Chal sti synt C
ChlSp._JTEE01000326.1_1	type III PKS	T3PKS	mixed	19042	complete prediction	Chlorella_sp.__ArM0029B	-	2	KR~Chal sti synt C
ChlSp._VIYQ01000530.1_1	type III PKS	T3PKS	-	16486	complete prediction	Chlorella_sp.__CH2018	-	5	Acyl-CoA dh N~Acyl-CoA dh M~Acyl-CoA dh 1~Chal sti synt N~Chal sti synt C
ChlSp._VIYQ01001869.1_1	type III PKS	T3PKS	-	4726	located at contig edge	Chlorella_sp.__CH2018	-	1	Chal sti synt C
ChlSp._RRZL01000082.1_1	type III PKS	T3PKS	-	15121	complete prediction	Chlorella_sp.__Dachan	-	3	Chal sti synt C~Abhydrolase 6~PF00561
ChlSp._QAXK01000602.1_1	type III PKS	T3PKS	-	4580	located at contig edge	Chlorella_sp.__KRBP	-	2	Chal sti synt N~Chal sti synt C
ChlSp._QAXK01000923.1_1	type III PKS	T3PKS	+	4075	located at contig edge	Chlorella_sp.__KRBP	-	1	Chal sti synt C
ChlSp._QAXK01001113.1_1	type III PKS	T3PKS	-	3331	located at contig edge	Chlorella_sp.__KRBP	-	1	Chal sti synt C
ChlSp._QAXK01001867.1_1	type III PKS	T3PKS	mixed	2141	located at contig edge	Chlorella_sp.__KRBP	-	3	Chal sti synt N~Chal sti synt C~ubiA
ChlSp._QAXK01003512.1_1	type III PKS	T3PKS	mixed	14563	located at contig edge	Chlorella_sp.__KRBP	-	3	Chal sti synt N~Chal sti synt C~p450
ChlSp._QAXK01003879.1_1	type III PKS	T3PKS	+	2713	located at contig edge	Chlorella_sp.__KRBP	-	2	Chal sti synt N~Chal sti synt C
ChlSp._QAXK01004635.1_1	type III PKS	T3PKS	+	2230	located at contig edge	Chlorella_sp.__KRBP	-	2	Chal sti synt N~Chal sti synt C
ChlSp._QAXK01006702.1_1	type III PKS	T3PKS	-	12081	located at contig edge	Chlorella_sp.__KRBP	-	2	Chal sti synt C~Pkinase
ChlSp._QAXK01010935.1_1	type III PKS	T3PKS	+	4076	located at contig edge	Chlorella_sp.__KRBP	-	1	Chal sti synt C
ChlSp._QAXK01011037.1_1	type III PKS	T3PKS	+	6864	located at contig edge	Chlorella_sp.__KRBP	-	2	Chal sti synt N~Chal sti synt C
ChlSp._QAXK01012953.1_1	type III PKS	T3PKS	-	3191	located at contig edge	Chlorella_sp.__KRBP	-	1	Chal sti synt C
ChlSp._QAXK01017532.1_1	type III PKS	T3PKS	-	2382	located at contig edge	Chlorella_sp.__KRBP	-	2	Chal sti synt N~Chal sti synt C
ChlVar_NW_005435074.1_1	type III PKS	T3PKS	-	11852	complete prediction	Chlorella_variabilis__NC64A	-	1	Chal sti synt C
ChlVul_VATV01000027.1_1	type III PKS	T3PKS	+	3681	complete prediction	Chlorella_vulgaris__NJ7	-	1	Chal sti synt C
ChlVul_VATV01000061.1_1	type III PKS	T3PKS	-	8150	located at contig edge	Chlorella_vulgaris__NJ7	-	1	Chal sti synt C
ChlVul_VJNP01000185.1_1	type III PKS	T3PKS	+	3422	located at contig edge	Chlorella_vulgaris__UMTM1	-	1	Chal sti synt C
ChlVul_VJNP01000692.1_1	type III PKS	T3PKS	-	17748	located at contig edge	Chlorella_vulgaris__UMTM1	-	4	Chal sti synt N~Chal sti synt C~Abhydrolase 6~PF00561
ChlVul_VATW01000027.1_1	type III PKS	T3PKS	-	3701	complete prediction	Chlorella_vulgaris__UTEX259	-	1	Chal sti synt C
ChlVul_VATW01000065.1_1	type III PKS	T3PKS	-	5637	located at contig edge	Chlorella_vulgaris__UTEX259	-	2	Chal sti synt N~Chal sti synt C
ChlSp._QAXJ01000013.1_1	type III PKS	T3PKS	-	6475	complete prediction	Chloroidium_sp.__CF	-	1	Chal sti synt C
ChlSp._QAXJ01000017.1_1	type III PKS	T3PKS	mixed	16125	complete prediction	Chloroidium_sp.__CF	-	2	PCMT~Chal sti synt C
ChlSp._QAXJ01000022.1_1	type III PKS	T3PKS	+	28426	complete prediction	Chloroidium_sp.__CF	-	2	Chal sti synt C~Pkinase
ChlSp._QAXJ01000023.1_1	type III PKS	T3PKS	-	4044	complete prediction	Chloroidium_sp.__CF	-	2	Chal sti synt N~Chal sti synt C
ChlSp._QAXI01000413.1_1	type III PKS	T3PKS	-	7320	located at contig edge	Chloroidium_sp.__JM	-	1	Chal sti synt C
ChlSp._QAXI01000419.1_1	type III PKS	T3PKS	mixed	26681	complete prediction	Chloroidium_sp.__JM	-	2	PCMT~Chal sti synt C
ChlSp._QAXI01000443.1_2	type III PKS	T3PKS	-	9230	complete prediction	Chloroidium_sp.__JM	-	1	Chal sti synt C
ChlSp._QAXI01000444.1_1	type III PKS	T3PKS	+	4044	complete prediction	Chloroidium_sp.__JM	-	2	Chal sti synt N~Chal sti synt C
ChlSp._QAXI01000449.1_1	type III PKS	T3PKS	-	16098	complete prediction	Chloroidium_sp.__JM	-	2	Chal sti synt C~Chal sti synt N
ChlSp._0000010_1	type III PKS	T3PKS	+	4044	complete prediction	Chloroidium_sp.__UTEX3007	-	2	Chal sti synt N~Chal sti synt C
ChlSp._0000027_1	type III PKS	T3PKS	+	6454	complete prediction	Chloroidium_sp.__UTEX3007	-	1	Chal sti synt C
ChlSp._0000216_1	type III PKS	T3PKS	-	8614	located at contig edge	Chloroidium_sp.__UTEX3007	-	1	Chal sti synt C
ChlSp._0000362_1	type III PKS	T3PKS	+	5925	located at contig edge	Chloroidium_sp.__UTEX3007	-	1	Chal sti synt C
ChlSp._0000380_1	type III PKS	T3PKS	mixed	13516	located at contig edge	Chloroidium_sp.__UTEX3007	-	2	Chal sti synt C~PCMT
ChlSp._0000562_1	type III PKS	T3PKS	+	2470	located at contig edge	Chloroidium_sp.__UTEX3007	-	1	Chal sti synt N
ChlAtm_RHPI01002048.1_1	type III PKS	T3PKS	+	7016	complete prediction	Chlorokybus_atmophyticus__cultivar01	-	3	Chal sti synt C~Chal sti synt N~Chal sti synt C
ChlSp._QAXH01000617.1_1	type III PKS	T3PKS	-	4385	located at contig edge	Chloromonas_sp.__AAM2	-	1	Chal sti synt C
ChlSp._QAXH01003444.1_1	type III PKS	T3PKS	+	3285	located at contig edge	Chloromonas_sp.__AAM2	-	2	Chal sti synt N~Chal sti synt C
ChlSp._QAXH01005619.1_1	type III PKS	T3PKS	-	5100	located at contig edge	Chloromonas_sp.__AAM2	-	2	Chal sti synt N~Chal sti synt C
ChlSp._QAXH01006242.1_1	type III PKS	T3PKS	mixed	6683	complete prediction	Chloromonas_sp.__AAM2	-	2	Pkinase~Chal sti synt C
ChlSp._QAXH01006312.1_1	type III PKS	T3PKS	-	983	located at contig edge	Chloromonas_sp.__AAM2	-	1	Chal sti synt N
ChlPri_CP031046.1_2	type III PKS	T3PKS	+	1509	complete prediction	Chloropicon_primus__CCMP1205	-	1	Chal sti synt C
ChoCri_NW_005179173.1_1	type III PKS	T3PKS	-	1986	complete prediction	Chondrus_crispus__Stackhouse	-	2	Chal sti synt N~Chal sti synt C
ChoSp._s089.1_1	type III PKS	T3PKS	+	3891	complete prediction	Choricystis_sp.__BAC9706	-	1	Chal sti synt C
ChrVel_ARZB01014782.1_1	type III PKS	T3PKS	mixed	4704	complete prediction	Chromera_velia	-	2	Chal sti synt N~ER
ChrZof_chr01_1	type III PKS	T3PKS	+	16243	complete prediction	Chromochloris_zofingiensis__SAG21114	-	4	Chal sti synt N~Chal sti synt C~p450~p450
ChrZof_chr03_1	type III PKS	T3PKS	+	3457	complete prediction	Chromochloris_zofingiensis__SAG21114	-	2	Chal sti synt N~Chal sti synt C
ChrZof_chr03_2	type III PKS	T3PKS	+	4231	complete prediction	Chromochloris_zofingiensis__SAG21114	-	2	Chal sti synt N~Chal sti synt C
ChrZof_chr05_1	type III PKS	T3PKS	-	1751	complete prediction	Chromochloris_zofingiensis__SAG21114	-	1	Chal sti synt C
ChrZof_chr06_1	type III PKS	T3PKS	+	20782	complete prediction	Chromochloris_zofingiensis__SAG21114	-	3	Chal sti synt C~Peptidase M16~Peptidase M16 C
ChrZof_chr10_1	type III PKS	T3PKS	+	3476	complete prediction	Chromochloris_zofingiensis__SAG21114	-	2	Chal sti synt N~Chal sti synt C
ChrZof_chr10_2	type III PKS	T3PKS	-	2642	complete prediction	Chromochloris_zofingiensis__SAG21114	-	2	Chal sti synt N~Chal sti synt C
ChrZof_chr11_1	type III PKS	T3PKS	-	15199	complete prediction	Chromochloris_zofingiensis__SAG21114	-	2	Chal sti synt C~Peptidase S8
ChrZof_chr11_2	type III PKS	T3PKS	-	12997	complete prediction	Chromochloris_zofingiensis__SAG21114	-	2	Pkinase~Chal sti synt C
ChrZof_chr12_1	type III PKS	T3PKS	-	17385	complete prediction	Chromochloris_zofingiensis__SAG21114	-	4	ER~Chal sti synt N~Chal sti synt C~Chal sti synt C
ChrZof_chr13_1	type III PKS	T3PKS	mixed	8869	complete prediction	Chromochloris_zofingiensis__SAG21114	-	3	Chal sti synt C~Chal sti synt C~Chal sti synt C
ChrZof_chr13_2	type III PKS	T3PKS	-	18214	complete prediction	Chromochloris_zofingiensis__SAG21114	-	3	Chal sti synt C~KR~KR
ChrZof_chr14_1	type III PKS	T3PKS	+	9158	complete prediction	Chromochloris_zofingiensis__SAG21114	-	4	Chal sti synt N~Chal sti synt C~Chal sti synt N~Chal sti synt C
ChrZof_chr17_1	type III PKS	T3PKS	-	3740	complete prediction	Chromochloris_zofingiensis__SAG21114	-	1	Chal sti synt C
ChrZof_chr17_2	type III PKS	T3PKS	mixed	30868	complete prediction	Chromochloris_zofingiensis__SAG21114	-	3	GST N 3~Chal sti synt C~Pkinase
ChrZof_chr18_1	type III PKS	T3PKS	mixed	11567	complete prediction	Chromochloris_zofingiensis__SAG21114	-	2	Chal sti synt C~Chal sti synt C
ChrZof_chr19_1	type III PKS	T3PKS	+	13999	complete prediction	Chromochloris_zofingiensis__SAG21114	-	2	GATase 7~Chal sti synt C
ChrPar_PJAB01000085.1_1	type III PKS	T3PKS	-	7183	located at contig edge	Chrysochromulina_parva__Ohio	-	2	Chal sti synt N~Chal sti synt C
ChrPar_PJAB01000272.1_1	type III PKS	T3PKS	-	1632	located at contig edge	Chrysochromulina_parva__Ohio	-	1	Chal sti synt C
ChrTob_JWZX01001945.1_1	type III PKS	T3PKS	-	18338	located at contig edge	Chrysochromulina_tobinii__CCMP291	-	2	PF04055~Chal sti synt C
ChrTob_JWZX01003105.1_1	type III PKS	T3PKS	-	2114	located at contig edge	Chrysochromulina_tobinii__CCMP291	-	1	Chal sti synt C
ChrTob_JWZX01003296.1_1	type III PKS	T3PKS	-	7164	located at contig edge	Chrysochromulina_tobinii__CCMP291	-	2	Chal sti synt N~Chal sti synt C
ClaOka_scaffold4_3	type III PKS	T3PKS	-	2068	complete prediction	Cladosiphon_okamuranus__S	-	2	Chal sti synt N~Chal sti synt C
ClaOka_scaffold23_1	type III PKS	T3PKS	-	5722	complete prediction	Cladosiphon_okamuranus__S	-	2	Chal sti synt N~Chal sti synt C
ClaOka_scaffold130_1	type III PKS	T3PKS	+	10443	complete prediction	Cladosiphon_okamuranus__S	-	2	Chal sti synt N~Chal sti synt C
ClaOka_scaffold287_1	type III PKS	T3PKS	+	16117	located at contig edge	Cladosiphon_okamuranus__S	-	2	Chal sti synt N~Chal sti synt C
CocSp._JUGA01000132.1_1	type III PKS	T3PKS	-	2930	located at contig edge	Coccomyxa_sp.__LA000219	-	2	Chal sti synt N~Chal sti synt C
CocSp._KN714652.1_1	type III PKS	T3PKS	mixed	22507	complete prediction	Coccomyxa_sp.__LA000219	-	4	Pkinase~Chal sti synt N~Chal sti synt N~Chal sti synt C
CocSp._KN714654.1_1	type III PKS	T3PKS	+	4013	complete prediction	Coccomyxa_sp.__LA000219	-	2	Chal sti synt N~Chal sti synt C
CocSp._KN714658.1_2	type III PKS	T3PKS	-	3386	complete prediction	Coccomyxa_sp.__LA000219	-	1	Chal sti synt C
CocSp._KN714663.1_3	type III PKS	T3PKS	-	3126	complete prediction	Coccomyxa_sp.__LA000219	-	2	Chal sti synt N~Chal sti synt C
[truncated: 477 more rows]
